# Supplementary material for: CRISPR screening identifies BET and mTOR inhibitor synergy in cholangiocarcinoma through serine glycine one carbon
Source: JCI Insight. 2024 Jan 23;9(2):e174220. doi: 10.1172/jci.insight.174220 (PMC10906219; doi:10.1172/jci.insight.174220)
Supplement: Supplemental tables 1-5 [file jciinsight-9-174220-s194.xlsx]

## Sheet: ST1
Supplemental Table 1. Inhibitors and antibodies used in this study
REAGENT or RESOURCE	SOURCE	IDENTIFIER
Drug
ARV825	MedChemExpress	HY-16954
ARV771	Dcchemicals	DC10334
AZD8055	MedChemExpress	HY-10422
AZD2014	MedChemExpress	HY-15247
JQ1	MedChemExpress	HY-13030
Rapamycin	MedChemExpress	HY-10219
Temsirolimus	MedChemExpress	HY-50910
S-adenosylmethionine(SAM)	Sigma	A4377
Antibodies
mTOR	Sigma	PIA-518
Brd4	Cell Signaling	13440
C-Myc	Cell Signaling	18583
P-S6-Ser235/6	Cell Signaling	4858
S6	Cell Signaling	64108
P-S6K1-THR-389	Cell Signaling	9205
S6K1	Cell Signaling	34475
P-AKT-Ser473	Cell Signaling	4070
AKT	Cell Signaling	4691
P-4E-BP-Ser65	Cell Signaling	9456
4E-BP	Cell Signaling	9644
GAPDH	Abcam	ab8254
PHGDH	Cell Signaling	66350
H3K27ac	Abcam	ab4729
Cleaved capased-3	Cell Signaling	9661
H3K27ac	Abcam	ab4729
Goat anti-rabbit	Santa Cruz	sc-2004
Goat anti-mouse	Santa Cruz	sc-2005
PSAT1	Novus	NBP1-32920
P-Histone H3 (Ser10)	Cell Signaling	9701

## Sheet: ST2
Supplemental Table 2. Selected CCA-relevant mutations from an NGS of 300+ cancer-related genes in 8 CCA cell lines
Gene	CCLP1	CCSW1	CX004T2	Huh28	OZ	RBE	SNU1079	SSP25
FGFR2	WT	WT	WT	WT	WT	WT	WT	WT
IDH1	WT	WT	WT	WT	WT	R132S	R132C	WT
IDH2	WT	WT	WT	WT	WT	WT	WT	WT
KRAS	WT	WT	WT	WT	Q61L	G12V	amp	WT
NRAS	WT	WT	WT	WT	WT	WT	WT	WT
BRAF	WT	WT	WT	WT	WT	WT	WT	WT
NF1	WT	WT	WT	WT	WT	WT	WT	WT
ARID1A	WT	WT	K1928R; E1935D	M759V	WT	WT	L2029fs	WT
ARID2	WT	WT	WT	Q1575X	WT	WT	WT	WT
PBRM1	WT	WT	WT	WT	WT	WT	WT	WT
BAP1	C649Y	WT	WT	WT	WT	WT	WT	WT
PIK3CA	WT	WT	WT	E545K	WT	WT	WT	WT
PTEN	WT	WT	WT	WT	WT	WT	WT	WT
TP53	R306X	WT	WT	E271K	WT	WT	WT	R175H
RB1	WT	WT	WT	Q504*	WT	WT	WT	WT
CDKN2A	WT	del	WT	WT	del	del	del	del
CCND1	WT	WT	amp	WT	WT	WT	amp	WT
SMAD4	WT	WT	WT	WT	WT	WT	WT	WT
APC	WT	WT	WT	WT	WT	WT	WT	WT
TERT	WT	WT	WT	WT	WT	WT	WT	WT
BRCA2	WT	WT	WT	WT	WT	I1929V	WT	WT
FBXW7	WT	WT	WT	WT	WT	WT	WT	WT
STK11	WT	WT	WT	WT	WT	A398T	WT	WT
ATM	WT	WT	WT	WT	WT	WT	WT	WT
ATR	WT	WT	WT	WT	WT	WT	T1799K	WT
MAP2K2	WT	WT	WT	WT	WT	WT	WT	WT
NOTCH3	WT	WT	WT	G1059E	WT	WT	WT	WT
ERBB2	WT	WT	WT	WT	WT	WT	WT	WT

## Sheet: ST3
Supplemental Table 3. Top sgRNAs that conferred a growth advantage to SNU1079, in the absence of BETp.
		Normalized counts			log2 normalized to T0
REAGENT_ID	GENE	T0_RepA;T0_RepB	CTRL_RepA	CTRL_RepB	CTRL_RepA	CTRL_RepB
CDKN1A_ATTTCTACCACTCCAAACGC	CDKN1A	43.04	126.53	161.99	1.556	1.912
CDKN1A_AGATCAGCCGGCGTTTGGAG	CDKN1A	254.85	1175.64	744.48	2.206	1.547
CDKN1A_AATGGCGGGCTGCATCCAGG	CDKN1A	186.55	1832.56	1479.48	3.296	2.987
CDKN1A_TCCAGGAGGCCCGTGAGCGA	CDKN1A	253.81	8730.12	4919.89	5.104	4.277
EHF_GAGGATGAATTTCATGCCAC	EHF	91.86	2101.79	142.61	4.516	0.635
EHF_ATGACAGCTTACCAACAGGA	EHF	62.06	142.06	112.66	1.195	0.86
EHF_TTGGTGTGGCACTTGGCAGG	EHF	263.65	301.27	717.12	0.192	1.444
EHF_GGTGTAATGAATCTCAACCC	EHF	39.92	104.85	165.01	1.393	2.047
KEAP1_GGGCCGCCTGATCTACACCG	KEAP1	48.06	728.43	1603.56	3.922	5.06
KEAP1_AATGAACACCATCCGAAGCG	KEAP1	135.65	4974.4	1412.48	5.197	3.38
KEAP1_GAGGACACACTTCTCGCCCA	KEAP1	147.29	10989.8	4157.54	6.221	4.819
KEAP1_TCAGGACCAGCTGAACAGCG	KEAP1	193.45	7123.12	10871.4	5.202	5.812
NRP1_TTGCAGAGCAGTGTCTCAGA	NRP1	129.6	261.79	80.13	1.014	-0.694
NRP1_CCTGACTCAAATCCTCCAGG	NRP1	173.3	1098.63	428.46	2.664	1.306
NRP1_GATCGACGTTAGCTCCAACG	NRP1	125.63	524.23	1388.14	2.061	3.466
NRP1_GAATGGGTGGACTCCCGGAG	NRP1	102.83	416.8	207.45	2.019	1.012
ODF1_AGAAGGTGGACAGAGAACTA	ODF1	151.74	170.21	471.98	0.166	1.637
ODF1_GAGAACAGGTACGACTGCCT	ODF1	37.74	87.37	71.3	1.211	0.918
ODF1_GCATCGACGAATTTAGCACA	ODF1	169.52	799.94	426.96	2.238	1.333
ODF1_AACATGGGTAGAGATCACAC	ODF1	65.65	322.31	462.28	2.296	2.816
OR2W1_GATACAACCCACATAGCTGA	OR2W1	101.22	152.42	651.85	0.591	2.687
OR2W1_GAATAAGGATGAGAGGTGTG	OR2W1	195.91	874.05	371.38	2.157	0.923
OR2W1_AGATGGCGACAACTCCTGAC	OR2W1	131.4	227.17	605.32	0.79	2.204
OR2W1_TGATAAGACCATCAGCTATG	OR2W1	123.55	326.19	367.93	1.401	1.574
PAGR1_AGACACTGCGGCCAGTACGG	PAGR1	323.43	297.39	332.82	-0.121	0.041
PAGR1_CTGGCCGTGGAGGATACCGG	PAGR1	226.19	173.45	723.58	-0.383	1.678
PAGR1_TCCCAGACCACACATGCCCA	PAGR1	357.2	1387.28	1300.25	1.957	1.864
PAGR1_AGCCCGGAGCCAGAAACGGG	PAGR1	63.48	1469.8	715.4	4.533	3.494
PAXIP1_GGAGGTCAAGTATTACGCGG	PAXIP1	122.03	1347.48	212.19	3.465	0.798
PAXIP1_AGCCTCACACATAATCTCAG	PAXIP1	78.42	427.8	1111.98	2.448	3.826
PAXIP1_ACGGACAGAATCACCCAAGA	PAXIP1	99.71	1039.08	2359.46	3.381	4.565
PAXIP1_CTGAAGACAGAAGTGCCCTG	PAXIP1	222.69	5364.99	4450.93	4.59	4.321
PDCD10_GGGCATAGAAACCATGGATG	PDCD10	122.13	100.64	1089.58	-0.279	3.157
PDCD10_ATATCAATACCAGAACCGCA	PDCD10	57.23	113.91	498.69	0.993	3.123
PDCD10_TGAAGCTGAGACCACATCCA	PDCD10	164.13	1839.67	2244.85	3.487	3.774
PDCD10_CTTCTACTAAACGTACCCTG	PDCD10	108.69	1553.93	3071.41	3.838	4.821
PHLDA1_GGAGAGGCCGAGCCAAGCGG	PHLDA1	110.87	258.56	181.17	1.222	0.708
PHLDA1_GAATCGTCAGGCCATCCTGG	PHLDA1	177.28	798	1242.74	2.17	2.809
PHLDA1_ACACGCAGGAGGCAGAGCGG	PHLDA1	201.59	360.82	2156.75	0.84	3.419
PHLDA1_AAAGTGTTGCATCCTCACCG	PHLDA1	118.53	1343.59	1527.3	3.503	3.688
RUNX1_GATGAGCGAGGCGTTGCCGC	RUNX1	58.75	187.04	167.81	1.671	1.514
RUNX1_TAGATGATCAGACCAAGCCC	RUNX1	182.86	300.95	428.25	0.719	1.228
RUNX1_TGGTAGGTGGCGACTTGCGG	RUNX1	316.43	1077.27	1984.2	1.767	2.649
RUNX1_AACCTGGTTCTTCATGGCTG	RUNX1	173.97	601.9	1093.88	1.791	2.653
TP53_AGTGGAAGGAAATTTGCGTG	TP53	184.37	1235.51	1554.88	2.744	3.076
TP53_GATCCACTCACAGTTTCCAT	TP53	97.06	1447.79	806.09	3.899	3.054
TP53_ACCAGCAGCTCCTACACCGG	TP53	228.08	4897.39	4070.72	4.424	4.158
TP53_GCAGTCACAGCACATGACGG	TP53	115.98	9815.48	12334.5	6.403	6.733
TP53BP1_TCCAAGTTAGAAGAATCCAC	TP53BP1	51.18	62.46	229.85	0.287	2.167
TP53BP1_AGTTCGGCTTACCTTGCAGG	TP53BP1	191.28	519.38	527.77	1.441	1.464
TP53BP1_CAAGGCTACCTTCAGCACCA	TP53BP1	117.59	396.74	531.65	1.754	2.177
TP53BP1_TGTGCGTCTGGAGATTAGGA	TP53BP1	167.53	1224.18	425.66	2.869	1.345

## Sheet: ST4
Supplemental Table 4. DrugZ results from the CRISPR screen, ranked from sensitizing to resistance-conferring.
		Normalized counts					log2 normalized to T0				log2 normalized to CTRL		DrugZ output
REAGENT_ID	GENE	T0_RepA;T0_RepB	CTRL_RepA	CTRL_RepB	BRD4_treated_RepA	BRD4_treated_RepB	CTRL_RepA	CTRL_RepB	BRD4_treated_RepA	BRD4_treated_RepB	BRD4_treated_RepA - CTRL_RepA	BRD4_treated_RepB - CTRL_RepB	normZ
TADA1_AACGCGTGAGAATGGCCAGG	TADA1	204.14	2990.08	406.92	72.88	33.51	3.873	0.995	-1.486	-2.607	-5.359	-3.602	-7.56
TADA1_GGCCAAGAAGAACTTAAGCG	TADA1	112.48	85.75	86.81	2.39	26.24	-0.391	-0.374	-5.557	-2.1	-5.166	-1.726	-7.56
TADA1_TGGGCTGGACAATGTCACCG	TADA1	175.86	143.36	320.54	31.06	14.94	-0.295	0.866	-2.501	-3.557	-2.206	-4.423	-7.56
TADA1_ACTGGGCTAACCTAAAGCTG	TADA1	155.9	79.93	1581.59	70.01	27.05	-0.964	3.343	-1.155	-2.527	-0.191	-5.87	-7.56
ZNF592_GAATGTCAGCAAGACGCAGG	ZNF592	134.9	54.37	117.4	4.54	23.82	-1.311	-0.2	-4.893	-2.502	-3.582	-2.302	-4.68
ZNF592_GGTGGGCACAGAAACTGCAC	ZNF592	59.03	30.42	730.69	8.36	21.8	-0.956	3.63	-2.819	-1.437	-1.863	-5.067	-4.68
ZNF592_TGAGCCAGCACTATGGCCGG	ZNF592	221.74	91.26	500.84	41.1	211.94	-1.281	1.175	-2.432	-0.065	-1.151	-1.24	-4.68
ZNF592_TCAGGTGGACGACACCACAG	ZNF592	148.05	212.93	205.08	75.75	56.52	0.524	0.47	-0.967	-1.389	-1.491	-1.859	-4.68
LAMTOR5_TGTGCACAGGACTCCAACAA	LAMTOR5	172.17	17.47	130.97	12.9	4.44	-3.301	-0.395	-3.738	-5.277	-0.437	-4.882	-4.66
LAMTOR5_GAAACACGATGGCATCACGG	LAMTOR5	100.27	28.48	27.14	18.4	4.04	-1.816	-1.885	-2.446	-4.635	-0.63	-2.75	-4.66
LAMTOR5_TCTGATTCTAGACACACCAC	LAMTOR5	124.78	67.96	251.82	4.06	23.82	-0.877	1.013	-4.941	-2.389	-4.064	-3.402	-4.66
LAMTOR5_GCTCATCTGACAGGGTCCCG	LAMTOR5	201.12	124.59	153.16	20.79	74.28	-0.691	-0.393	-3.274	-1.437	-2.583	-1.044	-4.66
SUPT20H_TTAGTGGTCAATCTATACCC	SUPT20H	135.09	1623.83	158.33	3.58	14.53	3.587	0.229	-5.236	-3.216	-8.823	-3.445	-4.25
SUPT20H_TGATAACCACAAATGGACCC	SUPT20H	134.9	121.03	63.12	115.65	8.88	-0.157	-1.096	-0.222	-3.925	-0.065	-2.829	-4.25
SUPT20H_AAATCAAGTAACCTCAGCTG	SUPT20H	176.99	229.11	47.82	121.15	112.23	0.372	-1.888	-0.547	-0.657	-0.919	1.231	-4.25
SUPT20H_AGATCCACAGATGATTTCCG	SUPT20H	103.59	135.91	297.49	51.37	116.27	0.392	1.522	-1.012	0.167	-1.404	-1.355	-4.25
CHRM5_GGAAGGGTAGCTGCTACAGG	CHRM5	120.8	316.16	81.86	2.39	89.22	1.388	-0.561	-5.66	-0.437	-7.048	0.124	-4.24
CHRM5_GGCTTGGGATGGCTTCCCAG	CHRM5	120.8	11.33	177.72	13.14	4.04	-3.415	0.557	-3.2	-4.903	0.215	-5.46	-4.24
CHRM5_TCAGGGTAAGGAAAGCCCAG	CHRM5	141.9	74.1	66.13	12.9	8.48	-0.937	-1.101	-3.459	-4.065	-2.522	-2.964	-4.24
CHRM5_TAGCAGCTACCCTTCCTCAG	CHRM5	313.03	243.35	282.2	193.55	196.2	-0.363	-0.15	-0.694	-0.674	-0.331	-0.524	-4.24
GMIP_GATGAAGGAGCAGAAGCGGA	GMIP	76.53	71.84	448.28	2.39	4.04	-0.091	2.55	-5.001	-4.245	-4.91	-6.795	-4.22
GMIP_CTGGAGCACGATCTCAGCCT	GMIP	101.22	85.11	14.86	17.44	21.8	-0.25	-2.768	-2.537	-2.215	-2.287	0.553	-4.22
GMIP_GACCTGGAGCCGCTATGCCA	GMIP	152.59	78.96	121.71	67.62	72.67	-0.95	-0.326	-1.174	-1.07	-0.224	-0.744	-4.22
GMIP_ACAACCTCGAAATCTCACTG	GMIP	105.57	264.71	774.21	114.46	196.6	1.326	2.874	0.117	0.897	-1.209	-1.977	-4.22
EMC7_GTAGACGGAGAAGAGCACGT	EMC7	139.53	31.71	32.74	2.39	5.25	-2.137	-2.091	-5.868	-4.733	-3.731	-2.642	-3.91
EMC7_GCCGCCGAGATCCAGTCCTG	EMC7	155.33	45.63	81	13.86	4.04	-1.767	-0.939	-3.486	-5.266	-1.719	-4.327	-3.91
EMC7_TCATCTGGCAAATCTAGCAG	EMC7	220.7	328.46	74.75	47.79	35.93	0.574	-1.562	-2.207	-2.619	-2.781	-1.057	-3.91
EMC7_ACGGGATCAAATCTGTAAGC	EMC7	107.46	299.33	90.47	173.71	38.76	1.478	-0.248	0.693	-1.471	-0.785	-1.223	-3.91
ANGPT4_GCACACCGCTCACTCACCCG	ANGPT4	260.71	142.71	72.6	2.39	24.22	-0.869	-1.845	-6.77	-3.428	-5.901	-1.583	-3.82
ANGPT4_CAGCTTGCGGATCTGGGCAG	ANGPT4	255.89	139.15	58.59	80.76	27.45	-0.879	-2.127	-1.664	-3.221	-0.785	-1.094	-3.82
ANGPT4_TGGTGGCAACCACAAGGAGG	ANGPT4	131.87	92.23	122.14	11.23	40.77	-0.516	-0.111	-3.554	-1.693	-3.038	-1.582	-3.82
ANGPT4_TGTGCAGAGATCCAGCGCTC	ANGPT4	109.17	94.82	73.67	28.67	31.09	-0.203	-0.567	-1.929	-1.812	-1.726	-1.245	-3.82
TADA2B_GTGGTGGCCGATCTCGGCGC	TADA2B	73.12	21.03	1364.02	4.3	81.14	-1.798	4.221	-4.088	0.15	-2.29	-4.071	-3.67
TADA2B_AGCTGAAAGAGAGACAGCGG	TADA2B	110.4	8.41	993.72	6.93	93.26	-3.714	3.17	-3.994	-0.243	-0.28	-3.413	-3.67
TADA2B_GCTGAAGCGCAAGATCACCA	TADA2B	91.76	148.53	90.26	8.84	248.68	0.695	-0.024	-3.376	1.438	-4.071	1.462	-3.67
TADA2B_TCCGAAGCCGAACTGCTCGA	TADA2B	138.11	122.64	150.15	19.83	132.82	-0.171	0.12	-2.8	-0.056	-2.629	-0.176	-3.67
NCOA5_GAAGGTGCGAGACCTGGGCA	NCOA5	144.64	80.25	182.67	2.39	64.59	-0.85	0.337	-5.92	-1.163	-5.07	-1.5	-3.67
NCOA5_TGTGGTCCCGCAAGTCTCGG	NCOA5	270.65	89.96	1561.34	12.9	1623.69	-1.589	2.528	-4.391	2.585	-2.802	0.057	-3.67
NCOA5_ACAGAGATAGCTTTGATGGA	NCOA5	120.05	71.52	33.17	14.81	13.32	-0.747	-1.855	-3.018	-3.172	-2.271	-1.317	-3.67
NCOA5_ATTTCTGGCCACCAGCACCA	NCOA5	148.52	51.78	153.59	37.04	19.38	-1.52	0.048	-2.004	-2.938	-0.484	-2.986	-3.67
ADARB2_TCCTGGCATCACAAACACGG	ADARB2	41.91	23.62	120.85	2.39	4.04	-0.827	1.528	-4.132	-3.376	-3.305	-4.904	-3.65
ADARB2_GGTCACACAGAAGTTCCGCG	ADARB2	116.55	158.89	74.53	42.77	15.34	0.447	-0.645	-1.446	-2.925	-1.893	-2.28	-3.65
ADARB2_GAAGGCCAAGATGCGCGCGG	ADARB2	124.3	241.08	79.7	103.46	35.53	0.956	-0.641	-0.265	-1.807	-1.221	-1.166	-3.65
ADARB2_GGAGCGGCAGAGGGTCTGGA	ADARB2	130.92	302.24	77.55	148.15	58.54	1.207	-0.756	0.178	-1.161	-1.029	-0.405	-3.65
CLTA_GCCTTCGCCATCCTGGACGG	CLTA	135.09	30.42	93.28	2.39	38.76	-2.151	-0.534	-5.821	-1.801	-3.67	-1.267	-3.58
CLTA_ATAACCAATCACGTCAGCGA	CLTA	70.85	76.69	50.19	4.54	38.35	0.114	-0.497	-3.964	-0.886	-4.078	-0.389	-3.58
CLTA_GAACGGATCCAGCTCAGCCA	CLTA	178.41	90.61	206.58	64.99	82.36	-0.978	0.212	-1.457	-1.115	-0.479	-1.327	-3.58
CLTA_AGAAGAACAAATGGAACGCT	CLTA	129.88	175.39	473.49	66.91	45.62	0.433	1.866	-0.957	-1.51	-1.39	-3.376	-3.58
PAGR1_AGACACTGCGGCCAGTACGG	PAGR1	323.43	297.39	332.82	141.46	90.83	-0.121	0.041	-1.193	-1.832	-1.072	-1.873	-3.57
PAGR1_CTGGCCGTGGAGGATACCGG	PAGR1	226.19	173.45	723.58	293.67	244.64	-0.383	1.678	0.377	0.113	0.76	-1.565	-3.57
PAGR1_TCCCAGACCACACATGCCCA	PAGR1	357.2	1387.28	1300.25	314.69	130.4	1.957	1.864	-0.183	-1.454	-2.14	-3.318	-3.57
PAGR1_AGCCCGGAGCCAGAAACGGG	PAGR1	63.48	1469.8	715.4	441.34	164.71	4.533	3.494	2.798	1.376	-1.735	-2.118	-3.57
NPC2_CAACCCTGCCAGCTGAGCAA	NPC2	214.08	31.71	73.89	5.02	26.64	-2.755	-1.535	-5.415	-3.006	-2.66	-1.471	-3.55
NPC2_ACAACCATCAGGCTCAGGAA	NPC2	100.46	48.22	2941.08	8.12	240.2	-1.059	4.872	-3.628	1.258	-2.569	-3.614	-3.55
NPC2_CATCAGGATGCCATGCACCA	NPC2	274.34	166.01	186.55	166.07	41.99	-0.725	-0.556	-0.724	-2.708	0.001	-2.152	-3.55
NPC2_AAACCAAAGTCTCTTCTGCT	NPC2	123.74	144.97	314.94	25.33	306.81	0.229	1.348	-2.288	1.31	-2.517	-0.038	-3.55
XPO4_GAAGCCAACAGAGTCCTGGC	XPO4	44.65	152.42	2.15	2.39	4.04	1.771	-4.373	-4.224	-3.467	-5.995	0.906	-3.52
XPO4_TCTGCAGGAGTTCAGCAGGC	XPO4	38.03	223.29	33.17	35.13	4.44	2.554	-0.197	-0.115	-3.098	-2.669	-2.901	-3.52
XPO4_AAATAGCACACTTACCACAG	XPO4	95.07	49.19	59.89	24.85	38.76	-0.951	-0.667	-1.936	-1.295	-0.985	-0.628	-3.52
XPO4_AAGAGAGACCATGATGGCGG	XPO4	193.64	148.21	490.07	48.98	157.04	-0.386	1.34	-1.983	-0.302	-1.597	-1.642	-3.52
CAPZB_GGAGATCCTCACATAGACTG	CAPZB	106.05	103.88	111.37	2.39	20.19	-0.03	0.071	-5.472	-2.393	-5.442	-2.464	-3.51
CAPZB_TCTGGCACCATGAACCTCGG	CAPZB	197.43	121.35	77.55	10.99	33.51	-0.702	-1.348	-4.167	-2.559	-3.465	-1.211	-3.51
CAPZB_TAACAAGTATGACCCTCCCT	CAPZB	265.82	232.67	569.99	196.89	284.61	-0.192	1.1	-0.433	0.099	-0.241	-1.001	-3.51
CAPZB_TCAGCAGCTGGACTGTGCCT	CAPZB	165.36	189.95	308.91	120.19	165.92	0.2	0.902	-0.46	0.005	-0.66	-0.897	-3.51
ZNF425_TTAGAAGCTCATCTTACCCA	ZNF425	114.37	23.95	96.51	2.39	39.16	-2.256	-0.245	-5.581	-1.546	-3.325	-1.301	-3.47
ZNF425_TACCGAAGCCGGCTCGGCCA	ZNF425	180.97	104.2	73.24	30.35	94.47	-0.796	-1.305	-2.576	-0.938	-1.78	0.367	-3.47
ZNF425_TACGAGACCCTTGATTCCCT	ZNF425	159.87	411.3	482.53	150.3	18.17	1.363	1.594	-0.089	-3.138	-1.452	-4.732	-3.47
ZNF425_AAGCACCTGTGTCTACACCG	ZNF425	135.18	95.46	184.83	129.03	27.05	-0.502	0.451	-0.067	-2.321	0.435	-2.772	-3.47
AGPAT5_CTTCTTCGAGAATTACACCG	AGPAT5	91.1	174.74	55.58	23.66	52.89	0.94	-0.713	-1.945	-0.785	-2.885	-0.072	-3.46
AGPAT5_GAGGCGGCTCACCTGGACCC	AGPAT5	113.23	112.61	42.87	10.51	22.2	-0.008	-1.401	-3.429	-2.35	-3.421	-0.949	-3.46
AGPAT5_AAGAGAGTCACCGACCATGA	AGPAT5	114.46	71.19	216.71	6.69	81.55	-0.685	0.921	-4.097	-0.489	-3.412	-1.41	-3.46
AGPAT5_TATGAAGGGAAAGACGATGG	AGPAT5	148.05	91.9	89.4	33.45	33.1	-0.688	-0.728	-2.146	-2.161	-1.458	-1.433	-3.46
PLXDC1_GCTATGGTGATCTGCCGCAG	PLXDC1	138.87	44.66	138.51	5.26	4.04	-1.637	-0.004	-4.723	-5.104	-3.086	-5.1	-3.46
PLXDC1_GAGTAGCTGTGAGCATCCGA	PLXDC1	84.76	16.5	12.71	2.39	24.22	-2.361	-2.737	-5.149	-1.807	-2.788	0.93	-3.46
PLXDC1_GACGGGACACATAATAGCTG	PLXDC1	164.51	58.57	141.74	27.96	34.72	-1.49	-0.215	-2.557	-2.244	-1.067	-2.029	-3.46
PLXDC1_CCGGCTCTGACACATGCCCA	PLXDC1	192.04	167.63	99.09	42.77	62.57	-0.196	-0.955	-2.167	-1.618	-1.971	-0.663	-3.46
DHX29_CAAGAAACACAAGGCTCCAG	DHX29	163.66	78.31	80.13	3.35	90.83	-1.063	-1.03	-5.612	-0.849	-4.549	0.181	-3.45
DHX29_GTTTAAACAGAGCCAATCCA	DHX29	144.93	91.9	304.81	6.93	44.81	-0.657	1.073	-4.386	-1.693	-3.729	-2.766	-3.45
DHX29_TGACAGCTTACCCTTCCTCC	DHX29	368.93	167.95	321.4	149.58	157.85	-1.135	-0.199	-1.302	-1.225	-0.167	-1.026	-3.45
DHX29_AAAGGGCTAAAGTAGCTCCC	DHX29	84.38	60.84	236.74	46.59	46.02	-0.472	1.488	-0.857	-0.875	-0.385	-2.363	-3.45
PSG5_TAGCTTGTGTCTGAAGCCGC	PSG5	176.99	243.35	341.65	14.34	54.5	0.459	0.949	-3.626	-1.699	-4.085	-2.648	-3.33
C17orf72_TAGTGGTGGTGAAACACCAA	C17orf72	89.77	21.03	100.6	2.39	35.93	-2.094	0.164	-5.232	-1.321	-3.138	-1.485	-3.33
C17orf72_GTCGGGACTGCGCTCTGCGG	C17orf72	157.41	77.34	107.49	10.99	55.31	-1.025	-0.55	-3.84	-1.509	-2.815	-0.959	-3.33
C17orf72_GCAGCATCATCAGTTCCAGC	C17orf72	71.14	126.85	86.38	102.75	14.53	0.834	0.28	0.53	-2.291	-0.304	-2.571	-3.33
C17orf72_GGTGGGACGGCCCACGAGAG	C17orf72	104.72	201.6	199.91	71.21	54.5	0.945	0.933	-0.556	-0.942	-1.501	-1.875	-3.33
NPPA_TGAGCCGAATGAAGAAGCGG	NPPA	159.97	56.31	338.85	37.99	136.86	-1.506	1.083	-2.074	-0.225	-0.568	-1.308	-3.32
NPPA_GATGGAGGTGCCCTCGGGCG	NPPA	138.49	182.19	153.38	18.4	18.17	0.396	0.147	-2.912	-2.93	-3.308	-3.077	-3.32
NPPA_AAGGAGGAAGCTCACGGTGG	NPPA	190.33	698.98	434.93	627.24	128.38	1.877	1.192	1.72	-0.568	-0.157	-1.76	-3.32
NPPA_GAGGAAGCTCACGGTGGTGG	NPPA	123.36	756.26	572.36	345.28	200.64	2.616	2.214	1.485	0.702	-1.131	-1.512	-3.32
ZSWIM8_AGATGGACTGGTGATCCCAT	ZSWIM8	168.48	15.53	82.72	21.51	4.04	-3.439	-1.026	-2.97	-5.383	0.469	-4.357	-3.28
ZSWIM8_TTAGGAGGGACCATCTGAGG	ZSWIM8	149.18	13.27	105.12	9.8	8.48	-3.491	-0.505	-3.929	-4.137	-0.438	-3.632	-3.28
ZSWIM8_GTGCGGATGAGTTTCAGCGA	ZSWIM8	167.72	15.86	32.74	14.1	14.53	-3.403	-2.357	-3.573	-3.529	-0.17	-1.172	-3.28
ZSWIM8_GATGGCGCAAACAGTCAGCG	ZSWIM8	68.77	44.01	88.97	11.23	11.71	-0.644	0.371	-2.614	-2.554	-1.97	-2.925	-3.28
NR1I3_TCTGCGAAGTGTGTGACCAG	NR1I3	185.41	79.28	61.39	23.66	9.69	-1.226	-1.595	-2.97	-4.258	-1.744	-2.663	-3.28
NR1I3_TGTAGCGAAGAGGCCCGCAG	NR1I3	158.17	186.07	107.28	128.08	4.04	0.234	-0.56	-0.304	-5.292	-0.538	-4.732	-3.28
NR1I3_GAGCAAAGCAGGCCCAGCGG	NR1I3	152.11	108.08	11.2	31.3	14.53	-0.493	-3.763	-2.281	-3.388	-1.788	0.375	-3.28
NR1I3_AATCCTAGTATCTCCCACAG	NR1I3	176.9	111.97	59.02	122.82	7.67	-0.66	-1.584	-0.526	-4.527	0.134	-2.943	-3.28
SASH1_TACCAGGATACCCATCACGT	SASH1	158.93	86.4	350.91	28.91	66.61	-0.879	1.143	-2.459	-1.255	-1.58	-2.398	-3.28
SASH1_TGGAGGAGCTGCGGAAACGG	SASH1	78.42	243.67	86.38	17.68	76.3	1.636	0.139	-2.149	-0.04	-3.785	-0.179	-3.28
SASH1_AATTGAGGAAGCACTTGCTA	SASH1	168.39	229.11	231.57	111.59	207.1	0.444	0.46	-0.594	0.299	-1.038	-0.161	-3.28
SASH1_AGTGTCCCGCTCCCTCACCG	SASH1	267.24	353.7	4372.74	287.45	419.04	0.404	4.032	0.105	0.649	-0.299	-3.383	-3.28
ARHGAP20_GTCAGGGAAGAGGAGCGCCC	ARHGAP20	66.69	27.18	63.55	9.8	4.04	-1.295	-0.07	-2.767	-4.046	-1.472	-3.976	-3.25
ARHGAP20_AGTGGCCACAAAGTTCACTG	ARHGAP20	21.28	41.42	5.82	2.39	4.04	0.961	-1.872	-3.155	-2.398	-4.116	-0.526	-3.25
ARHGAP20_ACTGGCACTGCATCTCTCGG	ARHGAP20	152.68	149.18	132.7	146.24	35.12	-0.033	-0.202	-0.062	-2.12	-0.029	-1.918	-3.25
ARHGAP20_TAAGCCAGTGGCCATTTCTG	ARHGAP20	213.41	238.17	440.96	76.94	152.2	0.158	1.047	-1.472	-0.488	-1.63	-1.535	-3.25
IKZF1_CAGTGAGGGCGTCCCTCCGG	IKZF1	313.12	67.96	19.82	5.97	8.07	-2.204	-3.982	-5.712	-5.277	-3.508	-1.295	-3.24
IKZF1_GCTGCACAAGCCGCTCGCGG	IKZF1	120.99	63.43	129.47	6.45	25.84	-0.932	0.098	-4.229	-2.227	-3.297	-2.325	-3.24
IKZF1_TCTGGAGTATCGCTTACAGG	IKZF1	128.37	116.82	57.95	19.83	66.21	-0.136	-1.148	-2.694	-0.955	-2.558	0.193	-3.24
IKZF1_AACAACGAGGAGCAGCGCAG	IKZF1	132.53	61.81	70.23	63.32	19.38	-1.1	-0.916	-1.066	-2.774	0.034	-1.858	-3.24
CNBD1_GCTGCTGGAAGAGAAGACAT	CNBD1	118.44	77.02	6.89	11.23	4.04	-0.621	-4.103	-3.399	-4.875	-2.778	-0.772	-3.24
CNBD1_GGGATATGCAAAGATAAAGG	CNBD1	28	3.24	36.41	2.39	16.15	-3.113	0.379	-3.551	-0.794	-0.438	-1.173	-3.24
CNBD1_ACGTGAAAGGAACTTGAAGA	CNBD1	44.08	50.81	163.29	2.39	10.9	0.205	1.889	-4.205	-2.016	-4.41	-3.905	-3.24
CNBD1_GGAAACACAGATGTTCTCGG	CNBD1	70.1	30.42	44.81	14.58	22.2	-1.204	-0.646	-2.266	-1.659	-1.062	-1.013	-3.24
C5orf55_TGGGAACAATGCCAGTGGGA	C5orf55	206.13	219.4	106.85	140.5	59.34	0.09	-0.948	-0.553	-1.796	-0.643	-0.848	-3.2
C5orf55_GAAACCAAAGCGGAGAAGGT	C5orf55	110.96	132.03	179.66	44.68	19.38	0.251	0.695	-1.312	-2.518	-1.563	-3.213	-3.2
C5orf55_CCTCGTGGGAACAATGCCAG	C5orf55	260.9	254.35	155.32	135.72	42.79	-0.037	-0.748	-0.943	-2.608	-0.906	-1.86	-3.2
C5orf55_GCAGTCATTGGCACCCTCGT	C5orf55	210.01	206.78	283.27	47.79	118.28	-0.022	0.432	-2.136	-0.828	-2.114	-1.26	-3.2
UHMK1_TTTGCGGAAACCATACTCGG	UHMK1	129.69	38.83	56.22	16.73	20.19	-1.74	-1.206	-2.955	-2.684	-1.215	-1.478	-3.2
UHMK1_ATACAGTCAGATCTCAGGAA	UHMK1	86.84	74.75	16.59	11.71	11.71	-0.216	-2.388	-2.891	-2.891	-2.675	-0.503	-3.2
UHMK1_ACATTCAGCAGTCTTAGCAC	UHMK1	171.32	332.34	311.92	590.2	14.13	0.956	0.865	1.785	-3.6	0.829	-4.465	-3.2
UHMK1_ACAATGCTGTATCATCCACA	UHMK1	115.69	106.14	74.75	24.13	22.2	-0.124	-0.63	-2.261	-2.381	-2.137	-1.751	-3.2
STAG2_ATTTCGACATACAAGCACCC	STAG2	55.43	11.33	30.16	8.84	10.9	-2.291	-0.878	-2.649	-2.346	-0.358	-1.468	-3.16
STAG2_GCTGAATGTCATCCTCCCGT	STAG2	207.36	352.4	197.32	75.03	78.72	0.765	-0.072	-1.467	-1.397	-2.232	-1.325	-3.16
STAG2_TCATCACCAACAGAATGGAG	STAG2	88.17	432.66	62.9	89.61	25.43	2.295	-0.487	0.023	-1.794	-2.272	-1.307	-3.16
STAG2_TAATAACTGAGGAAGGGCCA	STAG2	158.83	579.25	314.72	75.03	140.49	1.867	0.987	-1.082	-0.177	-2.949	-1.164	-3.16
RRAGA_GTGGCCGCAGAAGGGATCGA	RRAGA	119.48	139.8	138.94	65.47	4.04	0.227	0.218	-0.868	-4.887	-1.095	-5.105	-3.15
RRAGA_GGAGTGTTCCACGTCAATGG	RRAGA	153.16	190.6	18.74	16.25	23.41	0.316	-3.031	-3.237	-2.71	-3.553	0.321	-3.15
RRAGA_GAGGCGTCTGTCTCGCCCGC	RRAGA	167.44	258.88	115.89	173.24	64.19	0.629	-0.531	0.049	-1.383	-0.58	-0.852	-3.15
RRAGA_TGCTGATCTTCTCAAACCGG	RRAGA	198.28	179.28	261.73	122.34	97.29	-0.145	0.401	-0.697	-1.027	-0.552	-1.428	-3.15
CDK5R2_ACAGCGCAGCAGCTCGCCGG	CDK5R2	209.16	84.14	191.72	60.93	26.24	-1.314	-0.126	-1.779	-2.995	-0.465	-2.869	-3.11
CDK5R2_GCAGCGAGCGGTCCACACCG	CDK5R2	114.56	207.75	77.98	138.59	15.74	0.859	-0.555	0.275	-2.863	-0.584	-2.308	-3.11
CDK5R2_GAAGAAGAAGGCGCCGCCCG	CDK5R2	31.5	14.24	211.54	8.12	43.2	-1.146	2.747	-1.955	0.455	-0.809	-2.292	-3.11
CDK5R2_AAGAAGAAGGCGCCGCCCGC	CDK5R2	50.04	123.94	38.34	33.69	14.13	1.308	-0.384	-0.571	-1.824	-1.879	-1.44	-3.11
MTFR2_GGTCTTCGACAAGGTTCCAG	MTFR2	101.22	36.89	72.16	10.04	16.55	-1.456	-0.488	-3.334	-2.612	-1.878	-2.124	-3.09
MTFR2_GGATCCCGAACTAGTCGCAA	MTFR2	132.15	96.43	88.32	52.81	44	-0.455	-0.581	-1.323	-1.587	-0.868	-1.006	-3.09
MTFR2_TTATGAATGGGTCTACCGCC	MTFR2	181.82	49.51	143.04	17.92	73.88	-1.877	-0.346	-3.343	-1.299	-1.466	-0.953	-3.09
MTFR2_GATCTGGGTCCACACTCAGA	MTFR2	95.73	298.04	117.19	24.85	45.62	1.638	0.292	-1.946	-1.069	-3.584	-1.361	-3.09
CPPED1_AGTGGACAGGGCCATCCCAC	CPPED1	132.15	109.7	106.42	26.28	16.96	-0.269	-0.313	-2.33	-2.962	-2.061	-2.649	-3.07
CPPED1_TACCTACCAGAACCTCGACA	CPPED1	114.56	42.39	60.75	23.89	27.05	-1.434	-0.915	-2.261	-2.082	-0.827	-1.167	-3.07
CPPED1_GCCTTGATCAGCCCAAACTG	CPPED1	248.98	240.11	351.99	32.26	149.77	-0.052	0.499	-2.948	-0.733	-2.896	-1.232	-3.07
CPPED1_ATGTCGGCTGCAGAGGCGGG	CPPED1	178.89	449.81	671.45	406.21	241.41	1.33	1.908	1.183	0.432	-0.147	-1.476	-3.07
THOC1_ATTGTGTCACACTGATCCAA	THOC1	129.03	34.95	30.16	15.53	5.25	-1.884	-2.097	-3.054	-4.62	-1.17	-2.523	-3.05
THOC1_AATGAGCAGGAAAGCACCCT	THOC1	121.18	128.15	28	33.69	5.65	0.081	-2.113	-1.847	-4.422	-1.928	-2.309	-3.05
THOC1_TGGCTGAAGGTACTTAACAA	THOC1	91.95	16.83	109.22	10.75	12.51	-2.45	0.248	-3.096	-2.877	-0.646	-3.125	-3.05
THOC1_TCGGGCAAACTGAAGAGCGG	THOC1	204.05	155.65	210.89	70.73	119.9	-0.391	0.048	-1.529	-0.767	-1.138	-0.815	-3.05
RRAD_GACGCGATGACCCTGAACGG	RRAD	110.11	112.61	37.7	6.21	4.04	0.032	-1.546	-4.148	-4.77	-4.18	-3.224	-3.05
RRAD_ACCGCCGAAGATGCGCGCCA	RRAD	129.13	165.36	46.31	58.54	6.06	0.357	-1.479	-1.141	-4.414	-1.498	-2.935	-3.05
RRAD_TCGAGAAGGCCTCAGAACTG	RRAD	251.63	113.26	49.11	32.5	85.18	-1.152	-2.357	-2.953	-1.563	-1.801	0.794	-3.05
RRAD_GCAGTCAAAGACCACCGCGC	RRAD	125.06	178.3	302.44	189.25	119.9	0.512	1.274	0.598	-0.061	0.086	-1.335	-3.05
FAM117A_GCAGAGGCGGAGGTGCCTGG	FAM117A	166.3	74.43	2.15	4.06	6.06	-1.16	-6.271	-5.355	-4.779	-4.195	1.492	-3.05
FAM117A_GCTCAACCAAGAGCTGGAGG	FAM117A	118.15	24.92	29.51	2.39	4.04	-2.245	-2.001	-5.628	-4.871	-3.383	-2.87	-3.05
FAM117A_TGTCCAGGGAGAATGTACGC	FAM117A	203.29	40.77	56.01	25.81	34.31	-2.318	-1.86	-2.978	-2.567	-0.66	-0.707	-3.05
FAM117A_AGCGAGGTTCACCACTCCTA	FAM117A	129.88	49.51	89.18	27	8.07	-1.391	-0.542	-2.266	-4.008	-0.875	-3.466	-3.05
DPPA5_GGAGCCGTAAACCACGACCT	DPPA5	99.52	153.06	70.66	26.76	4.04	0.621	-0.494	-1.895	-4.624	-2.516	-4.13	-3.04
DPPA5_TCGGGAACTTTCACCCACGG	DPPA5	141.14	39.8	46.53	16.73	26.24	-1.826	-1.601	-3.077	-2.427	-1.251	-0.826	-3.04
DPPA5_AAACTGGTTCACTTCATCCA	DPPA5	60.26	113.91	88.54	12.66	27.45	0.919	0.555	-2.25	-1.134	-3.169	-1.689	-3.04
DPPA5_CACGTAGACATATCCCGCCG	DPPA5	248.13	136.24	354.58	253.05	211.94	-0.865	0.515	0.028	-0.227	0.893	-0.742	-3.04
GPR153_GCACCATGAGTGATGAGCGG	GPR153	129.98	208.72	146.27	18.4	4.44	0.683	0.17	-2.821	-4.871	-3.504	-5.041	-3.04
GPR153_GGAAGCAGACGCCAAAGCCC	GPR153	102.07	60.19	106.85	20.79	66.21	-0.762	0.066	-2.296	-0.625	-1.534	-0.691	-3.04
GPR153_AACGACGAGGAGTCAGACGA	GPR153	115.5	25.56	326.14	75.51	214.37	-2.176	1.498	-0.613	0.892	1.563	-0.606	-3.04
GPR153_CAAGTATGAGATCTCCGCCC	GPR153	189.95	250.14	341.87	174.43	94.47	0.397	0.848	-0.123	-1.008	-0.52	-1.856	-3.04
DHX35_TACATGTGTGATCCTTACAG	DHX35	164.7	11	95.86	22.94	4.04	-3.904	-0.781	-2.844	-5.35	1.06	-4.569	-3.02
DHX35_GAAGAGCACACAGATTCCTC	DHX35	103.4	27.18	45.24	12.43	4.04	-1.927	-1.193	-3.057	-4.679	-1.13	-3.486	-3.02
DHX35_AGTGTACAAGGTCCTCTCGT	DHX35	107.65	106.46	144.11	93.91	14.13	-0.016	0.421	-0.197	-2.93	-0.181	-3.351	-3.02
DHX35_GGATGCAGTAGCCCACCTCG	DHX35	152.49	193.84	518.08	130.47	336.28	0.346	1.764	-0.225	1.141	-0.571	-0.623	-3.02
FNDC7_TAAACTGGTGAATGTCAAGG	FNDC7	108.98	124.59	322.05	5.26	297.93	0.193	1.563	-4.374	1.451	-4.567	-0.112	-3.02
FNDC7_AAGCCACAGACAGGTGGCCA	FNDC7	69.25	122.64	174.27	12.43	10.9	0.825	1.332	-2.478	-2.667	-3.303	-3.999	-3.02
FNDC7_AGAGCCGAAAGGGTGCACGC	FNDC7	95.45	95.79	63.76	59.74	38.35	0.005	-0.582	-0.676	-1.315	-0.681	-0.733	-3.02
FNDC7_AGAGACTTGAATGTTGGCAG	FNDC7	145.78	176.69	249.88	116.61	392.8	0.277	0.777	-0.322	1.43	-0.599	0.653	-3.02
CA2_ATGATCAAGCAACTTCCCTG	CA2	203.86	1542.61	63.55	97.49	24.22	2.92	-1.682	-1.064	-3.073	-3.984	-1.391	-3.02
CA2_GCACATCAACAACTTTCTGA	CA2	49.38	71.84	23.05	11.71	37.14	0.541	-1.099	-2.076	-0.411	-2.617	0.688	-3.02
CA2_AATCTGTAAGTGCCATCCAG	CA2	153.34	177.33	128.39	54.72	129.18	0.21	-0.256	-1.487	-0.247	-1.697	0.009	-3.02
CA2_GCGACCATGTCCCATCACTG	CA2	201.87	331.69	441.39	130.7	98.1	0.716	1.129	-0.627	-1.041	-1.343	-2.17	-3.02
STK31_GCAAGAGAAGGCAGCTGCTG	STK31	132.91	120.7	18.31	4.78	5.65	-0.139	-2.86	-4.798	-4.556	-4.659	-1.696	-3.02
STK31_TTCAAGTCAGATGATCCTGA	STK31	136.41	132.35	37.91	33.93	41.99	-0.044	-1.847	-2.007	-1.7	-1.963	0.147	-3.02
STK31_TTAACCTCAGAACGTACCAA	STK31	89.21	491.23	64.19	133.57	39.16	2.461	-0.475	0.582	-1.188	-1.879	-0.713	-3.02
STK31_TTTGGAACCATGCTACAAGA	STK31	42.66	176.36	166.52	85.07	53.69	2.047	1.965	0.996	0.332	-1.051	-1.633	-3.02
BTBD7_GTTGTAGGAAGCATATCTGA	BTBD7	124.59	53.39	3.02	22.46	12.11	-1.222	-5.368	-2.472	-3.363	-1.25	2.005	-3
BTBD7_TTTGAGGGTGGCAAGACCAG	BTBD7	168.2	10.68	151.44	9.8	14.53	-3.977	-0.151	-4.102	-3.533	-0.125	-3.382	-3
BTBD7_ATAGAGCCAAACTTACTGAG	BTBD7	139.82	100.96	112.66	13.38	37.54	-0.47	-0.312	-3.385	-1.897	-2.915	-1.585	-3
BTBD7_AACATCCGAAGTCATGACCT	BTBD7	193.74	330.72	190.43	25.09	119.9	0.772	-0.025	-2.949	-0.692	-3.721	-0.667	-3
SAP30L_TAGACTGGACCAGAAATCGG	SAP30L	123.17	44.33	46.75	14.34	16.15	-1.474	-1.398	-3.103	-2.931	-1.629	-1.533	-3
SAP30L_AAGAGGAAGACAAGTGACGA	SAP30L	130.36	74.43	228.99	13.14	49.66	-0.809	0.813	-3.31	-1.392	-2.501	-2.205	-3
SAP30L_GCTGAAGGAGGCGTTGCCCG	SAP30L	125.15	56.63	51.92	28.91	24.22	-1.144	-1.269	-2.114	-2.369	-0.97	-1.1	-3
SAP30L_GATGAACGGCTTCAGCACGG	SAP30L	106.71	190.28	265.61	17.44	303.18	0.834	1.316	-2.613	1.507	-3.447	0.191	-3
POLA2_GAAGGTCTTGGGATGTCCAG	POLA2	140.95	3.24	10.12	15.05	4.04	-5.445	-3.799	-3.227	-5.126	2.218	-1.327	-2.97
POLA2_ATCCGCCCAGCAGCTGGCGG	POLA2	104.06	180.57	36.19	19.83	4.04	0.795	-1.524	-2.391	-4.688	-3.186	-3.164	-2.97
POLA2_TCAGTATGGACAGAATGAGG	POLA2	94.98	190.6	142.39	18.16	92.04	1.005	0.584	-2.387	-0.045	-3.392	-0.629	-2.97
POLA2_TTGACGGTGAGAGTAGCTGA	POLA2	195.54	603.84	423.94	110.63	257.56	1.627	1.116	-0.822	0.397	-2.449	-0.719	-2.97
HIST1H2BE_GGGACAAGTTTACTTGGAGC	HIST1H2BE	39.45	337.84	21.54	14.34	4.04	3.098	-0.873	-1.46	-3.289	-4.558	-2.416	-2.97
EHD1_GGAGCCGGAGCTCTTCCAGA	EHD1	54.77	32.36	8.62	2.39	4.04	-0.759	-2.668	-4.519	-3.762	-3.76	-1.094	-2.97
EHD1_CTCTCCAGACAGGATCCCGG	EHD1	115.13	142.38	73.89	21.51	53.69	0.307	-0.64	-2.42	-1.1	-2.727	-0.46	-2.97
EHD1_GTAGACCCTGACCACCTCGG	EHD1	174.91	111.97	1309.09	72.88	144.93	-0.644	2.904	-1.263	-0.271	-0.619	-3.175	-2.97
EHD1_GTTCGGGCACGGCTACGGCG	EHD1	114.65	266.97	672.96	187.57	309.64	1.219	2.553	0.71	1.433	-0.509	-1.12	-2.97
TARS2_CTGCTGCTCGACCCTTCCGG	TARS2	256.17	130.09	44.81	16.25	5.65	-0.978	-2.515	-3.979	-5.502	-3.001	-2.987	-2.96
TARS2_GAGGTCAGAATCTGTCTCCA	TARS2	114.46	36.24	22.83	2.39	8.88	-1.659	-2.326	-5.582	-3.688	-3.923	-1.362	-2.96
TARS2_AAGCCTGTAAACCTTGGAGC	TARS2	63.57	27.18	21.33	19.83	4.04	-1.226	-1.576	-1.68	-3.977	-0.454	-2.401	-2.96
TARS2_GCAGCAGCTGAACAATTCCT	TARS2	112.76	126.53	15.29	30.11	33.1	0.166	-2.882	-1.905	-1.768	-2.071	1.114	-2.96
TMEM71_TTGGACACAGACCATTGCAA	TMEM71	125.72	299.33	58.38	127.36	4.04	1.252	-1.107	0.019	-4.961	-1.233	-3.854	-2.95
TMEM71_AGGTTGGAAAGAGAATATGC	TMEM71	83.53	22.33	68.07	7.65	52.48	-1.903	-0.295	-3.449	-0.671	-1.546	-0.376	-2.95
TMEM71_AGTCCCAGACTCCTCACCAA	TMEM71	182.67	117.14	143.68	32.5	74.68	-0.641	-0.346	-2.491	-1.29	-1.85	-0.944	-2.95
TMEM71_GTTCTCCTTATACATAACGC	TMEM71	55.06	54.04	52.56	10.99	19.38	-0.027	-0.067	-2.325	-1.507	-2.298	-1.44	-2.95
PSME3_CAGGGAGCGGATCACAAGTG	PSME3	230.16	14.56	31.02	10.27	15.74	-3.982	-2.891	-4.485	-3.87	-0.503	-0.979	-2.93
PSME3_ATTGGGCATCACAAACACCT	PSME3	72.56	62.78	102.11	2.63	29.47	-0.209	0.493	-4.787	-1.3	-4.578	-1.793	-2.93
PSME3_GAGTGTGAAGAAGCCTTCCA	PSME3	70.57	37.21	9.48	5.73	4.04	-0.923	-2.896	-3.621	-4.128	-2.698	-1.232	-2.93
PSME3_GCTCTGATATGATGAGCCGA	PSME3	45.12	97.08	17.88	43.25	4.04	1.105	-1.336	-0.061	-3.483	-1.166	-2.147	-2.93
TMEM204_ACTCATCCTCAACAACGTGG	TMEM204	88.36	19.74	50.19	3.35	26.24	-2.162	-0.816	-4.723	-1.752	-2.561	-0.936	-2.92
TMEM204_GATGGGCGCAGGCGCAGCGT	TMEM204	109.55	213.25	185.69	4.06	18.97	0.961	0.761	-4.753	-2.529	-5.714	-3.29	-2.92
TMEM204_GATGCGCGCCTGCAACCTGG	TMEM204	101.6	93.84	165.87	40.86	195.39	-0.115	0.707	-1.314	0.943	-1.199	0.236	-2.92
TMEM204_GCTGATGACAATCACCCGGG	TMEM204	52.5	109.38	84.44	55.91	123.13	1.059	0.686	0.091	1.23	-0.968	0.544	-2.92
RASL11B_TGTGACTGACCTCTTTACAG	RASL11B	216.25	87.05	37.05	111.83	5.65	-1.313	-2.545	-0.951	-5.258	0.362	-2.713	-2.92
RASL11B_TCAGATAGAAGGTGAAACCC	RASL11B	110.21	63.1	84.23	10.75	14.53	-0.804	-0.388	-3.357	-2.923	-2.553	-2.535	-2.92
RASL11B_CCGCCTGGTCAAGATCGCCG	RASL11B	123.17	68.93	44.16	60.69	23.01	-0.837	-1.48	-1.021	-2.42	-0.184	-0.94	-2.92
RASL11B_GCTAGCTGCAGTCCAAGCTG	RASL11B	168.86	396.41	599.07	178.02	94.87	1.231	1.827	0.076	-0.832	-1.155	-2.659	-2.92
MAU2_GCGCTGTTCCTCCTCAGCAA	MAU2	110.78	169.89	283.92	17.92	12.51	0.617	1.358	-2.628	-3.146	-3.245	-4.504	-2.91
MAU2_GTATTCAGATCCCACCACCC	MAU2	143.7	371.49	75.61	177.3	33.1	1.37	-0.926	0.303	-2.118	-1.067	-1.192	-2.91
MAU2_ATGCAGCAAAGCCGCTGCTG	MAU2	143.7	486.05	197.54	515.89	134.84	1.758	0.459	1.844	-0.092	0.086	-0.551	-2.91
MAU2_GCAGGCAGTGCACGCACAGG	MAU2	201.97	710.95	630.74	717.32	291.07	1.816	1.643	1.828	0.527	0.012	-1.116	-2.91
HRH4_GTGAGGGATGTACAAAGGAA	HRH4	86.84	70.55	27.57	10.27	8.88	-0.3	-1.655	-3.079	-3.29	-2.779	-1.635	-2.91
HRH4_GAAGAGACAGCAGTCAGTCC	HRH4	124.78	126.85	91.34	53.05	23.01	0.024	-0.45	-1.234	-2.439	-1.258	-1.989	-2.91
HRH4_GCAGTTCAACATGTTCCCTT	HRH4	202.91	268.91	427.6	245.88	107.38	0.406	1.075	0.277	-0.918	-0.129	-1.993	-2.91
HRH4_TCAGAGGTAGACTATCTTCA	HRH4	101.41	176.04	198.83	74.31	92.85	0.796	0.971	-0.449	-0.127	-1.245	-1.098	-2.91
SP1_ATGGCAAGACCTCTCACCTG	SP1	230.54	226.52	823.32	17.68	286.23	-0.025	1.836	-3.705	0.312	-3.68	-1.524	-2.9
SP1_ACAGCCACACAACTTTCACA	SP1	119.38	392.21	45.24	97.01	114.25	1.716	-1.4	-0.299	-0.063	-2.015	1.337	-2.9
SP1_AAGCCGGTCGGAGGACCCGG	SP1	47.39	29.12	109.65	29.15	52.89	-0.702	1.21	-0.701	0.158	0.001	-1.052	-2.9
SP1_TTTAGACCAAGATCACTCCA	SP1	91.29	992.16	621.69	298.92	88.41	3.442	2.768	1.711	-0.046	-1.731	-2.814	-2.9
GPR132_GATGGCCGAGTGCTTCACCT	GPR132	75.77	293.18	26.93	2.39	40.77	1.952	-1.493	-4.987	-0.894	-6.939	0.599	-2.9
GPR132_GAAGCACTCGGCCATCGCGG	GPR132	112.48	139.8	47.18	118.28	4.04	0.314	-1.254	0.073	-4.8	-0.241	-3.546	-2.9
GPR132_GAAGATGACAACCACCGCGA	GPR132	90.81	14.24	284.78	4.06	232.13	-2.673	1.649	-4.483	1.354	-1.81	-0.295	-2.9
GPR132_CAGGCACAGAAACACCACAG	GPR132	195.63	144	342.51	48.51	206.29	-0.442	0.808	-2.012	0.077	-1.57	-0.731	-2.9
RPS20_GAAAGGCGCTCCTGAAATGG	RPS20	117.3	85.11	949.99	38.95	48.85	-0.463	3.018	-1.591	-1.264	-1.128	-4.282	-2.89
SYS1_GATGAAGTACAGCAAGCCCA	SYS1	166.68	4.53	18.96	3.11	4.84	-5.201	-3.136	-5.746	-5.105	-0.545	-1.969	-2.89
SYS1_ATCATGGAGAGCCGGCCTGG	SYS1	213.41	34.63	90.26	2.39	10.09	-2.624	-1.242	-6.481	-4.402	-3.857	-3.16	-2.89
SYS1_GCGGGTCCCACACGTAGCTG	SYS1	154.86	28.48	177.93	2.39	8.48	-2.443	0.2	-6.018	-4.191	-3.575	-4.391	-2.89
SYS1_GGACCAGATGTTCGACGCCG	SYS1	125.91	7.44	68.5	87.93	48.85	-4.08	-0.878	-0.518	-1.366	3.562	-0.488	-2.89
NPDC1_GCAGAGGGAGGCTACGGAGA	NPDC1	187.87	37.21	692.13	2.39	77.51	-2.336	1.881	-6.297	-1.277	-3.961	-3.158	-2.88
NPDC1_TGAGATTGACTTCCTGGCCC	NPDC1	317.47	190.92	285.64	73.83	197.41	-0.734	-0.152	-2.104	-0.685	-1.37	-0.533	-2.88
NPDC1_GGCCGACTACGCCACTGCGA	NPDC1	68.87	65.04	91.34	40.38	52.08	-0.082	0.407	-0.77	-0.403	-0.688	-0.81	-2.88
NPDC1_CAAGGCGACGGCCTCGCCCT	NPDC1	193.45	368.26	261.3	100.12	194.18	0.929	0.434	-0.95	0.005	-1.879	-0.429	-2.88
AKIRIN1_GGCTGCTGCAGACTCTGCGG	AKIRIN1	163.37	165.68	150.36	2.39	46.83	0.02	-0.12	-6.095	-1.803	-6.115	-1.683	-2.87
AKIRIN1_CACATGATCAGATTATGCGA	AKIRIN1	44.46	85.11	4.31	31.3	4.04	0.937	-3.367	-0.506	-3.461	-1.443	-0.094	-2.87
AKIRIN1_GCGGCCCATGGAGTTCGAGG	AKIRIN1	143.6	47.89	154.67	25.81	34.72	-1.584	0.107	-2.476	-2.048	-0.892	-2.155	-2.87
AKIRIN1_ATATTATGCCAACTTGTCGG	AKIRIN1	177.47	169.57	336.05	154.12	271.69	-0.066	0.921	-0.203	0.614	-0.137	-0.307	-2.87
MGST1_ACAGAGTAGAACGTGTACGC	MGST1	116.83	88.34	22.4	2.39	4.04	-0.403	-2.383	-5.612	-4.855	-5.209	-2.472	-2.86
MGST1_TTTCAGCAACCTGTAAGCCA	MGST1	181.16	150.15	67.64	40.86	21.4	-0.271	-1.421	-2.148	-3.082	-1.877	-1.661	-2.86
MGST1_GACTGTGTAGCATTTGGCAA	MGST1	157.98	243.35	116.54	153.4	109.81	0.623	-0.439	-0.042	-0.525	-0.665	-0.086	-2.86
MGST1_AAATAGTCTGAAGTGCAGGA	MGST1	84.95	480.87	142.39	135.48	141.3	2.501	0.745	0.673	0.734	-1.828	-0.011	-2.86
CRYL1_GAGCAGCTGTCACTCATCAG	CRYL1	161.01	73.13	142.39	9.08	9.29	-1.139	-0.177	-4.148	-4.116	-3.009	-3.939	-2.85
CRYL1_TCCGCCATACTACATCCCGC	CRYL1	164.22	122.97	140.88	26.28	212.35	-0.417	-0.221	-2.643	0.371	-2.226	0.592	-2.85
CRYL1_AAGCCAGCAAACAACTTGGA	CRYL1	62.81	121.03	51.05	38.47	29.07	0.946	-0.299	-0.707	-1.112	-1.653	-0.813	-2.85
CRYL1_TGGGCCATGCTGTTTGCCAG	CRYL1	257.4	395.76	349.19	115.89	450.94	0.621	0.44	-1.151	0.809	-1.772	0.369	-2.85
STYK1_GAGTCACCATCTCATAGAGC	STYK1	54.68	62.46	51.48	2.39	19.38	0.192	-0.087	-4.516	-1.497	-4.708	-1.41	-2.84
STYK1_GCTTATGAAGTTTACACCCG	STYK1	117.11	46.28	109.22	15.77	26.64	-1.34	-0.101	-2.893	-2.136	-1.553	-2.035	-2.84
STYK1_GTGTTGGAGGATGTGGCCCA	STYK1	216.73	51.13	128.17	48.51	77.51	-2.084	-0.758	-2.16	-1.483	-0.076	-0.725	-2.84
STYK1_TCGAGCCAATATGAACACTG	STYK1	85.9	275.71	153.81	102.27	72.26	1.682	0.84	0.252	-0.249	-1.43	-1.089	-2.84
UTP14C_GTCAGAGAGAGTACAAACTC	UTP14C	118.15	263.74	143.68	23.66	38.35	1.158	0.282	-2.32	-1.623	-3.478	-1.905	-2.84
UTP14C_ATGTGGACGGACCGAATCCC	UTP14C	198	145.62	291.46	42.29	260.79	-0.443	0.558	-2.227	0.397	-1.784	-0.161	-2.84
UTP14C_CCACACAGTCTCCTTCCGTG	UTP14C	329.49	336.22	302.66	112.07	246.66	0.029	-0.123	-1.556	-0.418	-1.585	-0.295	-2.84
UTP14C_GTACCTGATGAGCTGCTGCG	UTP14C	251.92	226.84	586.58	65.95	350.01	-0.151	1.219	-1.934	0.474	-1.783	-0.745	-2.84
THBD_GAAGGCTACATCCTGGACGA	THBD	143.79	77.02	93.71	2.39	18.97	-0.901	-0.618	-5.911	-2.922	-5.01	-2.304	-2.83
THBD_AATGACAGTGCGCTCCTCGG	THBD	251.16	86.73	223.39	81.72	125.96	-1.534	-0.169	-1.62	-0.996	-0.086	-0.827	-2.83
THBD_GAACGCAGAAGTGCTCGCAG	THBD	161.48	150.15	121.93	148.15	36.74	-0.105	-0.405	-0.124	-2.136	-0.019	-1.731	-2.83
THBD_AAACGGCGGCTTCTGCTCCG	THBD	143.51	99.02	273.36	52.33	96.89	-0.535	0.93	-1.455	-0.567	-0.92	-1.497	-2.83
KCNJ2_TGGTTGATAGCTCTGCTCCA	KCNJ2	247	114.23	105.34	264.28	26.24	-1.113	-1.229	0.098	-3.235	1.211	-2.006	-2.82
KCNJ2_AAAGCCATTTGCAACTGCCA	KCNJ2	143.98	174.1	69.36	75.27	31.89	0.274	-1.054	-0.936	-2.175	-1.21	-1.121	-2.82
KCNJ2_GTGTGGACATTCGCTGGCGG	KCNJ2	188.35	135.91	169.53	44.68	90.03	-0.471	-0.152	-2.076	-1.065	-1.605	-0.913	-2.82
KCNJ2_AGAGAAGCACTACTACAAAG	KCNJ2	55.43	97.73	163.93	15.53	18.97	0.818	1.564	-1.836	-1.547	-2.654	-3.111	-2.82
ECEL1_CGTGAGCGAGAAGAGCGCGG	ECEL1	76.81	39.8	56.87	2.39	4.04	-0.948	-0.434	-5.007	-4.25	-4.059	-3.816	-2.81
ECEL1_ACTGGGCCACACTCACGTGG	ECEL1	181.63	39.8	41.79	65.23	6.46	-2.19	-2.12	-1.477	-4.813	0.713	-2.693	-2.81
ECEL1_GTTCCACAGCGTCTGCACCC	ECEL1	206.79	285.74	148.64	181.84	39.97	0.467	-0.476	-0.186	-2.371	-0.653	-1.895	-2.81
ECEL1_GAGGACCCTGTACCTCGCTC	ECEL1	88.17	215.84	333.9	311.11	113.84	1.292	1.921	1.819	0.369	0.527	-1.552	-2.81
MAN1A1_AATGCCCAAGGTATTCCAGA	MAN1A1	75.68	77.02	9.48	10.75	12.92	0.025	-2.997	-2.815	-2.55	-2.84	0.447	-2.81
MAN1A1_GACAGCGGGAGCGATGCCCG	MAN1A1	30.93	386.38	76.69	2.39	6.46	3.643	1.31	-3.694	-2.26	-7.337	-3.57	-2.81
MAN1A1_TGAATCCCAGTAGTGGACAG	MAN1A1	153.53	172.8	34.04	137.63	105.77	0.171	-2.173	-0.158	-0.538	-0.329	1.635	-2.81
MAN1A1_TATTGGAAGGAACTGGCCCT	MAN1A1	145.87	358.23	217.14	199.28	158.66	1.296	0.574	0.45	0.121	-0.846	-0.453	-2.81
LEUTX_CCAGGATGAAACCCTCGCAG	LEUTX	269.13	225.55	35.11	25.33	16.15	-0.255	-2.938	-3.409	-4.059	-3.154	-1.121	-2.81
LEUTX_AAAGATCTATGACTTGCCAG	LEUTX	113.61	82.52	38.56	56.39	4.04	-0.461	-1.559	-1.011	-4.815	-0.55	-3.256	-2.81
LEUTX_AGGAGCCAGCGCCTCTGCGA	LEUTX	153.72	524.56	57.95	675.98	10.09	1.771	-1.408	2.137	-3.929	0.366	-2.521	-2.81
LEUTX_TTGGGAACAGACCTTTACTA	LEUTX	117.4	78.31	101.46	72.4	23.01	-0.584	-0.21	-0.697	-2.351	-0.113	-2.141	-2.81
AGRP_CTGAGCAGTTACCTCTGCCA	AGRP	126.67	41.74	55.58	4.78	15.74	-1.601	-1.188	-4.728	-3.008	-3.127	-1.82	-2.8
AGRP_TTACGCAGCGACGTGAGGAG	AGRP	134.99	239.14	123.22	26.76	31.09	0.825	-0.132	-2.335	-2.119	-3.16	-1.987	-2.8
AGRP_GGCACAGCTCAGCACCGCTG	AGRP	131.3	60.19	161.35	48.75	200.64	-1.125	0.297	-1.43	0.612	-0.305	0.315	-2.8
AGRP_GAAGAAGCGGCAGTAGCACG	AGRP	194.78	106.79	803.07	53.52	306.41	-0.867	2.044	-1.864	0.654	-0.997	-1.39	-2.8
AMDHD2_GAGGATCTGTGGGTGCGCGG	AMDHD2	105.76	44.01	123.65	2.39	65.8	-1.265	0.225	-5.468	-0.685	-4.203	-0.91	-2.78
AMDHD2_ACGATGCGGACATTGTCCAG	AMDHD2	217.48	226.52	137.22	11.47	39.56	0.059	-0.664	-4.245	-2.459	-4.304	-1.795	-2.78
AMDHD2_CTTGTGATAAACCTCCGGTG	AMDHD2	244.06	107.76	204.43	60.21	83.16	-1.179	-0.256	-2.019	-1.553	-0.84	-1.297	-2.78
AMDHD2_AACTGCCGGATCCTGCGCGG	AMDHD2	196.39	237.2	124.08	456.39	93.66	0.272	-0.662	1.217	-1.068	0.945	-0.406	-2.78
TAF6L_GTAGAGTTCACCCTCCCTGG	TAF6L	196.58	87.37	29.3	91.28	14.13	-1.17	-2.746	-1.107	-3.798	0.063	-1.052	-2.77
TAF6L_TCATGAAGCACACCAAACGC	TAF6L	10.88	14.56	7.97	2.39	4.04	0.421	-0.449	-2.187	-1.43	-2.608	-0.981	-2.77
TAF6L_TGTCAGTGAAGACACAGCAC	TAF6L	235.27	962.71	247.94	194.5	69.44	2.033	0.076	-0.275	-1.761	-2.308	-1.837	-2.77
TAF6L_TGAGCCGGACAGACTCCCGA	TAF6L	133.48	520.35	1005.99	113.02	324.58	1.963	2.914	-0.24	1.282	-2.203	-1.632	-2.77
PAPL_GGTGTATGTAGAGCTTCCGC	PAPL	118.25	3.24	331.53	2.39	4.04	-5.191	1.487	-5.629	-4.872	-0.438	-6.359	-2.77
PAPL_GGGCCCTGAAGCGGAACCGA	PAPL	56.66	33.98	15.51	32.26	4.04	-0.738	-1.869	-0.813	-3.811	-0.075	-1.942	-2.77
PAPL_CATGCGGCTCATTGAACCCG	PAPL	260.05	121.35	182.46	53.52	175.21	-1.1	-0.511	-2.281	-0.57	-1.181	-0.059	-2.77
PAPL_AGACAGATGGACTTGCTCTG	PAPL	231.2	213.9	163.29	139.78	63.38	-0.112	-0.502	-0.726	-1.867	-0.614	-1.365	-2.77
C5orf64_GGAGAATATGGACCCAAGAA	C5orf64	58.08	55.01	33.17	5.73	6.46	-0.078	-0.808	-3.34	-3.169	-3.262	-2.361	-2.77
C5orf64_GAATGTTGGCCCACCACCCA	C5orf64	174.44	217.78	272.29	106.33	50.46	0.32	0.642	-0.714	-1.789	-1.034	-2.431	-2.77
C5orf64_TTTGTTCTGCCTAATTGAGG	C5orf64	154.01	368.26	91.55	137.16	106.17	1.258	-0.75	-0.167	-0.537	-1.425	0.213	-2.77
C5orf64_ACAGAGTTCAAGCAGAATGT	C5orf64	125.25	260.18	174.92	180.17	72.67	1.055	0.482	0.525	-0.785	-0.53	-1.267	-2.77
SNAI3_GAAGCACTCAAAGCCGCCCG	SNAI3	68.11	18.12	43.3	7.65	4.04	-1.91	-0.654	-3.155	-4.077	-1.245	-3.423	-2.76
SNAI3_GCGTTTGCAGATGGGCCCGA	SNAI3	146.53	37.86	118.26	8.6	70.24	-1.952	-0.309	-4.09	-1.061	-2.138	-0.752	-2.76
SNAI3_ACGGCCGAGGAGCGGTCCCA	SNAI3	157.22	113.58	477.15	24.61	444.48	-0.469	1.602	-2.675	1.499	-2.206	-0.103	-2.76
SNAI3_GGAGATGCAGGCGACGGCCG	SNAI3	75.02	161.48	123.86	29.39	71.05	1.106	0.723	-1.352	-0.078	-2.458	-0.801	-2.76
LAGE3_TTGGAGGCGGAAATCGCCCA	LAGE3	116.83	3.56	231.57	2.39	14.13	-5.037	0.987	-5.612	-3.048	-0.575	-4.035	-2.76
LAGE3_GACGCGGATGCAGACGCAGG	LAGE3	77.67	36.89	28.43	2.39	4.04	-1.074	-1.45	-5.023	-4.266	-3.949	-2.816	-2.76
LAGE3_GACAGTCTTCAGCTTTCCAG	LAGE3	47.68	3.24	2.15	2.39	4.04	-3.881	-4.468	-4.319	-3.562	-0.438	0.906	-2.76
LAGE3_GCGGATGCAGACGCAGGCGG	LAGE3	121.94	23.62	88.97	43.73	11.71	-2.368	-0.455	-1.48	-3.381	0.888	-2.926	-2.76
EFTUD1_TGTGGAAGGAGTCTGTCCAC	EFTUD1	138.87	13.59	13.79	2.39	4.04	-3.353	-3.332	-5.861	-5.104	-2.508	-1.772	-2.75
EFTUD1_GAAACTCAAGCACTGAAAGC	EFTUD1	31.6	4.85	2.15	2.39	4.04	-2.702	-3.875	-3.725	-2.968	-1.023	0.907	-2.75
EFTUD1_AGAGAAGATGAACAGATCCG	EFTUD1	110.11	17.8	38.56	4.54	12.11	-2.629	-1.514	-4.6	-3.185	-1.971	-1.671	-2.75
EFTUD1_CCTTGCCTCAGAATAAGCCA	EFTUD1	96.02	36.24	164.15	2.39	19.78	-1.406	0.774	-5.329	-2.279	-3.923	-3.053	-2.75
UQCRFS1_GCTGGAAACGAACTGGGTGA	UQCRFS1	67.26	3.24	2.15	2.39	4.44	-4.377	-4.965	-4.815	-3.921	-0.438	1.044	-2.75
UQCRFS1_TCACTGGTGAACTCATACGT	UQCRFS1	159.02	25.89	11.42	2.39	11.3	-2.619	-3.8	-6.056	-3.814	-3.437	-0.014	-2.75
UQCRFS1_GTTCTATGACGCACAAACAG	UQCRFS1	69.34	3.24	39.85	2.39	4.04	-4.421	-0.799	-4.859	-4.102	-0.438	-3.303	-2.75
UQCRFS1_GCGGGACGTGGCCGACAGGA	UQCRFS1	149.37	689.59	344.88	165.35	18.97	2.207	1.207	0.147	-2.977	-2.06	-4.184	-2.75
FANCD2_GATCAGCTGCATGATCTTGG	FANCD2	167.91	72.49	21.97	2.39	4.44	-1.212	-2.934	-6.135	-5.241	-4.923	-2.307	-2.75
FANCD2_GAGCGATGAGCAGTGCACAC	FANCD2	127.24	43.04	19.82	8.84	14.13	-1.564	-2.683	-3.847	-3.171	-2.283	-0.488	-2.75
FANCD2_TTAGTGACCCATATCTGCAG	FANCD2	184.66	112.94	62.69	172.28	8.07	-0.709	-1.559	-0.1	-4.515	0.609	-2.956	-2.75
FANCD2_GATAGGAAGGGTGTCTCCTC	FANCD2	103.11	109.38	126.45	198.09	27.45	0.085	0.294	0.942	-1.909	0.857	-2.203	-2.75
HTATIP2_AAGTCACGCTCATTGGCCGG	HTATIP2	284.17	118.44	65.7	35.36	36.74	-1.263	-2.113	-3.006	-2.951	-1.743	-0.838	-2.75
HTATIP2_GAGGAAGCTCACCTTCGACG	HTATIP2	55.81	102.91	82.72	96.3	4.04	0.883	0.568	0.787	-3.789	-0.096	-4.357	-2.75
HTATIP2_TACCACCAGAGGGAAAGCTG	HTATIP2	122.13	90.28	144.98	105.61	46.43	-0.436	0.247	-0.21	-1.395	0.226	-1.642	-2.75
HTATIP2_GATAGGCAAGAATCTCGCCC	HTATIP2	89.96	75.08	208.95	18.64	87.6	-0.261	1.216	-2.271	-0.038	-2.01	-1.254	-2.75
SCFD1_CGTGGGAGCCAAGATGGCGG	SCFD1	183.43	101.61	105.34	61.41	13.73	-0.852	-0.8	-1.579	-3.74	-0.727	-2.94	-2.74
SCFD1_TACAGGATCACAGTTTGTGA	SCFD1	144.07	251.44	30.37	44.44	10.9	0.803	-2.246	-1.697	-3.724	-2.5	-1.478	-2.74
SCFD1_ACAGGTGATACACTTGGAGC	SCFD1	90.72	48.54	126.45	7.17	50.46	-0.902	0.479	-3.662	-0.846	-2.76	-1.325	-2.74
SCFD1_CAGGCCAGATATCACAGACA	SCFD1	174.25	135.59	186.98	240.14	96.08	-0.362	0.102	0.463	-0.859	0.825	-0.961	-2.74
CLIC3_TACAGGGAGTCCAACACCGC	CLIC3	274.24	55.98	34.47	2.39	14.13	-2.292	-2.992	-6.843	-4.279	-4.551	-1.287	-2.74
CLIC3_GATGGGCAGCTGCGAGCCGG	CLIC3	71.99	13.59	68.93	2.87	7.67	-2.405	-0.063	-4.65	-3.23	-2.245	-3.167	-2.74
CLIC3_GCAGGACCATGAAGAGCCGC	CLIC3	138.21	80.25	46.96	34.17	10.5	-0.784	-1.557	-2.016	-3.719	-1.232	-2.162	-2.74
CLIC3_CTGGAGCTTGGTCTCCGCCA	CLIC3	127.52	103.88	38.56	104.9	50.87	-0.296	-1.726	-0.282	-1.326	0.014	0.4	-2.74
KRT25_GGATCACTCAGACTCTATGG	KRT25	143.98	16.83	40.93	2.39	4.04	-3.097	-1.815	-5.913	-5.156	-2.816	-3.341	-2.73
KRT25_ACTTCAGTCTCTCCTAGCCA	KRT25	154.76	49.19	47.18	2.63	29.47	-1.654	-1.714	-5.88	-2.393	-4.226	-0.679	-2.73
KRT25_TCAGTATGAAACCCTGAGTG	KRT25	152.02	35.92	284.78	63.08	83.57	-2.081	0.906	-1.269	-0.863	0.812	-1.769	-2.73
KRT25_AACAGCATTAGCATTGCTGG	KRT25	133.19	378.61	66.35	157.23	34.72	1.507	-1.005	0.239	-1.94	-1.268	-0.935	-2.73
C15orf57_GGAGCCCAAGGCTTTACAGC	C15orf57	57.14	78.64	32.53	32.5	12.11	0.461	-0.813	-0.814	-2.238	-1.275	-1.425	-2.73
C15orf57_GTGCTGAGCAGAGGTGGCGA	C15orf57	175.58	296.1	608.55	129.03	84.78	0.754	1.793	-0.444	-1.05	-1.198	-2.843	-2.73
C15orf57_TTCAGGGCAAGAATCCACAA	C15orf57	93.27	85.11	131.19	63.56	75.9	-0.132	0.492	-0.553	-0.297	-0.421	-0.789	-2.73
C15orf57_AAATCAGGAAGTGACTTCCA	C15orf57	117.68	178.63	673.61	73.12	212.35	0.602	2.517	-0.687	0.852	-1.289	-1.665	-2.73
RICTOR_GAGGTGGTGGCCCTTCGAGG	RICTOR	144.74	54.04	78.63	2.39	5.25	-1.421	-0.88	-5.921	-4.785	-4.5	-3.905	-2.72
RICTOR_GTCCCGCTGGATCTGACCCG	RICTOR	146.91	77.34	49.33	94.86	15.74	-0.926	-1.574	-0.631	-3.222	0.295	-1.648	-2.72
RICTOR_TGACATACAACAGAGCAACG	RICTOR	61.77	49.19	17.23	30.59	7.27	-0.329	-1.842	-1.014	-3.088	-0.685	-1.246	-2.72
RICTOR_AATATGGCGGCGATCGGCCG	RICTOR	121.65	225.55	271.42	50.66	350.01	0.891	1.158	-1.264	1.525	-2.155	0.367	-2.72
MED26_GACGAGAATGACAAGCACAG	MED26	67.64	35.27	78.2	2.39	20.59	-0.939	0.209	-4.823	-1.716	-3.884	-1.925	-2.71
MED26_GAGGACTGAAAGAGCAGCGA	MED26	120.33	33.65	45.45	24.61	15.74	-1.838	-1.405	-2.29	-2.934	-0.452	-1.529	-2.71
MED26_AATAGGGTATTTCTCCAGGC	MED26	106.14	37.21	45.67	23.66	20.19	-1.512	-1.217	-2.166	-2.395	-0.654	-1.178	-2.71
MED26_ACAGATCCGGAACATGGTGG	MED26	151.55	155.01	84.44	37.99	31.49	0.033	-0.844	-1.996	-2.267	-2.029	-1.423	-2.71
ZBTB1_GCACAGACGGACAAATACAG	ZBTB1	100.27	80.58	16.59	7.17	12.92	-0.316	-2.596	-3.806	-2.956	-3.49	-0.36	-2.71
ZBTB1_GTGTGGACTTACAATAACCG	ZBTB1	68.02	55.66	55.36	10.04	8.48	-0.289	-0.297	-2.761	-3.004	-2.472	-2.707	-2.71
ZBTB1_ATGGCAATGAAGCCAACAGG	ZBTB1	96.87	35.92	44.38	51.13	27.05	-1.431	-1.126	-0.922	-1.841	0.509	-0.715	-2.71
ZBTB1_GAATGGGTTAGGAAATACTG	ZBTB1	94.13	100.64	134.85	43.49	37.54	0.097	0.519	-1.114	-1.326	-1.211	-1.845	-2.71
DENND5A_ACTGGACACGGAGACCGGGC	DENND5A	73.12	82.52	100.17	2.63	65.4	0.174	0.454	-4.798	-0.161	-4.972	-0.615	-2.71
DENND5A_GAGGTGAAGTGACTGCCTGG	DENND5A	217.39	327.48	102.97	101.07	30.28	0.591	-1.078	-1.105	-2.844	-1.696	-1.766	-2.71
DENND5A_AAAGCTGGAGCTGCCTCAAG	DENND5A	135.75	229.76	56.65	141.22	31.09	0.759	-1.261	0.057	-2.127	-0.702	-0.866	-2.71
DENND5A_GCAATGAAGATTCCCTTCAG	DENND5A	121.94	75.72	114.82	60.93	46.43	-0.687	-0.087	-1.001	-1.393	-0.314	-1.306	-2.71
TBX19_GACCAATCAATCCAGGGCCC	TBX19	65.65	216.49	73.03	2.39	124.34	1.721	0.154	-4.78	0.921	-6.501	0.767	-2.71
TBX19_GCAACTTCAGATCATCCTGG	TBX19	124.68	121.67	38.99	40.62	12.92	-0.035	-1.677	-1.618	-3.271	-1.583	-1.594	-2.71
TBX19_ACAGCAATGCTGGTTAGCGA	TBX19	113.42	117.14	167.16	26.05	79.93	0.047	0.56	-2.123	-0.505	-2.17	-1.065	-2.71
TBX19_TAGGGACAAAGTCCAGCAGG	TBX19	107.65	194.48	72.16	244.68	34.72	0.853	-0.577	1.185	-1.633	0.332	-1.056	-2.71
DLEU1_TACCTGGTAAAGTTGTTCCG	DLEU1	202.25	50.16	162.21	20.31	45.21	-2.012	-0.318	-3.316	-2.161	-1.304	-1.843	-2.71
DLEU1_GGGTTATCGCACTTAAGCCT	DLEU1	33.96	61.48	82.94	2.63	37.54	0.856	1.288	-3.692	0.145	-4.548	-1.143	-2.71
DLEU1_GAATGAAGAACAGAACCTTC	DLEU1	51.08	46.28	19.6	8.36	22.61	-0.143	-1.382	-2.611	-1.176	-2.468	0.206	-2.71
DLEU1_AGCTCTACAAGCCGGCAGGG	DLEU1	144.36	126.2	84.87	70.01	45.21	-0.194	-0.766	-1.044	-1.675	-0.85	-0.909	-2.71
HAPLN2_TTTCCGTACCAACCCAGCCG	HAPLN2	194.78	17.47	459.7	2.39	112.63	-3.479	1.239	-6.349	-0.79	-2.87	-2.029	-2.7
HAPLN2_ATCCTGGCGCGCCCTCCCAG	HAPLN2	210.86	58.57	66.56	4.06	53.69	-1.848	-1.663	-5.698	-1.973	-3.85	-0.31	-2.7
HAPLN2_GTTACACCAGTCCAGACCCT	HAPLN2	130.92	26.86	181.81	3.58	81.95	-2.285	0.474	-5.191	-0.676	-2.906	-1.15	-2.7
HAPLN2_GCTTCCCAATCACCACGCCG	HAPLN2	78.42	322.95	18.53	67.38	52.89	2.042	-2.082	-0.219	-0.568	-2.261	1.514	-2.7
SRSF5_CATCGGGAGACTAAATCCAG	SRSF5	142.18	20.39	48.04	2.39	10.5	-2.802	-1.565	-5.895	-3.76	-3.093	-2.195	-2.69
SRSF5_GACGTGGAAAGATTCTTCAA	SRSF5	49.57	9.38	46.53	2.39	4.04	-2.401	-0.091	-4.375	-3.618	-1.974	-3.527	-2.69
SRSF5_CCTGAGAAGAGCCAGAAACG	SRSF5	195.44	56.31	162.42	129.27	41.18	-1.795	-0.267	-0.596	-2.247	1.199	-1.98	-2.69
SRSF5_GTAGTCGCAAATCTTACAGC	SRSF5	107.27	71.52	91.77	14.34	71.05	-0.585	-0.225	-2.904	-0.594	-2.319	-0.369	-2.69
PYGM_TTTAACCAGAAGATCTCCGG	PYGM	131.02	13.91	91.55	2.39	14.94	-3.235	-0.517	-5.777	-3.133	-2.542	-2.616	-2.69
PYGM_ACGAGACTACTACTTTGCTC	PYGM	86.75	6.15	46.53	13.86	6.86	-3.819	-0.899	-2.646	-3.66	1.173	-2.761	-2.69
PYGM_TCGGGCCGGGCCTTCTCCCA	PYGM	171.13	75.4	127.96	9.08	184.49	-1.182	-0.419	-4.236	0.108	-3.054	0.527	-2.69
PYGM_ACGGACGCTACAGAACACCA	PYGM	59.41	129.12	173.84	26.76	75.9	1.12	1.549	-1.15	0.353	-2.27	-1.196	-2.69
LYST_ACAGGTATCTTCCATACCAG	LYST	80.5	72.49	105.34	10.27	5.25	-0.151	0.388	-2.97	-3.939	-2.819	-4.327	-2.69
LYST_AAGAGATGGAGTTCCTCCCG	LYST	201.87	96.43	1287.97	27	97.29	-1.066	2.674	-2.902	-1.053	-1.836	-3.727	-2.69
LYST_AGCTACTGAAGCCGCTCCCG	LYST	209.35	190.92	106.42	768.93	90.03	-0.133	-0.976	1.877	-1.217	2.01	-0.241	-2.69
LYST_ATGGACAAGGTACTGTCCAA	LYST	34.24	48.22	28	29.15	38.35	0.494	-0.29	-0.232	0.163	-0.726	0.453	-2.69
SMG7_AGGTCCACTCACCATTGGAG	SMG7	150.32	21.03	2.15	2.39	12.92	-2.837	-6.125	-5.975	-3.541	-3.138	2.584	-2.68
SMG7_TAGGAACAGGAGCTAGACTG	SMG7	171.89	44.66	29.51	2.39	6.06	-1.944	-2.542	-6.169	-4.827	-4.225	-2.285	-2.68
SMG7_TACTCAGGTACACATGACCG	SMG7	162.24	39.48	172.55	8.36	30.28	-2.039	0.089	-4.278	-2.422	-2.239	-2.511	-2.68
SMG7_TAGGCAGGCAGAAGTCCTGA	SMG7	129.41	99.99	284.56	69.06	153.41	-0.372	1.137	-0.906	0.245	-0.534	-0.892	-2.68
KIF15_ATTACAGCACTTGTCGACGT	KIF15	170.66	20.71	45.67	2.39	16.15	-3.043	-1.902	-6.158	-3.402	-3.115	-1.5	-2.68
KIF15_GTAGTAAATGAAGACACCCA	KIF15	87.5	21.36	50.62	3.58	11.71	-2.035	-0.79	-4.61	-2.902	-2.575	-2.112	-2.68
KIF15_GACCTCCCTACTCAACCTGG	KIF15	142.65	321.66	63.33	152.69	6.86	1.173	-1.172	0.098	-4.378	-1.075	-3.206	-2.68
KIF15_GCTGACCCAGATCTTTCTGC	KIF15	84.1	57.92	168.24	39.9	176.42	-0.538	1	-1.076	1.069	-0.538	0.069	-2.68
SHBG_TGCTGAGGTGGACAGCCGGA	SHBG	83.81	31.39	230.5	4.54	80.34	-1.417	1.459	-4.206	-0.061	-2.789	-1.52	-2.68
SHBG_GTGTAGTTACCGGCAACCGA	SHBG	149.94	191.25	75.18	143.61	12.11	0.351	-0.996	-0.062	-3.63	-0.413	-2.634	-2.68
SHBG_TTTATGCTGGGACTTCGAGA	SHBG	149.66	74.1	138.94	18.16	63.38	-1.014	-0.107	-3.043	-1.24	-2.029	-1.133	-2.68
SHBG_AGCAGGCGCGAGGTAGCCAG	SHBG	114.94	116.82	174.49	51.61	142.51	0.023	0.602	-1.155	0.31	-1.178	-0.292	-2.68
GNB5_CAAGCAATGGCACATCCCGA	GNB5	96.11	18.77	22.83	2.39	4.04	-2.356	-2.074	-5.33	-4.573	-2.974	-2.499	-2.68
GNB5_TATGCACACCAACTACCTGT	GNB5	119.1	47.57	82.29	105.85	16.55	-1.324	-0.533	-0.17	-2.847	1.154	-2.314	-2.68
GNB5_ACTGGTGCAAAGATAAGAGG	GNB5	69.72	142.71	35.11	18.88	35.12	1.033	-0.99	-1.885	-0.989	-2.918	0.001	-2.68
GNB5_GCGCGAAGATGGCAACCGAG	GNB5	130.26	118.76	303.95	97.73	42.39	-0.133	1.222	-0.415	-1.62	-0.282	-2.842	-2.68
HIC2_GCACGTGGAGACTCACACGG	HIC2	144.64	183.81	76.04	54.24	249.89	0.346	-0.928	-1.415	0.789	-1.761	1.717	-2.66
HIC2_AGTGCGCAGAGCGGGAGCGA	HIC2	101.13	240.76	100.81	60.93	27.86	1.251	-0.004	-0.731	-1.86	-1.982	-1.856	-2.66
HIC2_GCTGAACCAGCAGAGGACCA	HIC2	160.91	212.28	208.52	247.31	32.7	0.4	0.374	0.62	-2.299	0.22	-2.673	-2.66
HIC2_GAGTGCCGGAGGCTCTTCCG	HIC2	24.41	87.05	83.8	10.75	24.63	1.835	1.78	-1.183	0.013	-3.018	-1.767	-2.66
SLC35F6_TGTCATGTCACAGAGCGCTG	SLC35F6	257.21	443.01	46.1	2.39	28.26	0.784	-2.48	-6.75	-3.186	-7.534	-0.706	-2.65
SLC35F6_GGCGGACAATTTCATGGCCG	SLC35F6	77.85	47.57	2.15	16.97	6.46	-0.711	-5.176	-2.198	-3.591	-1.487	1.585	-2.65
SLC35F6_ATTCACTGGCCTGTTCTCGG	SLC35F6	235.83	87.7	258.72	102.99	96.89	-1.427	0.134	-1.195	-1.283	0.232	-1.417	-2.65
SLC35F6_TCAGTGCCAACTGCCCGCAG	SLC35F6	408.48	294.48	370.09	186.62	141.7	-0.472	-0.142	-1.13	-1.527	-0.658	-1.385	-2.65
KIAA1210_GTGTGGTTCAGTCATTTCCA	KIAA1210	71.52	26.54	80.78	20.79	13.73	-1.43	0.176	-1.782	-2.381	-0.352	-2.557	-2.65
KIAA1210_ACTCCAGGAACCTTACTCCT	KIAA1210	101.6	80.9	108.57	25.33	45.62	-0.329	0.096	-2.004	-1.155	-1.675	-1.251	-2.65
KIAA1210_AGAATCCAAACAGCCCTGGG	KIAA1210	185.22	336.22	170.18	143.85	94.87	0.86	-0.122	-0.365	-0.965	-1.225	-0.843	-2.65
KIAA1210_GAAATACCTAGTTATTCCCG	KIAA1210	61.21	167.63	123.22	39.67	58.94	1.454	1.009	-0.626	-0.054	-2.08	-1.063	-2.65
WARS2_GGAGGATCAAGTCCAGCACA	WARS2	183.71	49.83	42.22	5.73	12.51	-1.882	-2.121	-5.002	-3.876	-3.12	-1.755	-2.64
WARS2_TGTGACAGACTTCACCTCGG	WARS2	157.13	94.17	59.24	5.73	19.38	-0.739	-1.407	-4.776	-3.019	-4.037	-1.612	-2.64
WARS2_TGCGGAAAGCGCGTGAGCGC	WARS2	27.81	3.24	14.22	2.39	11.71	-3.103	-0.968	-3.541	-1.248	-0.438	-0.28	-2.64
WARS2_TGTCCAGGATGCTCTGCCGA	WARS2	313.97	365.02	278.1	106.09	279.36	0.217	-0.175	-1.565	-0.169	-1.782	0.006	-2.64
PRSS57_GCACCACCAGGCCAGTGCGG	PRSS57	78.9	29.77	47.18	10.27	51.67	-1.406	-0.742	-2.941	-0.611	-1.535	0.131	-2.64
PRSS57_AGAGCATGGTAAGTGTCAGG	PRSS57	255.98	1409.61	231.36	62.84	174	2.461	-0.146	-2.026	-0.557	-4.487	-0.411	-2.64
PRSS57_CACGGGCAGCATCAGGGCGG	PRSS57	110.4	235.26	259.36	65.71	73.07	1.092	1.232	-0.748	-0.595	-1.84	-1.827	-2.64
PRSS57_CCGACAGGTGAGCTCACCTG	PRSS57	112.86	469.22	192.37	475.03	88.01	2.056	0.769	2.074	-0.359	0.018	-1.128	-2.64
MRPL15_AAGTTGGCCAGGCTCACACG	MRPL15	219.47	147.89	6.89	4.54	20.59	-0.57	-4.993	-5.595	-3.414	-5.025	1.579	-2.62
MRPL15_ACACTGATGCAAAGAACCGT	MRPL15	112.86	13.27	21.54	6.21	6.86	-3.088	-2.389	-4.183	-4.04	-1.095	-1.651	-2.62
MRPL15_TACACTGATGCAAAGAACCG	MRPL15	48.15	13.59	42.22	2.39	20.59	-1.825	-0.19	-4.333	-1.226	-2.508	-1.036	-2.62
MRPL15_CGGGCCCTGGACCTACTCCG	MRPL15	238.29	138.83	197.32	16.97	125.55	-0.779	-0.272	-3.812	-0.924	-3.033	-0.652	-2.62
TFAP2C_TGAGGAGCGACAATCTTCCA	TFAP2C	92.8	24.59	72.16	19.83	6.46	-1.916	-0.363	-2.226	-3.845	-0.31	-3.482	-2.62
TFAP2C_TAGGAAGAACATGCTATTGG	TFAP2C	251.73	145.62	220.8	16.25	64.19	-0.79	-0.189	-3.953	-1.971	-3.163	-1.782	-2.62
TFAP2C_GCTGTAGAGGTGCTGCCCGG	TFAP2C	166.3	98.05	80.57	50.9	39.16	-0.762	-1.046	-1.708	-2.086	-0.946	-1.04	-2.62
TFAP2C_GATCAGACAGTCATTCGCAA	TFAP2C	113.99	80.9	53.42	46.36	60.15	-0.495	-1.093	-1.298	-0.922	-0.803	0.171	-2.62
SPECC1_TGCGGAGTGCAGCCAAGCCC	SPECC1	101.13	1546.82	23.48	77.18	8.48	3.935	-2.107	-0.39	-3.576	-4.325	-1.469	-2.62
SPECC1_GAAGAGCCCACCACTCAGGA	SPECC1	83.15	36.24	246.01	4.78	108.6	-1.198	1.565	-4.121	0.385	-2.923	-1.18	-2.62
SPECC1_AGGTAGTGTGATCAAGCTGG	SPECC1	191.28	662.09	331.31	486.74	163.5	1.791	0.793	1.347	-0.226	-0.444	-1.019	-2.62
SPECC1_ACGGAGAGCCGCCTGAGGAG	SPECC1	123.74	376.35	206.15	188.05	287.03	1.605	0.736	0.604	1.214	-1.001	0.478	-2.62
CCDC101_TCTTGTCCAGAGCTTTCCGA	CCDC101	106.99	57.92	101.46	2.39	29.47	-0.885	-0.077	-5.485	-1.86	-4.6	-1.783	-2.61
CCDC101_TGGCCTCTACACAACCGCCA	CCDC101	204.43	114.23	455.82	41.34	75.9	-0.84	1.157	-2.306	-1.429	-1.466	-2.586	-2.61
CCDC101_CGAGCAGTGGATCCTGGCCG	CCDC101	303.66	219.08	438.37	362.24	553.88	-0.471	0.53	0.254	0.867	0.725	0.337	-2.61
CCDC101_GCGGGAATCGGCAGACACGA	CCDC101	90.72	220.05	347.04	135.01	117.48	1.278	1.936	0.574	0.373	-0.704	-1.563	-2.61
CCDC172_CATCTTCACCGAGCATCAGG	CCDC172	55.06	66.99	74.75	2.39	127.17	0.283	0.441	-4.526	1.208	-4.809	0.767	-2.6
CCDC172_CTTCACCGAGCATCAGGCGG	CCDC172	210.58	137.21	109.22	27	46.02	-0.618	-0.947	-2.963	-2.194	-2.345	-1.247	-2.6
CCDC172_GAAGATGATGTGCTGAAACA	CCDC172	134.9	26.54	181.81	45.16	49.66	-2.346	0.431	-1.579	-1.442	0.767	-1.873	-2.6
CCDC172_AGTCGCCGTTTGATGCGAGA	CCDC172	111.44	81.87	414.03	16.01	220.83	-0.445	1.894	-2.799	0.987	-2.354	-0.907	-2.6
NDUFA8_GGGCTGCAGCCGTCATGCCG	NDUFA8	86.37	75.08	55.79	42.53	6.86	-0.202	-0.63	-1.022	-3.654	-0.82	-3.024	-2.59
NDUFA8_GATCCCAGCCCTGAGATCGA	NDUFA8	133.1	94.49	107.92	32.5	16.15	-0.494	-0.303	-2.034	-3.043	-1.54	-2.74	-2.59
NDUFA8_AAAGCTGCGGCCCATCACTA	NDUFA8	118.34	221.67	56.87	141.93	20.59	0.905	-1.057	0.262	-2.523	-0.643	-1.466	-2.59
NDUFA8_AGTGGAGCTGCCCACTCTAG	NDUFA8	91.86	129.76	99.52	109.2	63.38	0.498	0.116	0.25	-0.535	-0.248	-0.651	-2.59
KIAA0907_GCAGCATCCAAGGCTCCTGA	KIAA0907	109.55	26.54	2.15	2.39	20.19	-2.046	-5.668	-5.519	-2.44	-3.473	3.228	-2.59
KIAA0907_AGGGAGGTTCATGACAACTG	KIAA0907	191.09	29.77	158.12	18.64	14.13	-2.682	-0.273	-3.358	-3.757	-0.676	-3.484	-2.59
KIAA0907_TCGAGGACAGACTCAAGACG	KIAA0907	62.91	37.21	59.45	3.35	16.55	-0.757	-0.081	-4.233	-1.926	-3.476	-1.845	-2.59
KIAA0907_AAGCGGTCGCCATGTCCGCG	KIAA0907	155.52	119.09	217.57	53.76	104.56	-0.385	0.484	-1.532	-0.573	-1.147	-1.057	-2.59
EPS8L1_CCAGGCGAAGCCCATTCCCG	EPS8L1	127.52	37.21	117.83	2.39	93.66	-1.777	-0.114	-5.738	-0.445	-3.961	-0.331	-2.59
EPS8L1_GATCCGAGAGGACATCCAGG	EPS8L1	86.18	144.65	108.57	7.89	29.87	0.747	0.333	-3.45	-1.528	-4.197	-1.861	-2.59
EPS8L1_CATGACGGCCAACTTCCTGG	EPS8L1	206.98	171.19	176.86	52.33	74.68	-0.274	-0.227	-1.984	-1.471	-1.71	-1.244	-2.59
EPS8L1_AACGAGCGGCTCCTGCCGGG	EPS8L1	56.66	16.18	115.46	37.04	103.35	-1.808	1.027	-0.613	0.867	1.195	-0.16	-2.59
MYO6_GCTATACACTGTCTTTGCCA	MYO6	94.98	71.52	33.82	5.5	20.19	-0.409	-1.49	-4.111	-2.234	-3.702	-0.744	-2.59
MYO6_TGGGCGCCACACCCTACAGA	MYO6	181.35	137.53	115.68	30.11	73.88	-0.399	-0.649	-2.591	-1.296	-2.192	-0.647	-2.59
MYO6_GTAGCTGGCGTCCTGCACCT	MYO6	168.29	244.64	98.45	147.67	48.04	0.54	-0.774	-0.189	-1.809	-0.729	-1.035	-2.59
MYO6_AGATACCTGACTGAATCCTA	MYO6	79.94	185.75	169.53	109.92	57.33	1.216	1.085	0.459	-0.48	-0.757	-1.565	-2.59
FSD2_GACTCACTCAGTTACACCCG	FSD2	124.87	136.88	395.07	13.86	31.49	0.133	1.662	-3.172	-1.988	-3.305	-3.65	-2.59
FSD2_AATAGAGGAGATGTGTCACG	FSD2	160.34	124.59	338.63	43.97	226.48	-0.364	1.079	-1.867	0.498	-1.503	-0.581	-2.59
FSD2_GAAGAGGAGAGACCCAGCCA	FSD2	168.39	235.58	109.22	234.41	111.83	0.484	-0.625	0.477	-0.591	-0.007	0.034	-2.59
FSD2_TGAGTTTGAAGACCAGACCT	FSD2	175.2	281.53	219.29	296.06	76.3	0.684	0.324	0.757	-1.199	0.073	-1.523	-2.59
GLA_TCCAACAGTCATCAATGCAG	GLA	102.17	39.48	66.35	8.6	4.44	-1.372	-0.623	-3.57	-4.524	-2.198	-3.901	-2.59
GLA_GAGCAGCCATGATAGCCCAG	GLA	96.96	71.52	35.11	46.59	4.04	-0.439	-1.465	-1.057	-4.586	-0.618	-3.121	-2.59
GLA_ACAGCAAAGGACTGAAGCTA	GLA	140.29	88.34	116.97	87.45	38.35	-0.667	-0.262	-0.682	-1.871	-0.015	-1.609	-2.59
GLA_ATTGGCAAGGACGCCTACCA	GLA	153.72	177.98	119.56	80.29	149.37	0.211	-0.363	-0.937	-0.041	-1.148	0.322	-2.59
RABIF_GAGCGAGTTAGTGTCAGCCG	RABIF	139.15	28.8	64.84	2.39	42.39	-2.273	-1.102	-5.864	-1.715	-3.591	-0.613	-2.58
RABIF_AAGAAGCCAGCTCTGTCTGA	RABIF	161.67	67.31	34.9	6.93	45.21	-1.264	-2.212	-4.544	-1.838	-3.28	0.374	-2.58
RABIF_TGTGGGCTTCACCAAGGACG	RABIF	115.22	94.82	149.28	43.49	23.41	-0.281	0.374	-1.406	-2.299	-1.125	-2.673	-2.58
RABIF_CGAGGGCCGAAACCGGAAGG	RABIF	155.33	168.27	154.67	79.81	107.79	0.115	-0.006	-0.961	-0.527	-1.076	-0.521	-2.58
CEP120_AACCGATACAAAGCCACCAG	CEP120	117.11	24.59	114.6	21.51	10.9	-2.252	-0.031	-2.445	-3.426	-0.193	-3.395	-2.58
CEP120_GAAGCTTGCACCTATTCCTG	CEP120	160.06	25.24	495.03	30.35	91.24	-2.665	1.629	-2.399	-0.811	0.266	-2.44	-2.58
CEP120_GCACAGCCACAATGTCCCTG	CEP120	270.46	190.28	179.44	61.41	149.37	-0.507	-0.592	-2.139	-0.857	-1.632	-0.265	-2.58
CEP120_GGATCCTGTAACTTCAGCCA	CEP120	143.88	96.76	112.45	48.27	39.97	-0.572	-0.356	-1.576	-1.848	-1.004	-1.492	-2.58
FJX1_GCTGGCCAACCTCAGCCAGG	FJX1	72.75	70.22	89.61	7.17	7.27	-0.051	0.301	-3.343	-3.324	-3.292	-3.625	-2.58
FJX1_ATGGTGGCCCTGGAGCGCGG	FJX1	211.52	251.11	186.98	102.99	129.59	0.248	-0.178	-1.038	-0.707	-1.286	-0.529	-2.58
FJX1_GACACTAAGTCCCAGACCGG	FJX1	157.32	126.2	241.7	64.75	125.55	-0.318	0.62	-1.281	-0.325	-0.963	-0.945	-2.58
FJX1_GTAAGGCCAAGTACGGCCGC	FJX1	155.43	262.12	338.85	156.27	369.79	0.754	1.124	0.008	1.25	-0.746	0.126	-2.58
PAXIP1_GGAGGTCAAGTATTACGCGG	PAXIP1	122.03	1347.48	212.19	1209.31	69.44	3.465	0.798	3.309	-0.813	-0.156	-1.611	-2.57
PAXIP1_AGCCTCACACATAATCTCAG	PAXIP1	78.42	427.8	1111.98	134.29	1158.63	2.448	3.826	0.776	3.885	-1.672	0.059	-2.57
PAXIP1_ACGGACAGAATCACCCAAGA	PAXIP1	99.71	1039.08	2359.46	505.13	500.59	3.381	4.565	2.341	2.328	-1.04	-2.237	-2.57
PAXIP1_CTGAAGACAGAAGTGCCCTG	PAXIP1	222.69	5364.99	4450.93	1459.73	1611.98	4.59	4.321	2.713	2.856	-1.877	-1.465	-2.57
RNASE10_TGACTCACAGGACAAAGCTG	RNASE10	297.99	111.97	147.99	146.71	34.31	-1.412	-1.01	-1.022	-3.118	0.39	-2.108	-2.57
RNASE10_ATTGCCTGTGAGCTCAAGGG	RNASE10	149.66	113.26	105.55	24.37	37.14	-0.402	-0.504	-2.618	-2.011	-2.216	-1.507	-2.57
RNASE10_TATGATGGCACACAAGATGA	RNASE10	153.44	108.08	71.95	37.28	31.49	-0.506	-1.093	-2.041	-2.285	-1.535	-1.192	-2.57
RNASE10_GTTGCTCTGAAAGAGAGCTG	RNASE10	93.27	255.32	43.3	29.87	62.17	1.453	-1.107	-1.643	-0.585	-3.096	0.522	-2.57
RUVBL1_GCTGATGGAGAACTTCCGCA	RUVBL1	98.29	3.24	2.15	15.53	4.44	-4.925	-5.512	-2.662	-4.468	2.263	1.044	-2.56
RUVBL1_GTGTGAGACAGAGAATCCCA	RUVBL1	94.6	4.21	30.37	2.39	8.07	-4.491	-1.639	-5.307	-3.55	-0.816	-1.911	-2.56
RUVBL1_AGTACCTTGCCAGTTCCAGG	RUVBL1	192.13	141.41	116.97	9.08	14.13	-0.442	-0.716	-4.403	-3.765	-3.961	-3.049	-2.56
RUVBL1_ACAGCCACGTGAAAGGGCTG	RUVBL1	64.89	91.58	48.04	11.47	21.4	0.497	-0.434	-2.5	-1.601	-2.997	-1.167	-2.56
NDUFV2_GCTTGAGCCTCCTTACCCAG	NDUFV2	303.28	168.27	87.46	88.89	31.49	-0.85	-1.794	-1.771	-3.268	-0.921	-1.474	-2.56
NDUFV2_AATAAAGCATACCTTGGCCC	NDUFV2	205.56	159.86	150.79	40.38	122.32	-0.363	-0.447	-2.348	-0.749	-1.985	-0.302	-2.56
NDUFV2_AAAGAGGTAAGACCTCCAGC	NDUFV2	81.45	86.08	67.64	31.3	25.03	0.08	-0.268	-1.38	-1.702	-1.46	-1.434	-2.56
NDUFV2_AAACTCTGACAGCATACTGG	NDUFV2	101.88	136.24	637.2	42.53	241.41	0.419	2.645	-1.26	1.245	-1.679	-1.4	-2.56
DNAI1_AAGACTCAGATGAAGGACGG	DNAI1	117.59	33.98	453.67	2.39	113.84	-1.791	1.948	-5.621	-0.047	-3.83	-1.995	-2.56
DNAI1_TAGAGCATCAGCATAGGCAG	DNAI1	168.48	153.39	421.35	22.22	203.47	-0.135	1.322	-2.923	0.272	-2.788	-1.05	-2.56
DNAI1_TCAGGGACTGAAGTGGGAGA	DNAI1	191.09	134.94	775.93	184.23	140.89	-0.502	2.022	-0.053	-0.44	0.449	-2.462	-2.56
DNAI1_TCTCCCTCAGGAGTTAAAGG	DNAI1	1.42	3.24	2.15	2.39	4.04	1.189	0.602	0.752	1.508	-0.437	0.906	-2.56
LYAR_AAGACGCCGTGGAACAGCAA	LYAR	62.25	58.9	2.15	6.21	6.46	-0.08	-4.853	-3.325	-3.269	-3.245	1.584	-2.56
LYAR_TCAACGGCCACTCCACCCAG	LYAR	439.03	205.49	262.16	62.37	79.13	-1.095	-0.744	-2.816	-2.472	-1.721	-1.728	-2.56
LYAR_AGGAAGCGGAGGCACTCGGA	LYAR	91.57	59.22	68.07	17.2	12.51	-0.629	-0.428	-2.412	-2.871	-1.783	-2.443	-2.56
LYAR_AAAGACGCCGTGGAACAGCA	LYAR	40.49	44.01	13.14	20.31	11.3	0.12	-1.623	-0.995	-1.841	-1.115	-0.218	-2.56
RNF148_GGTGTGGTGGCACTTCCTGA	RNF148	135.28	6.15	166.09	2.39	39.16	-4.46	0.296	-5.823	-1.788	-1.363	-2.084	-2.56
RNF148_ACACCAGACACCCTTTCCAG	RNF148	139.53	276.03	205.72	32.5	30.28	0.984	0.56	-2.102	-2.204	-3.086	-2.764	-2.56
RNF148_TATTTCCCATGTCTCACCAG	RNF148	204.14	55.98	213.26	224.37	188.93	-1.867	0.063	0.136	-0.112	2.003	-0.175	-2.56
RNF148_GATAAGCAACCTGAAAGGCA	RNF148	78.61	291.89	116.97	37.04	78.72	1.893	0.573	-1.086	0.002	-2.979	-0.571	-2.56
TATDN1_AGTGTATTGGCTAATTCCAG	TATDN1	127.14	64.4	81	16.49	4.44	-0.981	-0.65	-2.947	-4.839	-1.966	-4.189	-2.55
TATDN1_TAACTAGATGCACCTTGGTG	TATDN1	235.65	174.74	231.79	72.4	41.18	-0.431	-0.024	-1.703	-2.517	-1.272	-2.493	-2.55
TATDN1_GTTCAGAGGAATTTATAGGG	TATDN1	105.86	144.65	42.87	88.89	52.08	0.45	-1.304	-0.252	-1.023	-0.702	0.281	-2.55
TATDN1_AAAGGGAAAGTTGTGGCAAT	TATDN1	109.73	101.29	140.88	69.77	125.55	-0.116	0.36	-0.653	0.194	-0.537	-0.166	-2.55
HADHA_TCGGGAGCGGAGGATCCTGA	HADHA	78.99	3.24	127.74	2.39	76.7	-4.609	0.693	-5.047	-0.042	-0.438	-0.735	-2.55
HADHA_GATGTGCTAACACTTACCCA	HADHA	169.62	25.89	102.75	6.21	12.11	-2.712	-0.723	-4.771	-3.808	-2.059	-3.085	-2.55
HADHA_GCCTTGATGGGACTCTACCA	HADHA	143.6	48.86	40.5	18.16	59.34	-1.555	-1.826	-2.983	-1.275	-1.428	0.551	-2.55
HADHA_ATACCTCAAGTCCTCCTCCC	HADHA	199.98	103.88	199.04	63.08	18.57	-0.945	-0.007	-1.665	-3.429	-0.72	-3.422	-2.55
USP14_GAATACAGATGAACCTCCAA	USP14	83.53	32.04	63.98	32.26	4.04	-1.383	-0.385	-1.373	-4.371	0.01	-3.986	-2.54
USP14_AGAAGAAGTCACCAAAGGAA	USP14	60.54	17.8	41.36	10.51	11.3	-1.766	-0.55	-2.526	-2.421	-0.76	-1.871	-2.54
USP14_CAAGCAGTACTAACACACCA	USP14	100.75	101.93	164.58	47.07	47.64	0.017	0.708	-1.098	-1.081	-1.115	-1.789	-2.54
USP14_AGAACGAATACACTGAACTG	USP14	154.2	286.39	231.36	148.63	131.2	0.893	0.585	-0.053	-0.233	-0.946	-0.818	-2.54
FSTL1_GATTACGATGGACACTGCAA	FSTL1	96.77	60.19	53.21	21.98	5.65	-0.685	-0.863	-2.138	-4.098	-1.453	-3.235	-2.54
FSTL1_ACAGCGGTTACAGTCCACCT	FSTL1	147.38	209.05	104.91	106.81	17.76	0.504	-0.49	-0.465	-3.053	-0.969	-2.563	-2.54
FSTL1_GAAGCTGAGATCATTCCAGA	FSTL1	57.04	41.74	161.35	22.7	48.04	-0.45	1.5	-1.329	-0.248	-0.879	-1.748	-2.54
FSTL1_TTGCAGGAAAGAATCAGAAG	FSTL1	75.4	49.51	186.12	50.9	159.87	-0.607	1.304	-0.567	1.084	0.04	-0.22	-2.54
REPIN1_ACAGCGATGGGCCCTGCCTG	REPIN1	277.17	142.71	294.04	47.55	44	-0.958	0.085	-2.543	-2.655	-1.585	-2.74	-2.53
REPIN1_AGATTCACAAGCGATCCGAG	REPIN1	123.55	81.87	167.16	37.51	76.7	-0.594	0.436	-1.72	-0.688	-1.126	-1.124	-2.53
REPIN1_GAGGCAACAAGGCACGTCAG	REPIN1	173.68	85.75	285.43	132.38	81.14	-1.018	0.717	-0.392	-1.098	0.626	-1.815	-2.53
REPIN1_GTGGCCGGAGCTTTGCCCAG	REPIN1	150.88	286.71	232.87	131.42	117.48	0.926	0.626	-0.199	-0.361	-1.125	-0.987	-2.53
PARD3B_AAGGAGGGCCAGCTGCGCGT	PARD3B	168.01	112.94	73.46	35.84	39.56	-0.573	-1.194	-2.229	-2.086	-1.656	-0.892	-2.53
PARD3B_GGCACTACATGTATTCCCAA	PARD3B	55.34	31.07	70.23	11.95	17.76	-0.833	0.344	-2.212	-1.639	-1.379	-1.983	-2.53
PARD3B_ATTCTAGGACTCTTCATCCG	PARD3B	191.47	382.5	190.64	55.91	51.67	0.998	-0.006	-1.776	-1.89	-2.774	-1.884	-2.53
PARD3B_AAAGTGCCGCCTCCTGTCCA	PARD3B	300.07	242.38	709.8	385.9	396.03	-0.308	1.242	0.363	0.4	0.671	-0.842	-2.53
COL21A1_ATAGCAGTGGTACTTACGGA	COL21A1	156.47	105.17	29.94	98.45	14.13	-0.573	-2.386	-0.668	-3.469	-0.095	-1.083	-2.53
COL21A1_CAGGTTACAAAGGAGAACCA	COL21A1	94.03	258.88	74.1	16.97	32.3	1.461	-0.344	-2.471	-1.542	-3.932	-1.198	-2.53
COL21A1_TTGTGAGCCATTAATTACGC	COL21A1	96.3	133	133.77	27	109	0.466	0.474	-1.835	0.179	-2.301	-0.295	-2.53
COL21A1_GGAGGACAAATACAGGGAGC	COL21A1	123.64	235.58	149.5	85.78	94.06	0.93	0.274	-0.527	-0.394	-1.457	-0.668	-2.53
RASGEF1B_AAACCTCTATCAGTCTGCAG	RASGEF1B	130.74	21.36	347.25	2.39	117.88	-2.614	1.409	-5.774	-0.149	-3.16	-1.558	-2.53
RASGEF1B_CCAAGCCACAGTCTATACAA	RASGEF1B	72.37	68.93	17.02	14.34	11.3	-0.07	-2.088	-2.336	-2.679	-2.266	-0.591	-2.53
RASGEF1B_TAACCGAGAACTGAGTAGGA	RASGEF1B	127.05	209.05	399.38	62.13	82.36	0.718	1.652	-1.032	-0.625	-1.75	-2.277	-2.53
RASGEF1B_AGTGGAGTGTCCATTTGAGA	RASGEF1B	161.76	301.27	362.11	241.81	384.73	0.897	1.163	0.58	1.25	-0.317	0.087	-2.53
ZDHHC11_CAGGCGCCTGCAAATCAGCC	ZDHHC11	64.14	67.31	18.09	3.11	7.67	0.07	-1.826	-4.368	-3.064	-4.438	-1.238	-2.52
ZDHHC11_TAAGTGCTTGTGAATCAGCA	ZDHHC11	139.34	43.69	38.77	19.59	13.73	-1.673	-1.845	-2.83	-3.344	-1.157	-1.499	-2.52
ZDHHC11_ACAGGCGCCTGCAAATCAGC	ZDHHC11	38.03	35.27	108.57	31.06	19.38	-0.109	1.513	-0.292	-0.973	-0.183	-2.486	-2.52
ZDHHC11_CAGCCGGGAGTTCCTGGCCT	ZDHHC11	96.49	205.49	341.22	132.85	266.44	1.091	1.822	0.461	1.465	-0.63	-0.357	-2.52
TVP23A_GTAACCGGAAGACTCCTGGT	TVP23A	131.59	21.36	71.09	2.39	23.01	-2.623	-0.888	-5.783	-2.516	-3.16	-1.628	-2.52
TVP23A_TGAAGCACGAATCTTCTGGC	TVP23A	96.4	74.43	97.37	10.51	27.86	-0.373	0.014	-3.197	-1.791	-2.824	-1.805	-2.52
TVP23A_GAACCAGTCGCAGCTCACGT	TVP23A	210.86	97.4	85.95	38.71	144.93	-1.114	-1.295	-2.446	-0.541	-1.332	0.754	-2.52
TVP23A_AAAGTCCAGGGACACATCCT	TVP23A	183.05	227.17	393.78	130.47	154.62	0.312	1.105	-0.489	-0.244	-0.801	-1.349	-2.52
MLNR_GGGCAGGAAGAAGTAGGCGG	MLNR	176.14	439.45	36.62	15.05	4.04	1.319	-2.266	-3.549	-5.447	-4.868	-3.181	-2.52
MLNR_CAGAAGCAGGGACACTGCGG	MLNR	59.79	18.77	36.84	12.66	10.09	-1.671	-0.699	-2.239	-2.567	-0.568	-1.868	-2.52
MLNR_TTCAAAGAAGTACAGAGCGG	MLNR	135.09	41.42	26.28	62.6	35.12	-1.705	-2.362	-1.11	-1.943	0.595	0.419	-2.52
MLNR_TTCGCGGCTGAACAGCGCCG	MLNR	92.33	74.43	74.32	130.7	8.07	-0.311	-0.313	0.501	-3.515	0.812	-3.202	-2.52
MAPKAPK3_CATGGATGGTGAAACAGCAG	MAPKAPK3	87.22	57.92	472.62	3.58	64.59	-0.59	2.438	-4.605	-0.433	-4.015	-2.871	-2.52
MAPKAPK3_GCCTCACCTTGACATCTCGG	MAPKAPK3	72.84	12.62	60.1	26.28	16.55	-2.529	-0.277	-1.471	-2.138	1.058	-1.861	-2.52
MAPKAPK3_TGAGGAGACAGCGCTTGCCA	MAPKAPK3	237.25	196.1	59.24	74.31	20.99	-0.275	-2.002	-1.675	-3.498	-1.4	-1.496	-2.52
MAPKAPK3_ATGAAGAGGAGGATTCGCCT	MAPKAPK3	79.56	135.91	58.38	175.87	33.51	0.773	-0.447	1.144	-1.248	0.371	-0.801	-2.52
POLN_GAAGATACTGATGACGCCGA	POLN	104.06	54.37	174.7	21.03	31.09	-0.937	0.748	-2.307	-1.743	-1.37	-2.491	-2.52
POLN_GATGAAACAAACATGGCCCT	POLN	73.88	88.34	58.16	52.81	9.69	0.258	-0.345	-0.484	-2.931	-0.742	-2.586	-2.52
POLN_CAGAACAGGACCACAGGCCG	POLN	190.24	161.8	518.94	106.33	556.3	-0.234	1.448	-0.839	1.548	-0.605	0.1	-2.52
POLN_TTTCTACTCTGACTTCACAG	POLN	45.97	163.74	137.87	39.19	73.07	1.833	1.584	-0.23	0.668	-2.063	-0.916	-2.52
IBA57_GATCCGGCGGAAGGTCACGG	IBA57	166.12	20.71	29.08	25.81	4.04	-3.004	-2.514	-2.686	-5.363	0.318	-2.849	-2.51
IBA57_GCGGCCGCAGGACTCGGAAG	IBA57	106.05	98.37	31.88	14.58	9.29	-0.108	-1.734	-2.863	-3.514	-2.755	-1.78	-2.51
IBA57_AACGGCGTGAGCTTCACCAA	IBA57	115.69	60.19	88.11	34.17	17.36	-0.943	-0.393	-1.76	-2.737	-0.817	-2.344	-2.51
IBA57_TAGCAGGAAGGGCGCCGCGT	IBA57	190.43	69.9	120.85	61.89	60.56	-1.446	-0.656	-1.622	-1.653	-0.176	-0.997	-2.51
C17orf99_TGGAACCAAGAACATCAAGG	C17orf99	82.4	12.62	36.62	4.3	7.67	-2.707	-1.17	-4.26	-3.425	-1.553	-2.255	-2.51
C17orf99_ACGGCCAAGCAGAACAGCCC	C17orf99	122.51	103.23	50.62	26.76	23.41	-0.247	-1.275	-2.195	-2.387	-1.948	-1.112	-2.51
C17orf99_AGAGCGGCAAGGCAAGGATG	C17orf99	201.97	192.54	198.83	96.53	35.12	-0.069	-0.023	-1.065	-2.524	-0.996	-2.501	-2.51
C17orf99_CCAGCACAGCGCCCTCACAG	C17orf99	243.88	121.03	287.58	190.2	105.37	-1.011	0.238	-0.359	-1.211	0.652	-1.449	-2.51
GNA13_GAGAAGCTTCATATTCCCTG	GNA13	91.19	40.77	74.96	62.6	4.04	-1.161	-0.283	-0.543	-4.498	0.618	-4.215	-2.51
GNA13_ACGGACAGCACGGACCGCGA	GNA13	144.36	224.26	129.9	41.82	46.43	0.635	-0.152	-1.788	-1.637	-2.423	-1.485	-2.51
GNA13_CTTGCCAGAAGACCCACCAA	GNA13	180.31	201.28	126.45	144.56	49.25	0.159	-0.512	-0.319	-1.872	-0.478	-1.36	-2.51
GNA13_GATGCGGATCATCCACGGGC	GNA13	105.67	105.17	152.3	60.45	106.58	-0.007	0.527	-0.806	0.012	-0.799	-0.515	-2.51
TMF1_TGGGCCGAGACCATTCCGTA	TMF1	164.03	10.03	136.57	65.71	17.76	-4.031	-0.264	-1.32	-3.207	2.711	-2.943	-2.51
TMF1_GATGGGATACTTCAACCTGG	TMF1	99.52	251.11	106.63	26.52	14.94	1.335	0.1	-1.908	-2.736	-3.243	-2.836	-2.51
TMF1_TACGCTGCAATGCAAGCCTA	TMF1	142.09	172.8	299.64	26.28	251.51	0.282	1.076	-2.435	0.824	-2.717	-0.252	-2.51
TMF1_AGAAAGATGAGCAGATCCGA	TMF1	89.58	123.94	71.09	43.97	123.94	0.468	-0.334	-1.027	0.468	-1.495	0.802	-2.51
USP51_AGGAGCTGCTGTGACAGCGA	USP51	68.68	3.24	269.49	2.39	8.48	-4.408	1.972	-4.845	-3.018	-0.437	-4.99	-2.5
USP51_TTGACGTGGAGCAGCAGCGG	USP51	178.13	177.98	147.56	226.76	29.47	-0.001	-0.272	0.348	-2.596	0.349	-2.324	-2.5
USP51_TAAGTCCTCAATGGTAGCCT	USP51	111.15	143.03	135.93	52.57	61.77	0.364	0.29	-1.08	-0.848	-1.444	-1.138	-2.5
USP51_ACAAGAGCGTGAGCCCGCGC	USP51	112.29	336.22	133.34	358.18	115.06	1.582	0.248	1.673	0.035	0.091	-0.213	-2.5
COG6_TGTGACACTGAAGGCTGCAA	COG6	159.87	371.17	112.66	25.81	30.28	1.215	-0.505	-2.631	-2.401	-3.846	-1.896	-2.49
COG6_GATGAAATGAGTCTTCTCCG	COG6	84.86	23.95	69.58	19.35	41.58	-1.825	-0.286	-2.132	-1.029	-0.307	-0.743	-2.49
COG6_GTACAAATCAACAAACGGCA	COG6	45.6	47.89	160.7	6.21	110.21	0.071	1.817	-2.876	1.273	-2.947	-0.544	-2.49
COG6_GCTGCCAACGGCCTCAACAA	COG6	121.84	305.16	246.87	241.58	176.82	1.325	1.019	0.987	0.537	-0.338	-0.482	-2.49
PAQR3_GAGCGCGCATTACATCGAGC	PAQR3	61.3	5.82	50.62	5.02	4.84	-3.396	-0.276	-3.611	-3.661	-0.215	-3.385	-2.49
PAQR3_GACAACCCGTACATCACCGA	PAQR3	87.69	168.6	61.39	2.39	100.52	0.943	-0.514	-5.198	0.197	-6.141	0.711	-2.49
PAQR3_AGGTGTACAGGCGGATGCCA	PAQR3	90.91	62.13	86.81	54.24	8.48	-0.549	-0.067	-0.745	-3.423	-0.196	-3.356	-2.49
PAQR3_TCTCTGGACGCACTTGCTGA	PAQR3	3.59	3.24	2.15	2.39	4.04	-0.152	-0.739	-0.589	0.167	-0.437	0.906	-2.49
BHMT2_CCTCACAGCACATTCTCCGG	BHMT2	283.89	148.21	109.65	12.9	31.49	-0.938	-1.372	-4.46	-3.172	-3.522	-1.8	-2.49
BHMT2_AAGTCTGGCTTTGACAGCGA	BHMT2	81.54	93.2	41.58	28.67	14.94	0.193	-0.972	-1.508	-2.449	-1.701	-1.477	-2.49
BHMT2_TATGCACATGGTAACTGCCA	BHMT2	148.8	64.07	161.56	72.64	133.63	-1.216	0.119	-1.035	-0.155	0.181	-0.274	-2.49
BHMT2_GCGGCAGTTCACGCCAACGA	BHMT2	129.79	85.43	400.03	36.56	209.52	-0.603	1.624	-1.828	0.691	-1.225	-0.933	-2.49
C13orf35_CATCACGGGATTCATCACGG	C13orf35	123.64	25.89	36.41	2.39	16.55	-2.256	-1.764	-5.693	-2.901	-3.437	-1.137	-2.49
C13orf35_GGATGAACTCACCAGAGGCG	C13orf35	120.99	44.66	79.49	3.58	11.71	-1.438	-0.606	-5.077	-3.369	-3.639	-2.763	-2.49
C13orf35_TGTTAGGATGAACTCACCAG	C13orf35	251.16	101.61	227.26	30.59	235.36	-1.306	-0.144	-3.038	-0.094	-1.732	0.05	-2.49
C13orf35_AAGGTCGCAGGAGTGCCTCA	C13orf35	167.16	166.98	319.68	169.17	220.42	-0.002	0.935	0.017	0.399	0.019	-0.536	-2.49
CMBL_AGACAAGCCCTACATTGACG	CMBL	149.47	87.05	84.01	9.32	4.04	-0.78	-0.831	-4.004	-5.21	-3.224	-4.379	-2.48
CMBL_ATACTCAGAATTCAGGGCAG	CMBL	160.16	161.48	211.32	35.6	173.19	0.012	0.4	-2.169	0.113	-2.181	-0.287	-2.48
CMBL_GAAGATAGACCAGTCGCCAG	CMBL	142.94	248.85	232.43	100.36	116.67	0.8	0.701	-0.51	-0.293	-1.31	-0.994	-2.48
CMBL_AAATACTCAGAATTCAGGGC	CMBL	83.91	293.18	36.62	125.45	214.37	1.805	-1.196	0.58	1.353	-1.225	2.549	-2.48
C11orf83_ATTGCTGGCCACTCTGCAGG	C11orf83	199.32	73.46	269.92	10.04	77.91	-1.44	0.437	-4.312	-1.355	-2.872	-1.792	-2.48
C11orf83_TCAGTCGCAATGCTGGGCGC	C11orf83	185.32	107.11	194.74	104.42	133.63	-0.791	0.072	-0.828	-0.472	-0.037	-0.544	-2.48
C11orf83_GCGGAAGCAGGAAATGCTAA	C11orf83	75.68	75.72	47.18	28.91	21.4	0.001	-0.682	-1.388	-1.823	-1.389	-1.141	-2.48
C11orf83_AACTGGATGGTTGGCGGCGA	C11orf83	179.83	386.7	487.92	169.17	170.36	1.105	1.44	-0.088	-0.078	-1.193	-1.518	-2.48
TIMM8A_AAAGCAGCGCTTCCAGCAGC	TIMM8A	68.11	108.73	125.59	2.39	175.21	0.675	0.883	-4.833	1.363	-5.508	0.48	-2.48
TIMM8A_TGCACCCAAACCCGCCGCGG	TIMM8A	129.22	85.75	55.79	18.88	12.92	-0.592	-1.212	-2.775	-3.322	-2.183	-2.11	-2.48
TIMM8A_GCAGTTGCAGCATTTCATCG	TIMM8A	206.7	149.5	127.1	66.19	46.43	-0.467	-0.702	-1.643	-2.155	-1.176	-1.453	-2.48
TIMM8A_AAAGTTGGACAGTCGGGCTG	TIMM8A	229.4	375.05	139.59	291.04	161.88	0.709	-0.717	0.343	-0.503	-0.366	0.214	-2.48
UPF2_GGGCAAAGTCAGCATAACGC	UPF2	115.98	60.19	2.37	2.39	4.04	-0.946	-5.613	-5.601	-4.844	-4.655	0.769	-2.47
UPF2_GGAGAATATGACTTGGAAGG	UPF2	89.68	46.92	48.47	2.39	8.48	-0.935	-0.888	-5.23	-3.403	-4.295	-2.515	-2.47
UPF2_CAAGACAAACCAACACCAGA	UPF2	46.73	28.15	209.38	2.39	313.68	-0.731	2.164	-4.29	2.747	-3.559	0.583	-2.47
UPF2_AAGGCGGACAGTGAGCAGCA	UPF2	300.63	227.17	269.92	296.77	142.91	-0.404	-0.155	-0.019	-1.073	0.385	-0.918	-2.47
PFKFB4_GGAACCGCCGGACGTCACGG	PFKFB4	127.24	31.71	275.95	12.9	55.31	-2.004	1.117	-3.302	-1.202	-1.298	-2.319	-2.47
PFKFB4_TCAGGCCCTCTTCATTGTCG	PFKFB4	322.58	190.28	71.73	73.36	119.09	-0.762	-2.169	-2.137	-1.438	-1.375	0.731	-2.47
PFKFB4_GACCTCAGGATCCACACAGA	PFKFB4	110.21	135.27	79.7	31.54	18.57	0.296	-0.467	-1.805	-2.569	-2.101	-2.102	-2.47
PFKFB4_CTGCACGCTTGCCAGCGCGG	PFKFB4	113.05	29.77	619.11	30.59	168.34	-1.925	2.453	-1.886	0.575	0.039	-1.878	-2.47
HMGCL_TGAGGGCTAGGGCTCACCTG	HMGCL	178.32	388.65	128.82	82.91	32.3	1.124	-0.469	-1.105	-2.465	-2.229	-1.996	-2.47
HMGCL_GCCAAGCCCACCAGTCGCCG	HMGCL	62.53	158.89	129.03	12.66	95.68	1.345	1.045	-2.304	0.614	-3.649	-0.431	-2.47
HMGCL_TTTGAAAGGCTTCGAGGCAG	HMGCL	237.54	365.67	321.62	294.62	192.97	0.622	0.437	0.311	-0.3	-0.311	-0.737	-2.47
HMGCL_AAAGGTCAGCACCTCATCTA	HMGCL	183.33	763.05	164.36	256.87	218	2.057	-0.158	0.487	0.25	-1.57	0.408	-2.47
BAAT_AATAGGGAGGTTCTATCAGG	BAAT	171.89	54.69	231.57	6.45	49.25	-1.652	0.43	-4.736	-1.803	-3.084	-2.233	-2.47
BAAT_CAGAGACCAGAAGAGACCCA	BAAT	218.33	56.31	189.35	39.43	63.78	-1.955	-0.205	-2.469	-1.775	-0.514	-1.57	-2.47
BAAT_GAAAGAGAGCTCCTCGAAGG	BAAT	105.1	126.53	74.53	37.28	41.99	0.268	-0.496	-1.495	-1.324	-1.763	-0.828	-2.47
BAAT_GTTATGGTAAGCCAAGGCCA	BAAT	154.67	243.35	346.82	322.34	186.51	0.654	1.165	1.059	0.27	0.405	-0.895	-2.47
THOC2_GATATCGTCTGTATGGCCAG	THOC2	184.09	4.85	33.17	2.39	4.84	-5.245	-2.472	-6.268	-5.248	-1.023	-2.776	-2.47
THOC2_CGTGAGAAAGGTGAGGACCA	THOC2	238.77	34.95	58.16	2.87	12.11	-2.772	-2.037	-6.38	-4.301	-3.608	-2.264	-2.47
THOC2_GAATACATCAGCAAGAATGG	THOC2	96.11	20.71	2.15	4.78	14.53	-2.214	-5.48	-4.33	-2.725	-2.116	2.755	-2.47
THOC2_TGCGGGAACCACCACAGCCG	THOC2	88.07	54.37	105.98	2.39	90.43	-0.696	0.267	-5.204	0.038	-4.508	-0.229	-2.47
FOXF1_GCGACTGCGAGTGATACCGC	FOXF1	120.33	53.07	61.18	2.39	13.73	-1.181	-0.976	-5.654	-3.132	-4.473	-2.156	-2.46
FOXF1_TCGAGGAGGGCTCCTTTCGG	FOXF1	83.81	50.48	27.79	80.05	12.92	-0.731	-1.593	-0.066	-2.698	0.665	-1.105	-2.46
FOXF1_GTGCATGGAAGAGGACGCCA	FOXF1	134.14	130.41	220.16	128.55	42.79	-0.041	0.715	-0.061	-1.648	-0.02	-2.363	-2.46
FOXF1_AGGAGGGCTCCTTTCGGCGG	FOXF1	229.02	750.76	917.03	680.76	293.09	1.713	2.001	1.572	0.356	-0.141	-1.645	-2.46
ZNF747_GATCCGAGTGGAGAAAGCCC	ZNF747	113.33	74.43	32.74	2.39	4.04	-0.607	-1.791	-5.568	-4.811	-4.961	-3.02	-2.46
ZNF747_AGATGACCGATCCGTCGCTG	ZNF747	144.07	27.18	359.1	55.2	211.94	-2.406	1.318	-1.384	0.557	1.022	-0.761	-2.46
ZNF747_CAATGGGTCCATCGGCCCGG	ZNF747	196.2	212.93	468.96	47.55	148.16	0.118	1.257	-2.045	-0.405	-2.163	-1.662	-2.46
ZNF747_TGTCCGACAGAAGCGGACCC	ZNF747	46.83	57.6	55.79	44.44	57.33	0.299	0.253	-0.075	0.292	-0.374	0.039	-2.46
LRRC49_GAAACAGAGCGATATTTCCC	LRRC49	54.77	23.3	43.08	2.39	16.15	-1.233	-0.346	-4.519	-1.762	-3.286	-1.416	-2.46
LRRC49_AATTGGAGTGTTCAAACAGC	LRRC49	81.07	29.45	277.67	15.29	62.17	-1.461	1.776	-2.406	-0.383	-0.945	-2.159	-2.46
LRRC49_TTAACAACGTAGCTCGACAG	LRRC49	172.36	67.31	238.04	37.51	360.51	-1.357	0.466	-2.2	1.065	-0.843	0.599	-2.46
LRRC49_GAAAGTTCAACAAACGAAGG	LRRC49	64.04	130.41	126.88	34.17	35.93	1.026	0.986	-0.906	-0.834	-1.932	-1.82	-2.46
DEFB112_TGGATCCCAAAGGACTCAGT	DEFB112	120.9	99.67	77.33	55.44	15.34	-0.279	-0.645	-1.125	-2.978	-0.846	-2.333	-2.46
DEFB112_ACTCAGTAGGGACTCAAGAA	DEFB112	102.07	162.12	82.29	42.77	17.36	0.668	-0.311	-1.255	-2.556	-1.923	-2.245	-2.46
DEFB112_TGAGTCCCTACTGAGTCCTT	DEFB112	224.58	244.64	157.04	391.4	38.76	0.123	-0.516	0.801	-2.535	0.678	-2.019	-2.46
DEFB112_CGTGACAGAATGTGACCCTA	DEFB112	199.98	258.56	204.65	94.15	190.55	0.371	0.033	-1.087	-0.07	-1.458	-0.103	-2.46
DPT_GACGTGCTCCAACAATGGGC	DPT	69.81	43.04	38.13	3.58	16.15	-0.698	-0.873	-4.284	-2.112	-3.586	-1.239	-2.46
DPT_AACAACCACTTTCTCTGCAG	DPT	84.67	66.34	57.3	10.51	34.31	-0.352	-0.563	-3.01	-1.303	-2.658	-0.74	-2.46
DPT_GAAGTACCCAGAGAAGACTG	DPT	104.44	180.89	43.51	91.28	11.71	0.793	-1.263	-0.194	-3.157	-0.987	-1.894	-2.46
DPT_GAGGAGCATCTTCAGCAAGA	DPT	63.85	109.7	399.17	27.96	639.46	0.781	2.644	-1.192	3.324	-1.973	0.68	-2.46
HS3ST1_GCGCACCAGGAACTCCTCGA	HS3ST1	106.14	77.34	113.96	2.39	24.63	-0.457	0.103	-5.473	-2.108	-5.016	-2.211	-2.46
HS3ST1_GAAGTGGACCTCGTTCTCCG	HS3ST1	90.72	9.06	20.9	92.47	4.04	-3.324	-2.118	0.028	-4.49	3.352	-2.372	-2.46
HS3ST1_GGGCGACGTGAAATACGCGG	HS3ST1	77.38	54.37	123.43	6.21	30.68	-0.509	0.674	-3.639	-1.335	-3.13	-2.009	-2.46
HS3ST1_TGGGAGGAGCATTACAGCCA	HS3ST1	205.94	185.1	254.84	174.67	218.81	-0.154	0.307	-0.238	0.087	-0.084	-0.22	-2.46
HIST2H2BF_ACGAAAGTGCAGAAGAAGGA	HIST2H2BF	93.09	11.33	54.28	2.39	4.04	-3.039	-0.778	-5.284	-4.527	-2.245	-3.749	-2.45
HIST2H2BF_TGTTACGAAAGTGCAGAAGA	HIST2H2BF	111.82	656.91	8.62	91.76	7.67	2.555	-3.698	-0.285	-3.866	-2.84	-0.168	-2.45
UBXN7_GGTAAGATGGCTGCCCACGG	UBXN7	156.66	56.95	47.18	36.08	8.48	-1.46	-1.731	-2.118	-4.208	-0.658	-2.477	-2.45
UBXN7_GGTGAACATGGACAACTGGA	UBXN7	46.26	30.09	72.16	2.39	28.26	-0.62	0.642	-4.275	-0.711	-3.655	-1.353	-2.45
UBXN7_GTGGCCGGAATAGATCTGCA	UBXN7	95.64	49.83	180.73	32.97	23.82	-0.94	0.918	-1.536	-2.006	-0.596	-2.924	-2.45
UBXN7_GAACCAGAACCATTATTTGG	UBXN7	103.3	196.75	134.85	68.58	297.93	0.929	0.384	-0.591	1.528	-1.52	1.144	-2.45
SNX15_TCGCCGCTCCTCGATCACTG	SNX15	140.38	231.05	149.5	2.39	134.43	0.719	0.091	-5.877	-0.062	-6.596	-0.153	-2.45
SNX15_CGAGTACAAAGTAACCGCGC	SNX15	32.07	42.07	12.71	2.39	4.04	0.392	-1.335	-3.746	-2.99	-4.138	-1.655	-2.45
SNX15_CATCTCAAAGAAGGACCCAG	SNX15	94.22	23.3	87.46	36.56	45.62	-2.016	-0.107	-1.366	-1.046	0.65	-0.939	-2.45
SNX15_CACCAAACACCTGGGCCCGG	SNX15	89.68	53.72	74.32	43.25	65.8	-0.739	-0.271	-1.052	-0.447	-0.313	-0.176	-2.45
SPIN1_TAGGCTGCAGGATTCAGCAT	SPIN1	189.58	278.3	357.16	50.9	62.98	0.554	0.914	-1.897	-1.59	-2.451	-2.504	-2.45
SPIN1_GGAATGGCCCTGTTACCCAG	SPIN1	190.99	204.52	256.13	61.89	167.54	0.099	0.423	-1.626	-0.189	-1.725	-0.612	-2.45
SPIN1_TGGAATCAGGCATAATGCGA	SPIN1	74.83	122.32	110.29	27.24	184.49	0.709	0.56	-1.458	1.302	-2.167	0.742	-2.45
SPIN1_TCGGAAAGACACCTGGCCAG	SPIN1	161.2	313.57	206.8	197.13	116.27	0.96	0.359	0.29	-0.471	-0.67	-0.83	-2.45
NSUN2_TAGCTGCAAGCTATTTAAGG	NSUN2	127.24	32.68	12.71	4.78	12.11	-1.961	-3.324	-4.735	-3.393	-2.774	-0.069	-2.44
NSUN2_GCTGCGGATTGCAACACGCG	NSUN2	124.59	87.7	9.48	151.49	8.07	-0.507	-3.716	0.282	-3.948	0.789	-0.232	-2.44
NSUN2_GAGCTCAAGATCGTGCCCGA	NSUN2	100.94	104.2	89.61	18.88	4.04	0.046	-0.172	-2.419	-4.644	-2.465	-4.472	-2.44
NSUN2_TAAGGAATTGGAGGACCTGG	NSUN2	106.61	15.53	294.26	23.42	56.52	-2.779	1.465	-2.187	-0.916	0.592	-2.381	-2.44
FRZB_GGGCGTGTGCATCTCTCCCG	FRZB	102.92	49.19	16.16	3.35	31.89	-1.065	-2.671	-4.943	-1.69	-3.878	0.981	-2.44
FRZB_TAGAGGTTGACAGTGTCCCG	FRZB	296.19	81.55	91.55	27.72	13.73	-1.861	-1.694	-3.418	-4.432	-1.557	-2.738	-2.44
FRZB_TAGTAACGGAAACTGTAGAG	FRZB	93.27	43.36	35.97	9.08	65	-1.105	-1.375	-3.361	-0.521	-2.256	0.854	-2.44
FRZB_AAGGCTCTATAGCTGAGAAG	FRZB	92.23	67.31	55.15	8.12	36.33	-0.454	-0.742	-3.505	-1.344	-3.051	-0.602	-2.44
CHGB_TGAGAAGAGAAACCTCGCCA	CHGB	144.83	49.83	30.8	4.54	4.44	-1.539	-2.233	-4.996	-5.027	-3.457	-2.794	-2.44
CHGB_GATAACAGGAACCACAATGA	CHGB	83.81	52.75	61.39	14.81	19.78	-0.668	-0.449	-2.5	-2.083	-1.832	-1.634	-2.44
CHGB_TAGCTGAGAAATTCAGCCAA	CHGB	65.37	73.13	25.2	49.46	10.9	0.162	-1.375	-0.402	-2.584	-0.564	-1.209	-2.44
CHGB_TGGAGCGCTGGACTTCGACA	CHGB	183.71	112.29	228.99	69.29	217.19	-0.71	0.318	-1.407	0.242	-0.697	-0.076	-2.44
RAB31_TGCACTTGTCTCAACCACGA	RAB31	83.34	42.72	22.83	74.07	13.73	-0.964	-1.868	-0.17	-2.602	0.794	-0.734	-2.44
RAB31_AAGGAATACGCTGAATCCAT	RAB31	90.91	42.07	237.82	9.08	56.92	-1.112	1.387	-3.324	-0.675	-2.212	-2.062	-2.44
RAB31_CCTTGGGTCAACAGCACCGG	RAB31	219	295.12	251.82	330.7	99.31	0.43	0.201	0.595	-1.141	0.165	-1.342	-2.44
RAB31_GTCGCACTTGTTTCCAGCGA	RAB31	161.95	870.81	447.2	345.76	50.87	2.427	1.465	1.094	-1.671	-1.333	-3.136	-2.44
TRPC4AP_CCGACGAGGAGACATGGCGG	TRPC4AP	68.96	13.91	2.58	2.39	4.04	-2.309	-4.738	-4.851	-4.094	-2.542	0.644	-2.44
TRPC4AP_AGAGGGACAAACAATCCAAG	TRPC4AP	109.07	266.65	43.94	68.58	11.71	1.29	-1.312	-0.669	-3.22	-1.959	-1.908	-2.44
TRPC4AP_TGGAGGAGGGAACACAATGG	TRPC4AP	181.35	100.64	211.54	33.93	54.1	-0.85	0.222	-2.418	-1.745	-1.568	-1.967	-2.44
TRPC4AP_AGGCCTACGATCTCTATCCG	TRPC4AP	206.51	335.9	129.68	346.23	43.6	0.702	-0.671	0.746	-2.244	0.044	-1.573	-2.44
C17orf97_GGATCAACGAAAGTCTGCGT	C17orf97	159.02	30.42	58.59	93.43	27.45	-2.386	-1.44	-0.767	-2.534	1.619	-1.094	-2.44
C17orf97_GAGGCGCCGCCTGTGATGGG	C17orf97	194.4	221.34	151.01	90.32	36.74	0.187	-0.364	-1.106	-2.404	-1.293	-2.04	-2.44
C17orf97_GAGGTAGGGTAAGTTCTCAG	C17orf97	113.8	113.26	155.96	25.81	24.22	-0.007	0.455	-2.141	-2.232	-2.134	-2.687	-2.44
C17orf97_GTACAAGGACAACGACGGCG	C17orf97	162.71	141.09	223.17	104.18	80.34	-0.206	0.456	-0.643	-1.018	-0.437	-1.474	-2.44
OXCT1_AGAAGTGGAGCTGACACCAC	OXCT1	133.29	97.4	77.33	19.83	7.67	-0.453	-0.785	-2.749	-4.119	-2.296	-3.334	-2.44
OXCT1_GCAGAGAGGATCCGTGCAGG	OXCT1	133.48	9.71	96.72	32.5	79.13	-3.781	-0.465	-2.038	-0.754	1.743	-0.289	-2.44
OXCT1_TTTGGAGGAAGCAATTACAG	OXCT1	113.61	125.23	106.63	83.87	43.6	0.14	-0.092	-0.438	-1.382	-0.578	-1.29	-2.44
OXCT1_AGAGCCGAAGCCCGGAGGAG	OXCT1	113.23	216.49	185.69	43.01	60.15	0.935	0.714	-1.397	-0.913	-2.332	-1.627	-2.44
CXorf65_ACTCCTGAGCCTCTACCTGG	CXorf65	277.08	287.03	396.58	59.5	516.34	0.051	0.517	-2.219	0.898	-2.27	0.381	-2.44
CXorf65_TTACCAAGCAGCCAAGGCTC	CXorf65	165.83	148.86	282.84	78.85	141.7	-0.156	0.77	-1.072	-0.227	-0.916	-0.997	-2.44
CXorf65_CGTTTGTTCACACAAATCGA	CXorf65	71.04	83.81	238.25	23.18	75.9	0.238	1.746	-1.616	0.095	-1.854	-1.651	-2.44
CXorf65_TTAGGAACAGACCAGACTTC	CXorf65	170.85	325.54	615.44	196.65	160.27	0.93	1.849	0.203	-0.092	-0.727	-1.941	-2.44
TFDP1_GGCAGCGTCAAACACCCTGG	TFDP1	81.17	160.18	2.15	2.39	4.04	0.981	-5.236	-5.086	-4.33	-6.067	0.906	-2.43
TFDP1_ATAGACCAGAACCTTAGTCC	TFDP1	129.22	60.19	23.48	7.89	34.31	-1.102	-2.46	-4.035	-1.913	-2.933	0.547	-2.43
TFDP1_CCTTGCAGTGACCTGACCAA	TFDP1	366	113.91	274.66	121.86	113.44	-1.684	-0.414	-1.587	-1.69	0.097	-1.276	-2.43
TFDP1_GATGGGCATGGCTTGCGGGC	TFDP1	91.29	143.03	68.93	40.62	42.39	0.648	-0.405	-1.168	-1.107	-1.816	-0.702	-2.43
CCS_TGGATCTCATTCCAGCACCG	CCS	178.03	11	145.84	16.01	10.5	-4.016	-0.288	-3.475	-4.084	0.541	-3.796	-2.43
CCS_GAGGTGCAGGCTCTCCTGGA	CCS	83.63	39.48	39.21	2.39	10.5	-1.083	-1.093	-5.129	-2.994	-4.046	-1.901	-2.43
CCS_GGTGCGCAAATCCCTGCAAG	CCS	208.87	123.94	85.74	229.87	23.82	-0.753	-1.285	0.138	-3.132	0.891	-1.847	-2.43
CCS_GCAGCAGTGGCCATCCTGGG	CCS	233.19	169.24	428.89	91.52	354.45	-0.462	0.879	-1.349	0.604	-0.887	-0.275	-2.43
ZNF202_AGTGGCTGAGACCAGAGAGG	ZNF202	160.91	6.15	11.42	2.39	4.04	-4.71	-3.817	-6.073	-5.317	-1.363	-1.5	-2.43
ZNF202_TTCCTCAGGAGACTGCTCGG	ZNF202	168.95	77.34	59.45	117.08	13.73	-1.127	-1.507	-0.529	-3.622	0.598	-2.115	-2.43
ZNF202_ATTGCGGAAAGCACTTCCGC	ZNF202	75.4	29.77	133.34	24.37	9.69	-1.341	0.823	-1.629	-2.96	-0.288	-3.783	-2.43
ZNF202_TTGGGTCCAGATCACTCCAC	ZNF202	152.3	257.59	174.06	102.75	67.42	0.758	0.193	-0.568	-1.176	-1.326	-1.369	-2.43
HOXA1_CAGGAAGCAGACGTAAGTGG	HOXA1	237.73	70.55	102.11	134.53	15.74	-1.753	-1.219	-0.821	-3.916	0.932	-2.697	-2.42
HOXA1_ATGCAGCGATCTCCACCCTG	HOXA1	324.38	185.42	352.42	204.78	31.89	-0.807	0.12	-0.664	-3.346	0.143	-3.466	-2.42
HOXA1_AGGAAACGACGAGAAGGCCG	HOXA1	117.02	96.76	95	62.84	29.87	-0.274	-0.301	-0.897	-1.97	-0.623	-1.669	-2.42
HOXA1_GGAGTTATTATACGTAGCCA	HOXA1	87.69	108.41	141.1	76.46	52.48	0.306	0.686	-0.198	-0.741	-0.504	-1.427	-2.42
ZNF335_CCAGTACCGGAGCAGCACCA	ZNF335	262.04	70.22	36.84	47.07	6.46	-1.9	-2.831	-2.477	-5.342	-0.577	-2.511	-2.41
ZNF335_ACTGTGACCAGTGCTGAGGA	ZNF335	227.98	142.38	120.2	44.68	81.55	-0.679	-0.923	-2.351	-1.483	-1.672	-0.56	-2.41
ZNF335_AGAGGCCGATGACTCTGGCG	ZNF335	115.03	50.48	256.78	30.35	212.35	-1.188	1.158	-1.922	0.884	-0.734	-0.274	-2.41
ZNF335_GATGGCCGAGCCCAGGTCCG	ZNF335	63.19	240.11	486.84	78.37	92.04	1.926	2.946	0.311	0.543	-1.615	-2.403	-2.41
ITGA6_GCTGCGACATCACCGCCCGG	ITGA6	120.14	52.42	208.09	2.39	17.76	-1.196	0.793	-5.652	-2.758	-4.456	-3.551	-2.41
ITGA6_GAGCAAGCACAGCTGCCCGG	ITGA6	40.87	3.88	21.54	3.35	5.65	-3.396	-0.924	-3.611	-2.854	-0.215	-1.93	-2.41
ITGA6_ATTTGGCTATGATGTGGCGG	ITGA6	242.36	554.01	182.24	46.83	645.12	1.193	-0.411	-2.372	1.412	-3.565	1.823	-2.41
ITGA6_GAAACAGAAAGTGTGCATGG	ITGA6	181.82	233.96	213.91	283.87	158.66	0.364	0.234	0.643	-0.197	0.279	-0.431	-2.41
SDF2_ATGACAGCAACAGTTACTGG	SDF2	225.14	15.21	36.19	29.15	4.44	-3.888	-2.637	-2.949	-5.664	0.939	-3.027	-2.41
SDF2_ACAGTTACTGGAGGATACGG	SDF2	125.06	15.86	74.32	2.39	11.71	-2.979	-0.751	-5.71	-3.417	-2.731	-2.666	-2.41
SDF2_GAACAACTACTGGAAAGCCA	SDF2	61.39	3.24	46.53	2.39	11.3	-4.246	-0.4	-4.683	-2.441	-0.437	-2.041	-2.41
SDF2_GTTCAAACACTCTTCCACTG	SDF2	175.1	96.11	220.59	46.83	94.47	-0.865	0.333	-1.903	-0.89	-1.038	-1.223	-2.41
DHCR7_TACGTAGGAGGCATCCAGGA	DHCR7	102.45	55.98	32.1	2.39	42.79	-0.872	-1.674	-5.422	-1.259	-4.55	0.415	-2.41
DHCR7_GAAGAAGTAGCCCTTGACCA	DHCR7	159.78	88.99	185.04	18.64	60.96	-0.844	0.212	-3.1	-1.39	-2.256	-1.602	-2.41
DHCR7_GAACCGCATCTCAAGGGCAG	DHCR7	167.44	88.02	147.34	157.23	54.9	-0.928	-0.184	-0.091	-1.609	0.837	-1.425	-2.41
DHCR7_GAAGTAGTAGACGATGAAGG	DHCR7	84.67	177.98	86.38	85.78	29.87	1.072	0.029	0.019	-1.503	-1.053	-1.532	-2.41
C1orf180_TGGAAGCAGGGTCTTTCCCA	C1orf180	113.71	709.98	210.89	92.47	33.1	2.642	0.891	-0.298	-1.78	-2.94	-2.671	-2.41
C1orf180_GAGCCACAACTACAGTCACT	C1orf180	154.67	219.08	104.48	151.49	97.29	0.502	-0.566	-0.03	-0.669	-0.532	-0.103	-2.41
C1orf180_ACACGCAACACTGTCAACAT	C1orf180	121.09	172.16	238.9	88.17	117.07	0.508	0.98	-0.458	-0.049	-0.966	-1.029	-2.41
C1orf180_GTGGACATAGTCAAGTGGCA	C1orf180	145.3	188.66	615.44	233.69	200.24	0.377	2.083	0.686	0.463	0.309	-1.62	-2.41
PABPN1_GAGGAGCCGGGACTGGTCGA	PABPN1	133.29	168.92	79.92	40.62	39.56	0.342	-0.738	-1.714	-1.752	-2.056	-1.014	-2.4
PABPN1_GGGCTCCCGAACCAGGCCCA	PABPN1	117.11	165.68	85.3	39.43	35.53	0.501	-0.457	-1.571	-1.721	-2.072	-1.264	-2.4
PABPN1_AGTCTGAGCGGCGATGGCGG	PABPN1	212.85	184.45	214.77	65.95	145.33	-0.207	0.013	-1.69	-0.55	-1.483	-0.563	-2.4
PABPN1_ACTGGTCGAGGGTGACCCGG	PABPN1	236.5	179.6	257.85	162.48	98.5	-0.397	0.125	-0.542	-1.264	-0.145	-1.389	-2.4
OR10C1_AATGAGGAAATTGCCTGCCA	OR10C1	136.98	196.1	120.85	142.17	23.01	0.518	-0.181	0.054	-2.574	-0.464	-2.393	-2.4
OR10C1_GCATAGAAGAGGGACACCAG	OR10C1	185.41	288.33	108.35	230.58	41.99	0.637	-0.775	0.315	-2.143	-0.322	-1.368	-2.4
OR10C1_GATGAGTGCAAACACCTCCA	OR10C1	76.91	161.48	82.29	72.88	21.8	1.07	0.098	-0.078	-1.819	-1.148	-1.917	-2.4
OR10C1_TCAGCAGCAGTGGGTAGCGG	OR10C1	204.71	373.11	459.27	484.59	101.33	0.866	1.166	1.243	-1.015	0.377	-2.181	-2.4
CHRNG_CGTGGACGGTGTCTTCGAGG	CHRNG	180.02	289.3	17.88	1286.49	10.09	0.684	-3.332	2.837	-4.157	2.153	-0.825	-2.4
CHRNG_GAGCTGAGGCACCATGCATG	CHRNG	168.29	65.04	489	2.63	199.03	-1.371	1.539	-6.001	0.242	-4.63	-1.297	-2.4
CHRNG_TTTGCATCAGGTCTGCGAGC	CHRNG	77.29	90.61	62.04	2.39	42.39	0.229	-0.317	-5.015	-0.867	-5.244	-0.55	-2.4
CHRNG_GCTGAGGGTGCCGTCCACCA	CHRNG	251.44	294.48	412.09	147.67	197.81	0.228	0.713	-0.768	-0.346	-0.996	-1.059	-2.4
CD1D_TGCCAAGGCAATCAAGCCCA	CD1D	245.77	114.88	201.63	2.39	94.47	-1.097	-0.286	-6.684	-1.379	-5.587	-1.093	-2.4
CD1D_GTTGGATACAGTGAAGCCCA	CD1D	109.07	26.21	18.31	2.39	20.59	-2.057	-2.575	-5.512	-2.405	-3.455	0.17	-2.4
CD1D_TTATCGAAGCAGCTTCACCA	CD1D	105.76	31.07	30.8	15.05	18.97	-1.767	-1.78	-2.813	-2.479	-1.046	-0.699	-2.4
CD1D_GGACGAGGGAAACAGTGCAG	CD1D	162.52	80.25	137	101.31	53.29	-1.018	-0.246	-0.682	-1.609	0.336	-1.363	-2.4
HDAC2_GATAAATCCAAGGACAACAG	HDAC2	50.52	24.27	27.79	15.29	9.29	-1.058	-0.862	-1.724	-2.444	-0.666	-1.582	-2.4
HDAC2_GATGTATCAACCTAGTGCTG	HDAC2	187.97	370.52	95	108.48	18.97	0.979	-0.985	-0.793	-3.308	-1.772	-2.323	-2.4
HDAC2_ATGGCGTACAGTCAAGGAGG	HDAC2	188.35	142.06	89.61	210.51	60.56	-0.407	-1.072	0.161	-1.637	0.568	-0.565	-2.4
HDAC2_AAACCGACAACAGACTGATA	HDAC2	82.02	298.36	85.09	37.04	41.58	1.863	0.053	-1.147	-0.98	-3.01	-1.033	-2.4
VPS29_GGATATCCAGGCTTCTACAG	VPS29	143.13	28.48	17.02	4.78	4.04	-2.329	-3.072	-4.904	-5.148	-2.575	-2.076	-2.39
VPS29_TAGCTGGCAAACTGTTGCAC	VPS29	156.94	3.24	81.21	19.12	18.17	-5.6	-0.95	-3.037	-3.111	2.563	-2.161	-2.39
VPS29_TGTGAGAGGAGACTTCGATG	VPS29	202.63	195.13	122.14	43.01	32.3	-0.054	-0.73	-2.236	-2.649	-2.182	-1.919	-2.39
VPS29_GATGTGGACATTCTTATCTC	VPS29	88.07	74.43	71.95	30.35	40.37	-0.243	-0.292	-1.537	-1.125	-1.294	-0.833	-2.39
RIC8A_TCTGCGGTCATACAACCAGG	RIC8A	161.48	30.42	39.42	24.85	7.67	-2.408	-2.034	-2.7	-4.396	-0.292	-2.362	-2.39
RIC8A_TCTGCAGCCAGATGACACGG	RIC8A	315.39	228.14	78.41	40.86	33.1	-0.467	-2.008	-2.948	-3.252	-2.481	-1.244	-2.39
RIC8A_GTTTGATGATGCCCAACAGG	RIC8A	172.45	267.94	26.28	150.78	29.07	0.636	-2.714	-0.194	-2.569	-0.83	0.145	-2.39
RIC8A_TACTGCTGGAGACCGCACAG	RIC8A	181.82	222.96	537.68	66.19	186.51	0.294	1.564	-1.458	0.037	-1.752	-1.527	-2.39
THAP7_AAGAAGGACAACCCGAGGCG	THAP7	109.17	86.4	127.31	19.35	44.41	-0.337	0.222	-2.496	-1.298	-2.159	-1.52	-2.39
THAP7_GATATCACAGGCTAAAGGAG	THAP7	94.88	124.91	132.7	47.07	76.3	0.397	0.484	-1.011	-0.314	-1.408	-0.798	-2.39
THAP7_GTCCCGTGTGCAGCAGCCGG	THAP7	161.86	180.57	236.31	65.23	89.62	0.158	0.546	-1.311	-0.853	-1.469	-1.399	-2.39
THAP7_GAATGAACACAGCTACCAGG	THAP7	79.56	49.51	234.16	34.41	147.76	-0.684	1.557	-1.209	0.893	-0.525	-0.664	-2.39
TRANK1_GTGCAATGGAGAAATCAGGG	TRANK1	105.48	56.63	85.3	8.36	43.2	-0.897	-0.306	-3.657	-1.288	-2.76	-0.982	-2.39
TRANK1_GAAAGGAGGTGCATTTGAGA	TRANK1	108.22	152.42	289.73	209.08	28.66	0.494	1.421	0.95	-1.917	0.456	-3.338	-2.39
TRANK1_CATTCAGGAATACAAACCCA	TRANK1	109.45	128.15	111.59	91.99	66.21	0.228	0.028	-0.251	-0.725	-0.479	-0.753	-2.39
TRANK1_TCTGATGTAAATGCTCCAGC	TRANK1	74.26	142.71	139.37	39.67	110.21	0.942	0.908	-0.905	0.57	-1.847	-0.338	-2.39
SLC10A4_ACACAGGAGCACCGCCACGG	SLC10A4	200.74	261.79	65.7	52.33	8.07	0.383	-1.611	-1.94	-4.636	-2.323	-3.025	-2.39
SLC10A4_GCTGCGGGACAACTACACCC	SLC10A4	96.59	42.72	50.19	12.43	20.59	-1.177	-0.944	-2.959	-2.23	-1.782	-1.286	-2.39
SLC10A4_TCGCTACAAATACAGCCGGG	SLC10A4	142.37	156.95	31.24	48.51	20.59	0.141	-2.188	-1.553	-2.79	-1.694	-0.602	-2.39
SLC10A4_GAAATGGCAGACACTTCCTA	SLC10A4	75.21	141.74	73.46	42.53	190.95	0.914	-0.034	-0.822	1.344	-1.736	1.378	-2.39
DOCK4_GCCTAGGAAAGAGTACGCAA	DOCK4	51.56	238.82	35.54	53.76	9.29	2.212	-0.537	0.06	-2.473	-2.152	-1.936	-2.39
DOCK4_TGTGATAACAGAGTCTTCAG	DOCK4	96.49	185.42	136.79	108.48	78.32	0.942	0.503	0.169	-0.301	-0.773	-0.804	-2.39
DOCK4_GTGACTGCTGGCCTGCACCG	DOCK4	48.06	86.4	174.27	25.09	73.47	0.846	1.859	-0.938	0.613	-1.784	-1.246	-2.39
DOCK4_TCATGATGTGCCACAGCCGG	DOCK4	338.19	544.62	1045.42	310.39	630.18	0.687	1.628	-0.124	0.898	-0.811	-0.73	-2.39
MXD4_GAGGGCACGGGCCTACGAGA	MXD4	121.56	37.21	16.16	2.39	29.07	-1.708	-2.911	-5.669	-2.064	-3.961	0.847	-2.39
MXD4_GCCGTCGAAGGGCAGCACCG	MXD4	59.5	11	76.26	2.39	17.36	-2.435	0.358	-4.638	-1.777	-2.203	-2.135	-2.39
MXD4_GAGCCTCCTGAAGCGGGCCA	MXD4	137.64	165.36	309.55	38.95	202.66	0.265	1.169	-1.821	0.558	-2.086	-0.611	-2.39
MXD4_AACTGGAGGAGCAGGACCGC	MXD4	160.72	449.48	769.25	220.07	337.9	1.484	2.259	0.453	1.072	-1.031	-1.187	-2.39
VSIG1_TCGATCTTTAAATTGCCCGA	VSIG1	103.02	55.01	174.06	2.39	76.7	-0.905	0.757	-5.43	-0.426	-4.525	-1.183	-2.39
VSIG1_GTTTCAACAGACCCAACCAC	VSIG1	135.47	88.99	135.07	75.03	53.29	-0.606	-0.004	-0.852	-1.346	-0.246	-1.342	-2.39
VSIG1_GATGGAAAGCTGTTCTCGGG	VSIG1	179.45	119.73	1176.17	80.05	621.7	-0.584	2.712	-1.165	1.793	-0.581	-0.919	-2.39
VSIG1_TTTATGCCAGTAGTACACAG	VSIG1	84.67	89.31	278.96	64.99	96.08	0.077	1.72	-0.381	0.182	-0.458	-1.538	-2.39
FAM229A_CGAGTCCCAGGACAGCCCGG	FAM229A	207.93	13.27	70.44	7.41	33.1	-3.97	-1.562	-4.811	-2.651	-0.841	-1.089	-2.38
FAM229A_CATCGACGTCTACCTCGCCA	FAM229A	240.09	57.28	391.2	22.94	46.43	-2.068	0.704	-3.388	-2.371	-1.32	-3.075	-2.38
FAM229A_TGGACCGGAGCGTTCTCCCG	FAM229A	190.52	170.21	205.51	29.15	140.08	-0.163	0.109	-2.708	-0.444	-2.545	-0.553	-2.38
FAM229A_GGAGCGTTCTCCCGCGGCCA	FAM229A	193.64	217.78	231.36	135.01	219.21	0.169	0.257	-0.52	0.179	-0.689	-0.078	-2.38
C7orf50_GAAGGCGGAAGCCCTGATGC	C7orf50	62.34	270.53	28	68.58	8.88	2.118	-1.155	0.138	-2.811	-1.98	-1.656	-2.38
C7orf50_GATGCGGGAGCTGGATGAGG	C7orf50	126.67	128.79	160.49	42.05	38.35	0.024	0.341	-1.591	-1.724	-1.615	-2.065	-2.38
C7orf50_GAGGCTGCACCAAGTGGCGA	C7orf50	112.1	149.83	71.95	52.57	53.69	0.419	-0.64	-1.093	-1.062	-1.512	-0.422	-2.38
C7orf50_TGAAGAAGGCGTCAGCAGAG	C7orf50	178.79	767.58	108.35	249.46	158.25	2.102	-0.723	0.481	-0.176	-1.621	0.547	-2.38
CYB561_CCACCCAGGACACTCACCCG	CYB561	257.12	17.47	24.56	2.39	4.44	-3.879	-3.388	-6.75	-5.855	-2.871	-2.467	-2.38
CYB561_GGAAGAGCAGGCCCTCTCCA	CYB561	101.5	40.13	59.89	22.94	4.04	-1.339	-0.761	-2.146	-4.652	-0.807	-3.891	-2.38
CYB561_TCAGGCCTATGACCATGCAG	CYB561	215.4	135.91	281.55	85.54	51.67	-0.664	0.386	-1.332	-2.06	-0.668	-2.446	-2.38
CYB561_CGAAGCTAAACGCACCACCA	CYB561	154.29	581.51	193.23	2255.42	108.6	1.914	0.325	3.87	-0.507	1.956	-0.832	-2.38
CD209_TGGGAATGGACATTCTTCCA	CD209	89.58	17.47	44.38	12.19	4.44	-2.358	-1.013	-2.878	-4.334	-0.52	-3.321	-2.38
CD209_AGAGGAGAGCCCAACAACGT	CD209	227.04	302.57	160.49	120.91	91.64	0.414	-0.5	-0.909	-1.309	-1.323	-0.809	-2.38
CD209_TCAGAGGAGGAACAGCTGAG	CD209	156.56	225.87	271.42	71.92	74.68	0.529	0.794	-1.122	-1.068	-1.651	-1.862	-2.38
CD209_TTGGCTGGGCTCCTTGTCCA	CD209	166.4	245.29	373.32	393.07	137.66	0.56	1.166	1.24	-0.274	0.68	-1.44	-2.38
SAMD9L_ACTGAAGAAGATCCACGGGC	SAMD9L	69.91	35.27	193.66	2.39	8.07	-0.987	1.47	-4.871	-3.114	-3.884	-4.584	-2.38
SAMD9L_TCACACCAACAATTTCTCCA	SAMD9L	74.45	33.33	45.24	15.77	17.76	-1.159	-0.719	-2.239	-2.067	-1.08	-1.348	-2.38
SAMD9L_AGAGAGTCAATTACTCCAGG	SAMD9L	154.86	182.83	156.39	132.14	169.15	0.24	0.014	-0.229	0.127	-0.469	0.113	-2.38
SAMD9L_AACTGAAGAAGATCCACGGG	SAMD9L	69.53	211.64	338.42	125.69	423.08	1.606	2.283	0.854	2.605	-0.752	0.322	-2.38
WWP1_GCCAAATCAAGACAGCCAGA	WWP1	42.57	43.36	37.91	13.38	4.04	0.027	-0.167	-1.67	-3.398	-1.697	-3.231	-2.38
WWP1_AACGTGGCAGCGGCCTACCA	WWP1	198.94	261.47	266.69	83.15	44.41	0.394	0.423	-1.258	-2.163	-1.652	-2.586	-2.38
WWP1_AGAGTGCTATATTACCCTGG	WWP1	166.12	103.55	145.84	91.52	178.84	-0.682	-0.188	-0.86	0.106	-0.178	0.294	-2.38
WWP1_ACATGGCCACTGCTTCACCA	WWP1	282.66	890.23	806.52	435.84	530.06	1.655	1.513	0.625	0.907	-1.03	-0.606	-2.38
ISM1_CGCAAGCAGACTCACTTCGG	ISM1	274.62	130.74	159.19	3.11	63.38	-1.071	-0.787	-6.466	-2.115	-5.395	-1.328	-2.38
ISM1_ACTGGCGGGCCTGGTGGCAG	ISM1	208.68	100.64	137.65	58.06	144.12	-1.052	-0.6	-1.846	-0.534	-0.794	0.066	-2.38
ISM1_GGCTTGGCTGGCGTTGCCCG	ISM1	52.31	51.45	49.33	7.65	36.74	-0.024	-0.085	-2.774	-0.51	-2.75	-0.425	-2.38
ISM1_TCTGTCTGCAGCGTCACCTG	ISM1	387.76	234.29	686.53	135.72	589	-0.727	0.824	-1.515	0.603	-0.788	-0.221	-2.38
SEC23B_GATATGCCTCCATAAGCTGG	SEC23B	189.1	125.88	124.08	4.78	109.4	-0.587	-0.608	-5.306	-0.79	-4.719	-0.182	-2.37
SEC23B_GGAACGTGTGGCCTTCCAGC	SEC23B	75.58	14.24	93.71	2.39	31.49	-2.408	0.31	-4.983	-1.263	-2.575	-1.573	-2.37
SEC23B_TGTGGTTGACACATGCCTGG	SEC23B	224.48	73.13	154.45	61.17	140.08	-1.618	-0.539	-1.876	-0.68	-0.258	-0.141	-2.37
SEC23B_AATGGACAAAGCCACACCAG	SEC23B	210.48	123.29	280.26	95.58	79.53	-0.772	0.413	-1.139	-1.404	-0.367	-1.817	-2.37
FZD5_TAGAGCATAGGAAGAAGCGC	FZD5	74.26	70.55	18.96	53.52	4.04	-0.074	-1.97	-0.472	-4.201	-0.398	-2.231	-2.37
FZD5_GTAGACCAGGAGGAAGACGA	FZD5	106.61	96.11	170.61	28.43	42.39	-0.15	0.678	-1.907	-1.331	-1.757	-2.009	-2.37
FZD5_ATCACGGTGCCCATGTGCCG	FZD5	253.81	189.95	49.76	91.99	54.9	-0.418	-2.351	-1.464	-2.209	-1.046	0.142	-2.37
FZD5_GGTGGGCACGCTCTTCCTGC	FZD5	97.34	328.46	171.47	79.81	82.76	1.755	0.817	-0.287	-0.234	-2.042	-1.051	-2.37
FITM1_GGCTGGCGAAGATAGTCCGA	FITM1	64.61	22.98	17.02	2.39	4.04	-1.492	-1.925	-4.757	-4	-3.265	-2.075	-2.37
FITM1_AGAGCAGCAAGAAGTTCCAG	FITM1	221.74	71.52	109.43	16.25	37.14	-1.633	-1.019	-3.77	-2.578	-2.137	-1.559	-2.37
FITM1_GGTAGAGGCGCCGTAAGCAG	FITM1	158.26	118.11	94.57	18.88	55.71	-0.422	-0.743	-3.068	-1.506	-2.646	-0.763	-2.37
FITM1_TTCGCCAAGTACCTGGCCCA	FITM1	274.15	165.04	680.28	222.22	640.27	-0.732	1.311	-0.303	1.224	0.429	-0.087	-2.37
ZC3H4_TATGGGAGGAGACCACCCGG	ZC3H4	223.63	151.45	2.37	24.85	51.67	-0.562	-6.56	-3.17	-2.114	-2.608	4.446	-2.37
ZC3H4_GGCGAAGGCGTTGATGGCGG	ZC3H4	81.07	96.11	150.15	2.39	123.13	0.245	0.889	-5.084	0.603	-5.329	-0.286	-2.37
ZC3H4_GAACCAGTACCGGCGTGCCA	ZC3H4	208.87	203.55	95	115.17	31.89	-0.037	-1.137	-0.859	-2.711	-0.822	-1.574	-2.37
ZC3H4_GAGACCCAGGATACCTCCGG	ZC3H4	29.99	71.19	248.81	12.19	89.22	1.247	3.053	-1.299	1.573	-2.546	-1.48	-2.37
UNC5B_CATTGTGAAGAACAAGCCTG	UNC5B	153.82	32.36	120.85	2.63	69.84	-2.249	-0.348	-5.871	-1.139	-3.622	-0.791	-2.37
UNC5B_GATGATGAGGTTGTGGTCGA	UNC5B	154.29	104.85	56.44	23.66	4.04	-0.557	-1.451	-2.705	-5.256	-2.148	-3.805	-2.37
UNC5B_GCAGCACTGAGTGTGCCCAC	UNC5B	125.06	247.56	161.99	205.26	14.94	0.985	0.373	0.715	-3.066	-0.27	-3.439	-2.37
UNC5B_CGTGGCAATCCTCATGGCGG	UNC5B	268.28	282.18	235.67	974.67	330.23	0.073	-0.187	1.861	0.3	1.788	0.487	-2.37
IGFALS_TGGGCCTGAAGGCGCTGCGA	IGFALS	121.75	27.51	27.57	2.39	34.72	-2.146	-2.143	-5.671	-1.81	-3.525	0.333	-2.37
IGFALS_GAGCAAAGTGGGCCTCGCTG	IGFALS	243.78	68.6	162.64	16.97	36.33	-1.829	-0.584	-3.845	-2.746	-2.016	-2.162	-2.37
IGFALS_TGTTGGGCAATGCCTCCAGG	IGFALS	203.1	79.28	75.18	96.3	21.8	-1.357	-1.434	-1.077	-3.22	0.28	-1.786	-2.37
IGFALS_AGACCACAACCAGCTCCAGG	IGFALS	167.16	85.11	68.5	41.34	25.03	-0.974	-1.287	-2.016	-2.739	-1.042	-1.452	-2.37
FRA10AC1_ATGGAATGAGGAGGACGAAA	FRA10AC1	60.83	34.3	346.6	2.39	180.05	-0.826	2.511	-4.67	1.566	-3.844	-0.945	-2.37
FRA10AC1_ATGAACAGGAAACTCTGATG	FRA10AC1	132.91	35.92	156.82	18.88	41.18	-1.888	0.239	-2.816	-1.691	-0.928	-1.93	-2.37
FRA10AC1_TAGATTCCTATGGAATGAGG	FRA10AC1	66.98	48.22	114.6	12.43	79.53	-0.474	0.775	-2.43	0.248	-1.956	-0.527	-2.37
FRA10AC1_TTACAGATGCATGGTCATGG	FRA10AC1	253.43	655.29	230.93	188.05	273.71	1.371	-0.134	-0.43	0.111	-1.801	0.245	-2.37
RAC2_AGGGCACAGCACGGCCCGGA	RAC2	100.75	24.27	476.07	2.39	82.36	-2.053	2.24	-5.398	-0.291	-3.345	-2.531	-2.37
RAC2_ACAGCAAGCCAGTGAACCTG	RAC2	127.71	103.55	107.92	37.04	112.23	-0.302	-0.243	-1.786	-0.186	-1.484	0.057	-2.37
RAC2_GAGGCCCATACCAATCTCCT	RAC2	103.11	720.66	218.22	249.22	40.77	2.805	1.082	1.273	-1.339	-1.532	-2.421	-2.37
RAC2_TTATGAGAACGTCCGCGCCA	RAC2	257.69	286.06	281.98	475.51	234.15	0.151	0.13	0.884	-0.138	0.733	-0.268	-2.37
COX7A1_GTTCTGAAAGCGGTTCCGGG	COX7A1	161.01	157.27	109.22	35.13	80.34	-0.034	-0.56	-2.197	-1.003	-2.163	-0.443	-2.37
COX7A1_ATCCCGTTGTACCTGAAGGG	COX7A1	109.36	187.04	107.28	105.61	38.35	0.774	-0.028	-0.05	-1.512	-0.824	-1.484	-2.37
COX7A1_CTGAAAGCGGTTCCGGGCGG	COX7A1	158.74	432.66	171.26	61.17	100.12	1.447	0.11	-1.376	-0.665	-2.823	-0.775	-2.37
COX7A1_GAAGGAGCGGATCAGCGCCT	COX7A1	56.57	63.75	62.26	66.67	22.2	0.172	0.138	0.237	-1.349	0.065	-1.487	-2.37
SUPV3L1_CAGATGCTAGAGCCATGCAG	SUPV3L1	144.07	3.24	52.35	2.39	18.57	-5.476	-1.461	-5.914	-2.956	-0.438	-1.495	-2.36
SUPV3L1_AATGTGAATGTCCACATCCA	SUPV3L1	109.36	6.8	52.99	2.39	10.5	-4.008	-1.045	-5.516	-3.381	-1.508	-2.336	-2.36
SUPV3L1_ATTGTGGGCTCGGCTCCCGG	SUPV3L1	147.1	33.98	69.79	21.74	63.78	-2.114	-1.076	-2.758	-1.206	-0.644	-0.13	-2.36
SUPV3L1_GGAGAAACTAACCAGTTAGG	SUPV3L1	123.55	195.13	158.33	11.47	68.23	0.659	0.358	-3.429	-0.857	-4.088	-1.215	-2.36
CTNNA1_GATGCCTCACAGCACCAGGG	CTNNA1	85.71	36.89	196.89	17.92	25.03	-1.216	1.2	-2.258	-1.776	-1.042	-2.976	-2.36
CTNNA1_TCTGGAAAGCATCATTAGTG	CTNNA1	156.18	81.22	136.14	161.53	58.94	-0.943	-0.198	0.049	-1.406	0.992	-1.208	-2.36
CTNNA1_CCAGGAAAGAATCTGAAACG	CTNNA1	159.68	347.87	334.33	119.71	147.35	1.123	1.066	-0.416	-0.116	-1.539	-1.182	-2.36
CTNNA1_GGAGAGCCAGTTTCTCAAGG	CTNNA1	142.37	437.51	623.2	127.84	369.79	1.62	2.13	-0.155	1.377	-1.775	-0.753	-2.36
AIMP2_CAGGAGCTACGGCCCAGCGC	AIMP2	86.46	11.65	39.42	2.39	8.88	-2.892	-1.133	-5.177	-3.283	-2.285	-2.15	-2.36
AIMP2_TTCAGGCACGCTCTTGACCG	AIMP2	263.65	204.84	36.41	11.71	33.51	-0.364	-2.856	-4.493	-2.976	-4.129	-0.12	-2.36
AIMP2_GACTTTAACCACCAATGCGC	AIMP2	79.27	48.86	37.7	58.06	4.04	-0.698	-1.072	-0.449	-4.295	0.249	-3.223	-2.36
AIMP2_GTAGCTCCTGCCGTGCACGT	AIMP2	199.22	183.16	225.33	147.67	184.9	-0.121	0.178	-0.432	-0.108	-0.311	-0.286	-2.36
PIAS2_TCACTGAACAAGGCTTACTG	PIAS2	70.48	25.89	42.01	3.35	21.8	-1.445	-0.747	-4.397	-1.693	-2.952	-0.946	-2.36
PIAS2_TGTAGAACCTGACTTGGCCG	PIAS2	168.01	90.28	147.34	26.05	55.31	-0.896	-0.189	-2.689	-1.603	-1.793	-1.414	-2.36
PIAS2_AATGCAGCGCCCTCATCAGG	PIAS2	154.95	170.54	119.34	36.56	174.4	0.138	-0.377	-2.084	0.171	-2.222	0.548	-2.36
PIAS2_GGCACATCAAGGATACCCGA	PIAS2	21.28	38.51	61.82	24.13	15.34	0.855	1.538	0.181	-0.472	-0.674	-2.01	-2.36
TCEAL7_GATGAAGAAATGACAAGGGA	TCEAL7	71.14	29.12	152.95	2.39	55.71	-1.288	1.104	-4.896	-0.353	-3.608	-1.457	-2.36
TCEAL7_AGATGAAGAAATGACAAGGG	TCEAL7	41.91	37.21	40.07	6.69	8.48	-0.171	-0.065	-2.647	-2.305	-2.476	-2.24	-2.36
TCEAL7_TTTGAACGCCAGCAAACAGA	TCEAL7	9.74	3.24	9.26	2.39	4.04	-1.59	-0.073	-2.028	-1.271	-0.438	-1.198	-2.36
TCEAL7_AAAGTGCAGCGTGCCAAAGA	TCEAL7	102.17	105.17	126.88	44.92	108.19	0.042	0.313	-1.185	0.083	-1.227	-0.23	-2.36
SEMA6B_GTCGTCAGCACCTTCTGCGG	SEMA6B	267.62	83.49	37.27	89.84	11.3	-1.681	-2.844	-1.575	-4.565	0.106	-1.721	-2.35
SEMA6B_AGAGCGTGGACTCGTCCCGA	SEMA6B	129.22	167.95	156.18	4.3	81.14	0.378	0.273	-4.909	-0.671	-5.287	-0.944	-2.35
SEMA6B_TCGGATGAAGGGCAAACAGG	SEMA6B	88.45	28.15	37.27	9.08	49.25	-1.652	-1.247	-3.284	-0.845	-1.632	0.402	-2.35
SEMA6B_GCTCCTCAGGAAAGAGGCCG	SEMA6B	42.19	267.62	55.58	256.63	10.9	2.665	0.398	2.605	-1.953	-0.06	-2.351	-2.35
GADD45B_GAAGAGCCACGGCTTGGTGG	GADD45B	95.17	127.18	112.02	544.08	7.27	0.418	0.235	2.515	-3.711	2.097	-3.946	-2.35
GADD45B_GGAGAGCCGGCCGAGACCCA	GADD45B	55.06	260.5	112.45	53.52	14.53	2.242	1.03	-0.041	-1.922	-2.283	-2.952	-2.35
GADD45B_GCGCCAGGATCGCCTCACAG	GADD45B	219.37	483.78	660.9	651.61	381.5	1.141	1.591	1.571	0.798	0.43	-0.793	-2.35
GADD45B_GATGCAGACGGTGACCGCCG	GADD45B	126.95	749.46	359.96	372.04	190.14	2.562	1.504	1.551	0.583	-1.011	-0.921	-2.35
CATSPERB_TTGCTGTAGATCGTTTCCTG	CATSPERB	169.43	206.46	335.4	15.77	54.9	0.285	0.985	-3.425	-1.626	-3.71	-2.611	-2.35
CATSPERB_GGGATGAAATACCATTCCAA	CATSPERB	49.29	74.43	26.93	37.99	18.17	0.595	-0.872	-0.375	-1.44	-0.97	-0.568	-2.35
CATSPERB_ATCATGCCAGAATCCACCAA	CATSPERB	179.83	106.79	157.47	95.82	37.95	-0.752	-0.192	-0.908	-2.245	-0.156	-2.053	-2.35
CATSPERB_GCAGAAATGAAAGAGCCCTT	CATSPERB	87.6	224.9	69.79	475.03	42.79	1.36	-0.328	2.439	-1.034	1.079	-0.706	-2.35
ZNF280D_AAGAATGGTGCACTCAGTCG	ZNF280D	127.42	165.68	45.45	8.6	33.91	0.379	-1.487	-3.889	-1.91	-4.268	-0.423	-2.35
ZNF280D_GGATTATCACATTACCAAGG	ZNF280D	40.96	136.24	93.49	51.85	13.32	1.734	1.191	0.34	-1.62	-1.394	-2.811	-2.35
ZNF280D_GCTCCAGAAACACTTTCGCT	ZNF280D	71.61	79.28	67.64	60.69	71.46	0.147	-0.082	-0.239	-0.003	-0.386	0.079	-2.35
ZNF280D_TTTGGACAAGCTCTTGGAAA	ZNF280D	126.29	175.39	257.21	151.97	136.45	0.474	1.026	0.267	0.112	-0.207	-0.914	-2.35
WNK3_AGAATAAGGATACTCCGATG	WNK3	121.09	149.18	54.5	26.76	81.95	0.301	-1.152	-2.178	-0.563	-2.479	0.589	-2.35
WNK3_AAATGAGGTACGCATTAAGG	WNK3	65.27	64.4	238.47	21.27	37.95	-0.02	1.869	-1.618	-0.782	-1.598	-2.651	-2.35
WNK3_CTTAGAAACAGATACACCTG	WNK3	210.58	312.92	244.93	240.14	156.64	0.571	0.218	0.19	-0.427	-0.381	-0.645	-2.35
WNK3_AAGGACTGGACACTGAAACA	WNK3	141.99	287.68	893.55	164.87	286.63	1.019	2.654	0.216	1.013	-0.803	-1.641	-2.35
ZNF512_GCAGAGGAGCACGAGGATCG	ZNF512	121.56	153.71	35.11	22.46	25.84	0.339	-1.792	-2.436	-2.234	-2.775	-0.442	-2.34
ZNF512_GCTGCTACTTCTCATGTCGA	ZNF512	194.31	165.04	210.46	54	183.68	-0.236	0.115	-1.847	-0.081	-1.611	-0.196	-2.34
ZNF512_AAATAGATGAGCCAAGTGAG	ZNF512	140.76	285.09	169.32	96.3	55.71	1.018	0.266	-0.548	-1.337	-1.566	-1.603	-2.34
ZNF512_TCAGCCCAATCCCAAATCCC	ZNF512	106.05	172.48	303.09	93.19	167.94	0.702	1.515	-0.186	0.663	-0.888	-0.852	-2.34
FZD3_GGTAGCTGCTCACTTTGCTG	FZD3	203.39	208.72	131.4	6.69	58.54	0.037	-0.63	-4.926	-1.797	-4.963	-1.167	-2.34
FZD3_TCAATGCATCAACATCGTAG	FZD3	55.81	27.51	2.15	8.84	20.19	-1.021	-4.695	-2.658	-1.467	-1.637	3.228	-2.34
FZD3_AATCCAGATTCACCATAGGG	FZD3	112	34.63	110.29	15.53	7.67	-1.694	-0.022	-2.85	-3.868	-1.156	-3.846	-2.34
FZD3_ACAGACAGCAGCTTTGGCAA	FZD3	262.8	885.7	312.78	551.01	425.1	1.753	0.251	1.068	0.694	-0.685	0.443	-2.34
TUBB1_GGAAGATGAAGAGGTCACGG	TUBB1	101.98	4.21	94.14	2.39	49.25	-4.599	-0.115	-5.415	-1.05	-0.816	-0.935	-2.34
TUBB1_TGTGGTGGAGCCCTACAACG	TUBB1	88.64	55.34	71.3	13.38	15.34	-0.68	-0.314	-2.728	-2.531	-2.048	-2.217	-2.34
TUBB1_GCAGTACCGAGCCCTCTCCG	TUBB1	166.49	37.21	400.24	19.59	119.5	-2.162	1.265	-3.087	-0.479	-0.925	-1.744	-2.34
TUBB1_ACTTGGCTGGGAGCGACCGC	TUBB1	133.29	111	262.16	226.04	42.79	-0.264	0.976	0.762	-1.639	1.026	-2.615	-2.34
PRSS21_AAACTGGACCATCCACCCGG	PRSS21	224.29	113.91	83.58	2.39	14.53	-0.978	-1.424	-6.553	-3.948	-5.575	-2.524	-2.34
PRSS21_TCTGGATCCACTCAAAGTGG	PRSS21	79.65	19.09	21.33	2.39	15.34	-2.061	-1.901	-5.059	-2.376	-2.998	-0.475	-2.34
PRSS21_TGGCGACCTGAACTTCCTGG	PRSS21	240.38	55.98	30.16	25.81	36.33	-2.102	-2.995	-3.219	-2.726	-1.117	0.269	-2.34
PRSS21_CCACCGCTGGGCACTCACGG	PRSS21	265.54	36.24	386.89	83.63	187.72	-2.873	0.543	-1.667	-0.5	1.206	-1.043	-2.34
FGFR1_ATCATCATCATCCTCCGAGG	FGFR1	128.28	77.66	364.05	7.17	66.61	-0.724	1.505	-4.161	-0.945	-3.437	-2.45	-2.33
FGFR1_GGTGTAGTTGCCCTTGTCAG	FGFR1	239.71	83.81	116.76	37.99	64.19	-1.516	-1.038	-2.658	-1.901	-1.142	-0.863	-2.33
FGFR1_AAGTTCAAATGCCCTTCCAG	FGFR1	146.63	57.28	158.12	50.9	177.63	-1.356	0.109	-1.527	0.277	-0.171	0.168	-2.33
FGFR1_TAGGTGGTGTCACTGCCCGA	FGFR1	234.42	218.11	138.3	91.52	74.28	-0.104	-0.761	-1.357	-1.658	-1.253	-0.897	-2.33
CRIPT_CCAGGTTCTCATTACTGCCA	CRIPT	216.44	97.4	289.09	48.27	27.86	-1.152	0.418	-2.165	-2.958	-1.013	-3.376	-2.33
CRIPT_GATGGTGCTAGGAATACCAC	CRIPT	71.89	107.76	202.92	42.77	110.61	0.584	1.497	-0.749	0.622	-1.333	-0.875	-2.33
GAB2_TCGTTCCATGGCCAACAGGG	GAB2	117.68	127.18	124.08	59.98	62.17	0.112	0.076	-0.972	-0.921	-1.084	-0.997	-2.33
GAB2_GACAACAGCCGACTTCACCG	GAB2	122.69	52.42	80.78	47.07	6.46	-1.227	-0.603	-1.382	-4.248	-0.155	-3.645	-2.33
GAB2_AGCCAACACCACTTGACCTG	GAB2	258.25	239.79	107.06	133.33	85.99	-0.107	-1.27	-0.954	-1.587	-0.847	-0.317	-2.33
GAB2_TGCAAGTAGAGATACTCCTG	GAB2	203.2	275.06	293.61	64.75	161.88	0.437	0.531	-1.65	-0.328	-2.087	-0.859	-2.33
LRBA_TGAGAGTATTAACTGCATGG	LRBA	174.53	247.88	57.73	79.09	10.09	0.506	-1.596	-1.142	-4.112	-1.648	-2.516	-2.33
LRBA_CCACCAACAGGTGATGACGG	LRBA	172.55	168.6	77.77	95.34	12.92	-0.033	-1.15	-0.856	-3.739	-0.823	-2.589	-2.33
LRBA_TCACACAATTGCTTGAGCAG	LRBA	182.48	88.99	198.61	45.4	130.4	-1.036	0.122	-2.007	-0.485	-0.971	-0.607	-2.33
LRBA_TTCAAGGAGATAAAGGACGA	LRBA	93.56	333.63	43.51	302.51	23.82	1.834	-1.104	1.693	-1.974	-0.141	-0.87	-2.33
PLEKHA4_GGCCGGAGAGGACGAACCAG	PLEKHA4	102.26	53.39	49.98	31.06	7.67	-0.938	-1.033	-1.719	-3.737	-0.781	-2.704	-2.33
PLEKHA4_GAAGTGACTCGACTCTCCAG	PLEKHA4	171.32	98.7	242.99	8.84	68.23	-0.796	0.504	-4.276	-1.328	-3.48	-1.832	-2.33
PLEKHA4_AGAGAGGCAATGCGCTCAGG	PLEKHA4	150.13	131.06	221.45	144.56	149.37	-0.196	0.561	-0.054	-0.007	0.142	-0.568	-2.33
PLEKHA4_AAGGTGAAGCGCCGCCCTCG	PLEKHA4	180.12	549.15	709.58	439.42	420.25	1.608	1.978	1.287	1.222	-0.321	-0.756	-2.33
PUS10_AAGGAAGCTGGAATCTTCAG	PUS10	73.41	84.14	11.63	65.95	13.32	0.197	-2.658	-0.155	-2.462	-0.352	0.196	-2.33
PUS10_GCTGGTGAATTCAAACCCAG	PUS10	107.27	61.16	121.49	41.82	39.16	-0.811	0.18	-1.359	-1.454	-0.548	-1.634	-2.33
PUS10_GACGCGAGCTCGCACAGCCA	PUS10	108.22	133.32	93.49	19.83	64.19	0.301	-0.211	-2.448	-0.754	-2.749	-0.543	-2.33
PUS10_AGAAAGCAGAGTCTGTCGCT	PUS10	98.67	279.59	205.94	59.02	59.75	1.503	1.062	-0.741	-0.724	-2.244	-1.786	-2.33
SORCS2_TGGCGACCATGGCGCACCGG	SORCS2	94.03	122.64	24.56	10.99	20.59	0.383	-1.937	-3.097	-2.191	-3.48	-0.254	-2.33
SORCS2_GTAGAAATTGTCGATGACGG	SORCS2	149.56	96.43	31.67	34.17	15.74	-0.633	-2.24	-2.13	-3.248	-1.497	-1.008	-2.33
SORCS2_CAAGGTCCTCGCCTACACAA	SORCS2	136.79	195.46	47.39	33.45	22.2	0.515	-1.529	-2.032	-2.623	-2.547	-1.094	-2.33
SORCS2_GAAGTACTACCACGCAGACA	SORCS2	209.44	272.15	245.36	168.22	232.53	0.378	0.228	-0.316	0.151	-0.694	-0.077	-2.33
TPD52_GCTAAGAAGAGAACTTGCAA	TPD52	80.13	97.4	43.3	16.97	6.46	0.282	-0.888	-2.24	-3.633	-2.522	-2.745	-2.33
TPD52_GACATCTGAAACCTTATCCC	TPD52	81.26	52.1	122.79	13.62	35.93	-0.641	0.596	-2.577	-1.177	-1.936	-1.773	-2.33
TPD52_AACAGAACATTGCCAAAGGG	TPD52	103.59	105.49	68.07	115.89	42.39	0.026	-0.606	0.162	-1.289	0.136	-0.683	-2.33
TPD52_CGGGCTGGAGACATGGACCG	TPD52	225.43	339.46	211.75	355.31	109	0.591	-0.09	0.656	-1.048	0.065	-0.958	-2.33
DARC_GTATGGCTCAGCCTTTGCCC	DARC	160.34	564.68	40.93	51.37	34.72	1.816	-1.97	-1.642	-2.207	-3.458	-0.237	-2.33
DARC_TTGGCTCCAAACAAACCCAA	DARC	33.11	36.89	35.33	21.74	8.48	0.156	0.094	-0.607	-1.965	-0.763	-2.059	-2.33
DARC_GAAGGAATCATTCACACCAT	DARC	210.86	171.51	219.94	29.87	106.17	-0.298	0.061	-2.82	-0.99	-2.522	-1.051	-2.33
DARC_GAGAAGACCATCCTTCAGGG	DARC	85.9	61.16	85.3	32.02	117.88	-0.49	-0.01	-1.424	0.457	-0.934	0.467	-2.33
MYCBP2_ACTGTGCAGTACCACACTGA	MYCBP2	147.57	92.23	60.96	10.04	23.41	-0.678	-1.275	-3.878	-2.656	-3.2	-1.381	-2.33
MYCBP2_TGGGTAGAAAGAATGAAAGC	MYCBP2	68.49	51.45	31.24	32.26	22.2	-0.413	-1.133	-1.086	-1.625	-0.673	-0.492	-2.33
MYCBP2_AGACTCCTGAGACACAGGGA	MYCBP2	110.02	254.03	115.46	69.77	25.03	1.207	0.07	-0.657	-2.136	-1.864	-2.206	-2.33
MYCBP2_AAATGCATCATACCTGACAC	MYCBP2	137.26	447.54	108.57	765.59	52.08	1.705	-0.338	2.48	-1.398	0.775	-1.06	-2.33
DCTN2_TGAAACTAGCGACCTACCTG	DCTN2	287.58	3.24	14	2.39	4.04	-6.474	-4.36	-6.911	-6.155	-0.437	-1.795	-2.32
DCTN2_GGCGTATTTAGGGTCCGCCA	DCTN2	63.85	5.5	36.84	2.39	4.04	-3.537	-0.794	-4.74	-3.983	-1.203	-3.189	-2.32
DCTN2_GGACCTCATGCAGTAGGCGC	DCTN2	147.01	87.7	130.33	2.87	35.53	-0.745	-0.174	-5.68	-2.049	-4.935	-1.875	-2.32
DCTN2_AGTGAAGGAGTCAGCCACAG	DCTN2	196.86	48.86	83.8	67.14	91.64	-2.01	-1.232	-1.552	-1.103	0.458	0.129	-2.32
WDR24_GTGGCGCCAGGCAATTCCCG	WDR24	101.6	5.5	12.71	2.39	4.04	-4.207	-2.999	-5.41	-4.653	-1.203	-1.654	-2.32
WDR24_GTTCTCAAAGGTGGAGGCGA	WDR24	184.28	120.7	59.67	11.47	58.13	-0.61	-1.627	-4.006	-1.664	-3.396	-0.037	-2.32
WDR24_TTGCAGTGGGCACTAGGCCA	WDR24	198.47	114.55	76.9	12.19	44.41	-0.793	-1.368	-4.026	-2.16	-3.233	-0.792	-2.32
WDR24_GCACAGCTCAGGTTAAGCGA	WDR24	195.82	160.83	109	123.3	59.34	-0.284	-0.845	-0.667	-1.722	-0.383	-0.877	-2.32
MICB_ACAGCGATATCTGAAATCCG	MICB	196.86	38.51	82.5	4.06	132.01	-2.354	-1.255	-5.599	-0.577	-3.245	0.678	-2.32
MICB_ATTTGTGACGTTCATAGCCA	MICB	132.25	140.12	67.86	101.07	23.01	0.083	-0.963	-0.388	-2.523	-0.471	-1.56	-2.32
MICB_AGAATGGGCAAGACCTCAGG	MICB	156.66	59.22	144.54	49.22	31.49	-1.403	-0.116	-1.67	-2.315	-0.267	-2.199	-2.32
MICB_GAACGTCACAAATTTCTGGA	MICB	54.49	22.98	113.31	6.45	25.84	-1.246	1.056	-3.078	-1.077	-1.832	-2.133	-2.32
UAP1L1_TGCAGGCGGAGCGGATTCGG	UAP1L1	181.53	142.71	151.65	55.67	7.67	-0.347	-0.259	-1.705	-4.565	-1.358	-4.306	-2.32
UAP1L1_GGAGGACCACAAGATCCTGG	UAP1L1	69.06	8.41	109.65	18.16	83.97	-3.037	0.667	-1.927	0.282	1.11	-0.385	-2.32
UAP1L1_GCGGAAAGACAAAGTTGCCA	UAP1L1	142.84	50.16	104.69	25.33	54.9	-1.51	-0.448	-2.496	-1.379	-0.986	-0.931	-2.32
UAP1L1_GCAGTGCTCGCGCAGCGCCT	UAP1L1	75.11	52.75	113.52	13.14	67.42	-0.51	0.596	-2.515	-0.156	-2.005	-0.752	-2.32
POFUT1_GGTGGCATACTGCTTTGAGG	POFUT1	124.11	332.66	187.41	35.13	150.58	1.422	0.595	-1.821	0.279	-3.243	-0.316	-2.31
POFUT1_GTAGCCCACACACTGCGGAG	POFUT1	140.38	194.81	164.79	112.07	110.21	0.473	0.231	-0.325	-0.349	-0.798	-0.58	-2.31
POFUT1_AGCAGGAAAGACACGCTCAG	POFUT1	111.63	574.72	348.33	226.28	44.81	2.364	1.642	1.019	-1.317	-1.345	-2.959	-2.31
POFUT1_AATCCAAGGAGGGACAGCCA	POFUT1	155.24	233.64	415.32	126.16	596.27	0.59	1.42	-0.299	1.941	-0.889	0.521	-2.31
CLRN2_AGAGGCCACGGTCACAGCTG	CLRN2	253.81	151.45	110.08	59.02	27.05	-0.745	-1.205	-2.104	-3.23	-1.359	-2.025	-2.31
CLRN2_TTTACTACGGGCTCTTCCGA	CLRN2	143.03	71.19	339.07	18.64	112.23	-1.007	1.245	-2.94	-0.35	-1.933	-1.595	-2.31
CLRN2_TTTGGTCTTAATCTCAGGGA	CLRN2	116.83	133.65	163.29	124.49	23.41	0.194	0.483	0.092	-2.319	-0.102	-2.802	-2.31
CLRN2_ACTGCCGCACTTTACACCCT	CLRN2	335.35	383.14	197.32	229.63	398.45	0.192	-0.765	-0.546	0.249	-0.738	1.014	-2.31
PDIA6_ACTCAGCGCAGCATCTACAA	PDIA6	94.03	125.56	43.73	119.47	4.04	0.417	-1.105	0.345	-4.542	-0.072	-3.437	-2.31
PDIA6_TCAGAAAGGCGAGTCTCCTG	PDIA6	173.78	186.72	80.57	85.78	71.05	0.104	-1.109	-1.018	-1.29	-1.122	-0.181	-2.31
PDIA6_AACAGACCAGAAGATTACCA	PDIA6	100.75	2800.45	149.07	1432.49	50.46	4.797	0.565	3.83	-0.997	-0.967	-1.562	-2.31
PDIA6_GCACAGCCACAACACAGAGC	PDIA6	73.98	123.62	166.3	39.67	72.67	0.741	1.169	-0.899	-0.026	-1.64	-1.195	-2.31
VSTM1_AAGCAGGGAGAGGAATTCTG	VSTM1	132.82	44.01	21.11	2.39	4.04	-1.594	-2.653	-5.797	-5.04	-4.203	-2.387	-2.31
VSTM1_GGCAGCTTCAGACACCACCC	VSTM1	71.14	86.4	80.78	6.93	26.64	0.28	0.183	-3.36	-1.417	-3.64	-1.6	-2.31
VSTM1_GCTGAAGATGGCGACAAAGA	VSTM1	92.14	57.28	37.48	51.61	207.5	-0.686	-1.298	-0.836	1.171	-0.15	2.469	-2.31
VSTM1_TATGCCAAGCATCTACCTCT	VSTM1	132.53	107.76	470.04	83.63	108.19	-0.299	1.826	-0.664	-0.293	-0.365	-2.119	-2.31
FABP9_TAAGATCTCCTTCAAGCTGG	FABP9	222.87	159.54	47.18	48.75	27.86	-0.482	-2.24	-2.193	-3	-1.711	-0.76	-2.31
FABP9_TCGCAGCCCGGAACATGGCA	FABP9	169.62	109.05	132.91	9.56	44.81	-0.637	-0.352	-4.149	-1.92	-3.512	-1.568	-2.31
FABP9_TAGGAGTGAATTTCGCAGCC	FABP9	129.51	66.99	378.06	30.11	165.92	-0.951	1.546	-2.105	0.357	-1.154	-1.189	-2.31
FABP9_CAGCTTCCAGGTTCCCAAGA	FABP9	142.47	161.15	241.05	161.77	209.12	0.178	0.759	0.183	0.554	0.005	-0.205	-2.31
TYMS_ATCCAACACATCCTCCGCTG	TYMS	214.93	74.1	178.36	8.84	61.77	-1.536	-0.269	-4.603	-1.799	-3.067	-1.53	-2.3
TYMS_TCACCACATAGAACTGGCAG	TYMS	163.56	59.54	813.84	104.66	70.24	-1.458	2.315	-0.644	-1.219	0.814	-3.534	-2.3
TYMS_ACACGTTTGGTTGTCAGCAG	TYMS	226.37	382.17	488.35	232.73	324.58	0.756	1.109	0.04	0.52	-0.716	-0.589	-2.3
TYMS_TTTCGAAGAATCCTGAGCTT	TYMS	167.82	212.61	314.08	177.3	232.53	0.341	0.904	0.079	0.471	-0.262	-0.433	-2.3
PCMTD1_GAAGCATTGAAACTTCAACC	PCMTD1	58.08	18.45	52.35	5.5	4.04	-1.655	-0.15	-3.402	-3.847	-1.747	-3.697	-2.3
PCMTD1_AATGGCAAACCAGATTCTGT	PCMTD1	59.22	40.45	40.5	2.39	27.05	-0.55	-0.548	-4.631	-1.131	-4.081	-0.583	-2.3
PCMTD1_GACTGTCAGAAGCTATCTGG	PCMTD1	225.05	63.1	27.14	27.96	62.98	-1.834	-3.052	-3.009	-1.837	-1.175	1.215	-2.3
PCMTD1_AGATGTGGTGGAATATGCCA	PCMTD1	166.02	96.76	38.13	55.44	10.9	-0.779	-2.122	-1.582	-3.929	-0.803	-1.807	-2.3
TMEM55B_ACAGATAACCCTGACACCCA	TMEM55B	166.12	574.07	13.14	147.67	16.15	1.789	-3.66	-0.17	-3.363	-1.959	0.297	-2.3
TMEM55B_TCTGCAAAGTGACATCCCAA	TMEM55B	234.7	199.34	172.55	45.64	48.04	-0.236	-0.444	-2.362	-2.288	-2.126	-1.844	-2.3
TMEM55B_GATGGGCTCAGACAGCAGCG	TMEM55B	106.61	96.76	144.33	17.92	73.07	-0.14	0.437	-2.573	-0.545	-2.433	-0.982	-2.3
TMEM55B_GCATCCAGCCGTGTTGCCTG	TMEM55B	195.63	173.13	194.74	95.34	224.05	-0.176	-0.007	-1.037	0.196	-0.861	0.203	-2.3
GALR3_AGGGAGGGACCCGTCCACGG	GALR3	131.97	128.15	77.98	165.35	12.11	-0.042	-0.759	0.325	-3.446	0.367	-2.687	-2.3
GALR3_GTTCATCCTCAACCTGGCGG	GALR3	236.59	283.47	71.95	34.17	327.4	0.261	-1.717	-2.792	0.469	-3.053	2.186	-2.3
GALR3_AAAGACCACAGGCACTGCCA	GALR3	118.91	182.51	226.83	19.35	87.6	0.618	0.932	-2.619	-0.441	-3.237	-1.373	-2.3
GALR3_GAAGCGCAGCGTGCGCCCGT	GALR3	87.41	70.22	314.72	49.22	101.73	-0.316	1.848	-0.828	0.219	-0.512	-1.629	-2.3
HSD17B2_TAAGATGCCAGCCTTTCCAT	HSD17B2	152.49	119.41	102.11	22.22	62.98	-0.353	-0.579	-2.779	-1.276	-2.426	-0.697	-2.3
HSD17B2_ATTTGGAGCACCGAGAGGCG	HSD17B2	138.21	80.58	338.63	39.9	20.59	-0.778	1.293	-1.792	-2.747	-1.014	-4.04	-2.3
HSD17B2_TGGCCAAGAATTGTTACCTG	HSD17B2	275.85	96.76	108.35	137.63	199.03	-1.511	-1.348	-1.003	-0.471	0.508	0.877	-2.3
HSD17B2_GCTGGTGAATGTCAGCAGCA	HSD17B2	61.39	144.97	228.77	137.87	42.39	1.24	1.898	1.167	-0.534	-0.073	-2.432	-2.3
KEAP1_GGGCCGCCTGATCTACACCG	KEAP1	48.06	728.43	1603.56	155.08	305.6	3.922	5.06	1.69	2.669	-2.232	-2.391	-2.29
KEAP1_AATGAACACCATCCGAAGCG	KEAP1	135.65	4974.4	1412.48	1354.83	2449.67	5.197	3.38	3.32	4.175	-1.877	0.795	-2.29
KEAP1_GAGGACACACTTCTCGCCCA	KEAP1	147.29	10989.8	4157.54	7125.65	1987.02	6.221	4.819	5.596	3.754	-0.625	-1.065	-2.29
KEAP1_TCAGGACCAGCTGAACAGCG	KEAP1	193.45	7123.12	10871.4	2719.22	7638.86	5.202	5.812	3.813	5.303	-1.389	-0.509	-2.29
BATF3_ATGATGACAGGAAGGTCCGA	BATF3	90.53	22.65	48.9	2.39	4.04	-1.999	-0.889	-5.244	-4.487	-3.245	-3.598	-2.29
BATF3_AGAGATCGGGAAGCTGACAG	BATF3	210.2	192.22	103.62	66.43	34.72	-0.129	-1.021	-1.662	-2.598	-1.533	-1.577	-2.29
BATF3_TCGGAAGAAGCAGACCCAGA	BATF3	165.74	136.88	106.85	61.41	63.38	-0.276	-0.633	-1.432	-1.387	-1.156	-0.754	-2.29
BATF3_GGAGCTGAAGCACCTGACAG	BATF3	98.38	314.22	21.97	128.08	70.65	1.675	-2.163	0.381	-0.478	-1.294	1.685	-2.29
TMEM245_AGAAACGCTACCATGTGTGG	TMEM245	155.61	179.28	46.53	129.27	28.66	0.204	-1.742	-0.268	-2.441	-0.472	-0.699	-2.29
TMEM245_GCAGGCCTTCTACAACACCG	TMEM245	100.37	109.05	88.54	12.9	53.29	0.12	-0.181	-2.96	-0.913	-3.08	-0.732	-2.29
TMEM245_AGTACTACAAGCCAGTGAAG	TMEM245	150.13	105.49	363.62	24.37	329.02	-0.509	1.276	-2.623	1.132	-2.114	-0.144	-2.29
TMEM245_GCAGCAACTGCACAATCCAC	TMEM245	73.6	95.46	74.53	68.34	12.92	0.375	0.018	-0.107	-2.51	-0.482	-2.528	-2.29
PLS1_GGAGCTTGAAGAACTACAAG	PLS1	34.15	9.06	45.45	5.26	19.38	-1.914	0.412	-2.7	-0.817	-0.786	-1.229	-2.29
PLS1_GAAGGGATTACTGCTATTGG	PLS1	194.97	207.1	154.24	31.54	123.53	0.087	-0.338	-2.628	-0.658	-2.715	-0.32	-2.29
PLS1_ACAGTCAGGGTCATTCTCCA	PLS1	307.35	226.84	445.27	106.33	388.36	-0.438	0.535	-1.531	0.338	-1.093	-0.197	-2.29
PLS1_GCTGATGAAGCTTTCTCCCG	PLS1	107.94	297.39	121.49	46.83	51.67	1.462	0.171	-1.205	-1.063	-2.667	-1.234	-2.29
PCK2_GATCTGGGCCAGCTTCCCAC	PCK2	178.41	112.29	89.83	47.07	13.32	-0.668	-0.99	-1.922	-3.743	-1.254	-2.753	-2.29
PCK2_AGCTCGCTGGAAATCAGCTG	PCK2	144.93	203.55	63.98	106.57	91.24	0.49	-1.18	-0.443	-0.668	-0.933	0.512	-2.29
PCK2_TGACAAAGTCACCATCTCCC	PCK2	172.17	253.06	316.66	129.03	142.1	0.556	0.879	-0.416	-0.277	-0.972	-1.156	-2.29
PCK2_TTGGCCACGTGCCCGACCAG	PCK2	236.78	946.21	1234.34	360.33	460.22	1.999	2.382	0.606	0.959	-1.393	-1.423	-2.29
DMGDH_CATTTGCTGAACCCACCTGG	DMGDH	140.95	122.32	88.75	20.55	18.17	-0.205	-0.667	-2.778	-2.956	-2.573	-2.289	-2.29
DMGDH_GTGGTGGGATTCCATCAGCC	DMGDH	36.52	53.07	76.69	29.15	4.84	0.539	1.071	-0.325	-2.914	-0.864	-3.985	-2.29
DMGDH_GGGACGTTGAAACACCACAG	DMGDH	87.5	143.68	109.43	65.95	255.14	0.715	0.323	-0.408	1.544	-1.123	1.221	-2.29
DMGDH_GAAACAGTGATAATTGGAGG	DMGDH	69.44	137.85	260.44	115.89	177.63	0.989	1.907	0.739	1.355	-0.25	-0.552	-2.29
SMPX_GAGGAGAAGAAGCCAATTCC	SMPX	108.32	445.28	137.44	21.51	35.12	2.039	0.344	-2.332	-1.625	-4.371	-1.969	-2.29
SMPX_TACCTGGATGGCTCTAACAT	SMPX	144.55	198.04	156.82	35.36	259.58	0.454	0.118	-2.031	0.845	-2.485	0.727	-2.29
SMPX_CCTGGCCGAAAGGCTCCCAT	SMPX	131.68	200.31	135.93	93.67	97.29	0.605	0.046	-0.491	-0.437	-1.096	-0.483	-2.29
SMPX_CCAATGGGAGCCTTTCGGCC	SMPX	120.9	273.44	390.77	335	274.92	1.177	1.693	1.47	1.185	0.293	-0.508	-2.29
ARMC7_ACCAATAGCAAACTCCACCA	ARMC7	147.2	19.42	2.15	2.39	17.36	-2.922	-6.094	-5.945	-3.084	-3.023	3.01	-2.28
ARMC7_TTCCAGGAGACCCAAAGCCA	ARMC7	117.02	113.26	28.43	2.63	4.04	-0.047	-2.041	-5.476	-4.857	-5.429	-2.816	-2.28
ARMC7_AAGGAGCACATCCTGCACGC	ARMC7	114.65	105.82	84.66	139.31	13.32	-0.116	-0.438	0.281	-3.105	0.397	-2.667	-2.28
ARMC7_GTTGGCGAGGACTTGCTCCT	ARMC7	148.99	183.16	68.93	208.84	32.3	0.298	-1.112	0.487	-2.206	0.189	-1.094	-2.28
EOGT_ACAGCCCATACCTCATGCGG	EOGT	214.08	72.81	109.22	3.11	52.48	-1.556	-0.971	-6.107	-2.028	-4.551	-1.057	-2.28
EOGT_ATGCTGGCATAGTTATACAG	EOGT	142.75	34.3	43.73	2.39	50.87	-2.057	-1.707	-5.901	-1.489	-3.844	0.218	-2.28
EOGT_TTCACTACATCACTTGGCGA	EOGT	102.45	52.75	10.77	13.14	4.04	-0.958	-3.25	-2.963	-4.665	-2.005	-1.415	-2.28
EOGT_GAGAAGCTAAAGTACTGCTG	EOGT	115.88	139.47	14	47.31	41.18	0.267	-3.049	-1.292	-1.493	-1.559	1.556	-2.28
DEFB123_CCGTTACAGATGCTCCAAGA	DEFB123	152.97	66.99	70.01	9.32	45.62	-1.191	-1.128	-4.037	-1.746	-2.846	-0.618	-2.28
DEFB123_CAGGTGGCACCCAAAGATGC	DEFB123	194.49	77.66	173.41	31.3	23.41	-1.324	-0.166	-2.635	-3.054	-1.311	-2.888	-2.28
DEFB123_GCACAGTCAAAGTCAGCAAA	DEFB123	144.74	398.35	34.25	67.62	68.23	1.461	-2.079	-1.098	-1.085	-2.559	0.994	-2.28
DEFB123_AATGGCCACCACCTTTCTTT	DEFB123	232.52	224.58	394.43	356.99	174.8	-0.05	0.762	0.618	-0.412	0.668	-1.174	-2.28
PRDM5_ATTGCACCAGAAACCCACAG	PRDM5	128.56	190.28	247.3	35.84	136.45	0.566	0.944	-1.843	0.086	-2.409	-0.858	-2.28
PRDM5_GCACCAGGAGACTTGCCGGG	PRDM5	41.43	107.76	81	96.77	12.92	1.379	0.967	1.224	-1.681	-0.155	-2.648	-2.28
PRDM5_AATGCTGGGCATGTACGTGC	PRDM5	148.8	119.73	238.04	55.67	334.67	-0.314	0.678	-1.418	1.169	-1.104	0.491	-2.28
PRDM5_AAGGCCTTCAGCCAGAAGCG	PRDM5	136.88	639.44	418.34	558.18	67.42	2.224	1.612	2.028	-1.022	-0.196	-2.634	-2.28
LRP1B_CGTGAAAGTCTAAAGCACGA	LRP1B	56	58.57	28.65	2.39	35.93	0.065	-0.967	-4.551	-0.64	-4.616	0.327	-2.27
LRP1B_GACGAAGGAGTACATTGTCA	LRP1B	70	60.51	51.27	19.83	9.29	-0.21	-0.449	-1.82	-2.914	-1.61	-2.465	-2.27
LRP1B_ATTGCCAGGGTGCTGACCGT	LRP1B	178.13	88.34	142.39	44.68	80.34	-1.012	-0.323	-1.995	-1.149	-0.983	-0.826	-2.27
LRP1B_GGTGACACATACAGAACCGT	LRP1B	76.53	165.36	109	90.08	90.43	1.112	0.51	0.235	0.241	-0.877	-0.269	-2.27
LEMD1_GAGAGAAGAAGGTTTCCCAG	LEMD1	111.63	11.65	15.29	2.39	4.04	-3.26	-2.868	-5.546	-4.789	-2.286	-1.921	-2.27
LEMD1_GATGAATGGACCCAGAGAGC	LEMD1	92.23	18.12	48.47	5.97	4.04	-2.348	-0.928	-3.949	-4.514	-1.601	-3.586	-2.27
LEMD1_AATGGACCCAGAGAGCTGGA	LEMD1	93.27	75.4	45.45	17.68	35.53	-0.307	-1.037	-2.399	-1.393	-2.092	-0.356	-2.27
LEMD1_CAAAGAGAGAGACTACTGCG	LEMD1	107.84	52.42	280.04	35.13	236.57	-1.041	1.377	-1.618	1.133	-0.577	-0.244	-2.27
DAW1_CAGGAGACAGAATCATCACG	DAW1	218.05	89.31	127.74	13.14	107.79	-1.288	-0.771	-4.052	-1.016	-2.764	-0.245	-2.27
DAW1_GCAGCAAGGATAATACCTGT	DAW1	97.63	60.84	47.61	59.74	16.15	-0.682	-1.036	-0.709	-2.596	-0.027	-1.56	-2.27
DAW1_TAACCCTCAAAGCACATTGG	DAW1	191.85	151.77	178.58	153.4	100.93	-0.338	-0.103	-0.323	-0.927	0.015	-0.824	-2.27
DAW1_AAGGGATGAACACACCCGTA	DAW1	82.21	189.31	258.93	61.65	41.99	1.203	1.655	-0.415	-0.969	-1.618	-2.624	-2.27
NCOA4_AGAGATCACAAACTGCAGGG	NCOA4	243.69	70.22	46.96	3.35	22.61	-1.795	-2.375	-6.187	-3.43	-4.392	-1.055	-2.26
NCOA4_ACAGACCTGACTGTTCTCCA	NCOA4	186.26	28.48	9.91	11.23	6.46	-2.709	-4.232	-4.052	-4.85	-1.343	-0.618	-2.26
NCOA4_TCAGGCACTTCAGATTGCCC	NCOA4	205.47	36.24	72.81	23.42	52.08	-2.503	-1.497	-3.133	-1.98	-0.63	-0.483	-2.26
NCOA4_TGAGGTGTAGTGATGCACGG	NCOA4	198.09	56.31	102.75	18.88	42.79	-1.815	-0.947	-3.391	-2.211	-1.576	-1.264	-2.26
DNAJB9_ACTAGTGGTAAAGGACAAAG	DNAJB9	81.83	51.13	36.19	3.82	6.06	-0.678	-1.177	-4.42	-3.756	-3.742	-2.579	-2.26
DNAJB9_ATGGTGGTTCCAGTAGACAA	DNAJB9	103.77	167.63	116.97	28.43	104.56	0.692	0.173	-1.868	0.011	-2.56	-0.162	-2.26
DNAJB9_TTCCAGACACGCCAGGATGG	DNAJB9	244.73	333.96	380.64	234.65	377.06	0.448	0.637	-0.061	0.624	-0.509	-0.013	-2.26
DNAJB9_AGGACTGTCACTCAACGAAG	DNAJB9	26.3	61.81	55.79	45.16	23.01	1.233	1.085	0.78	-0.193	-0.453	-1.278	-2.26
FEZF2_CCTAGTCAGGTCCTTTGCGG	FEZF2	248.04	103.88	26.71	12.9	8.48	-1.256	-3.215	-4.265	-4.871	-3.009	-1.656	-2.26
FEZF2_ACGCATATCCGCATCCACGC	FEZF2	113.52	75.4	52.56	30.59	14.53	-0.59	-1.111	-1.892	-2.965	-1.302	-1.854	-2.26
FEZF2_GAAGTAGTAGAGCGAGCCGC	FEZF2	149.66	166.01	14.86	111.11	14.53	0.15	-3.332	-0.43	-3.364	-0.58	-0.032	-2.26
FEZF2_GGCTTGATGACCCTGCCCGC	FEZF2	72.27	37.54	77.33	4.78	83.97	-0.945	0.098	-3.919	0.216	-2.974	0.118	-2.26
ZNF423_AGGTGGACTGCACTTACCCG	ZNF423	184.47	45.3	81.64	24.85	11.71	-2.026	-1.176	-2.892	-3.978	-0.866	-2.802	-2.26
ZNF423_GATCTCTCTCTCGTTCTCGA	ZNF423	40.11	13.91	27.36	2.39	9.29	-1.527	-0.552	-4.069	-2.111	-2.542	-1.559	-2.26
ZNF423_CATTACCTCCAGGACAGCGG	ZNF423	150.79	309.69	116.76	106.09	103.35	1.038	-0.369	-0.507	-0.545	-1.545	-0.176	-2.26
ZNF423_GGAGGCCTCAGACTTCTCGC	ZNF423	49	74.75	56.01	40.86	29.47	0.609	0.193	-0.262	-0.734	-0.871	-0.927	-2.26
SLC35E4_GAACCGACTTGAGTCCGCGG	SLC35E4	130.17	17.15	427.17	7.17	27.86	-2.924	1.714	-4.183	-2.224	-1.259	-3.938	-2.26
SLC35E4_GAGGCGAGAGTCGCCAGCAG	SLC35E4	140.95	65.04	105.34	10.99	12.51	-1.116	-0.42	-3.681	-3.493	-2.565	-3.073	-2.26
SLC35E4_GCAGCCCTGGCATGCCACCG	SLC35E4	104.53	49.51	80.57	85.54	148.97	-1.078	-0.376	-0.289	0.511	0.789	0.887	-2.26
SLC35E4_GAGTCGCCAGCAGTGGGCGG	SLC35E4	127.8	468.25	100.17	351.25	89.22	1.873	-0.351	1.459	-0.519	-0.414	-0.168	-2.26
TNFRSF4_GCCGGGCTTCTACAACGACG	TNFRSF4	73.41	74.75	35.33	22.46	4.44	0.026	-1.055	-1.709	-4.047	-1.735	-2.992	-2.26
TNFRSF4_GGCCATGAGGCACTCACCAG	TNFRSF4	90.15	96.76	25.85	33.69	100.52	0.102	-1.802	-1.42	0.157	-1.522	1.959	-2.26
TNFRSF4_GCAGGCCTGGTTGTCGCCTG	TNFRSF4	174.53	522.94	167.81	88.89	87.6	1.583	-0.057	-0.973	-0.994	-2.556	-0.937	-2.26
TNFRSF4_ACAGTGATGGGCCTGGCCGG	TNFRSF4	178.51	726.49	526.05	469.05	170.36	2.025	1.559	1.394	-0.067	-0.631	-1.626	-2.26
IGF1R_GCCGTTGCGGATGAAGCCCG	IGF1R	99.14	86.08	15.08	14.1	4.04	-0.204	-2.717	-2.814	-4.618	-2.61	-1.901	-2.25
IGF1R_ACTAAAGGGCGCCAAAGCAA	IGF1R	157.13	101.93	125.37	21.51	54.9	-0.624	-0.326	-2.869	-1.517	-2.245	-1.191	-2.25
IGF1R_GATCAGGGACCAGTCCACAG	IGF1R	164.6	115.85	63.12	119.95	179.24	-0.507	-1.383	-0.457	0.123	0.05	1.506	-2.25
IGF1R_TCGGGCAAGGACCTTCACAA	IGF1R	134.05	239.47	211.54	73.6	48.44	0.837	0.658	-0.865	-1.468	-1.702	-2.126	-2.25
STX12_GCCATGATGATCCATGACCA	STX12	111.63	50.16	61.61	2.39	88.01	-1.154	-0.857	-5.546	-0.343	-4.392	0.514	-2.25
STX12_TAGACATGTACCGGAACCCG	STX12	149.18	134.29	21.33	8.84	16.55	-0.152	-2.806	-4.077	-3.172	-3.925	-0.366	-2.25
STX12_CGTGCAGCGGCAACATCCAG	STX12	165.64	90.61	45.67	300.36	18.17	-0.87	-1.859	0.859	-3.189	1.729	-1.33	-2.25
STX12_TCACTGACAGGACAAGCACC	STX12	187.21	168.6	159.62	87.22	27.05	-0.151	-0.23	-1.102	-2.791	-0.951	-2.561	-2.25
HS1BP3_GGAGGTGACGAGCACCGCCG	HS1BP3	52.22	33.01	25.42	17.2	4.04	-0.662	-1.039	-1.602	-3.693	-0.94	-2.654	-2.25
HS1BP3_ACCAACCGCATAATGCCCAG	HS1BP3	136.7	339.13	57.09	300.83	64.59	1.311	-1.26	1.138	-1.082	-0.173	0.178	-2.25
HS1BP3_CATCCTTGGAGACACAGCGC	HS1BP3	137.74	225.55	372.67	35.6	255.54	0.712	1.436	-1.952	0.892	-2.664	-0.544	-2.25
HS1BP3_GTCGGCCAAGCACAGGCCCG	HS1BP3	102.17	257.59	170.39	31.06	109.4	1.334	0.738	-1.718	0.099	-3.052	-0.639	-2.25
TRIM47_GGTGCTGGGCTTCATCGAGG	TRIM47	111.72	121.67	112.45	2.39	47.64	0.123	0.009	-5.547	-1.23	-5.67	-1.239	-2.25
TRIM47_AGTGAGAGACATGCTGGCCG	TRIM47	218.62	104.2	37.27	30.11	86.39	-1.069	-2.552	-2.86	-1.339	-1.791	1.213	-2.25
TRIM47_GTCCAAAGTCCTGAGCGCCG	TRIM47	119.19	96.11	164.36	52.81	83.16	-0.311	0.464	-1.175	-0.519	-0.864	-0.983	-2.25
TRIM47_ACAGACACACGCGCTCCGCG	TRIM47	131.68	166.98	168.67	91.28	117.48	0.343	0.357	-0.529	-0.165	-0.872	-0.522	-2.25
KCNS1_ATCCCGAGAAACCTCTCAGG	KCNS1	91.1	73.46	69.15	36.8	10.09	-0.311	-0.398	-1.308	-3.174	-0.997	-2.776	-2.25
KCNS1_GCTGACCCAGCCGCACGCCT	KCNS1	55.06	94.49	18.31	16.97	73.07	0.779	-1.588	-1.698	0.408	-2.477	1.996	-2.25
KCNS1_GTGGATGCACATGGCGGCGA	KCNS1	197.62	309.04	92.2	103.46	90.43	0.645	-1.1	-0.934	-1.128	-1.579	-0.028	-2.25
KCNS1_GAGGGTGTGGAGGCTCACTG	KCNS1	169.14	338.49	350.48	169.89	56.11	1.001	1.051	0.006	-1.592	-0.995	-2.643	-2.25
LYG1_AATCCCACAAGATGCTCCAG	LYG1	242.46	47.89	105.12	33.21	12.51	-2.34	-1.206	-2.868	-4.276	-0.528	-3.07	-2.25
LYG1_TCATGGGTTGATATTTCAGG	LYG1	154.29	42.72	34.9	20.07	33.1	-1.853	-2.144	-2.942	-2.221	-1.089	-0.077	-2.25
LYG1_ATGTGGGAGCTTGAGAGCCA	LYG1	149.18	140.77	146.7	95.34	31.49	-0.084	-0.024	-0.646	-2.244	-0.562	-2.22	-2.25
LYG1_AAGACACCAGCGATCACGGC	LYG1	117.68	55.01	983.59	45.88	357.68	-1.097	3.063	-1.359	1.604	-0.262	-1.459	-2.25
CRHBP_AAGACCATTTACGTGTCCCA	CRHBP	161.67	69.57	63.76	18.4	45.21	-1.216	-1.342	-3.135	-1.838	-1.919	-0.496	-2.25
CRHBP_GTGAGAGTGGTCTTAGCAGG	CRHBP	144.17	232.02	83.37	95.82	12.51	0.687	-0.79	-0.589	-3.526	-1.276	-2.736	-2.25
CRHBP_TCAGGGCGGCGACTTCCTGA	CRHBP	211.62	229.43	141.53	294.14	37.95	0.117	-0.58	0.475	-2.479	0.358	-1.899	-2.25
CRHBP_TCGACTCACGCAGAGCGCGG	CRHBP	147.67	113.58	97.15	74.79	51.27	-0.379	-0.604	-0.981	-1.526	-0.602	-0.922	-2.25
GPR18_GAAGCCATAAAGCAATGCTT	GPR18	102.07	107.44	81.21	3.35	62.17	0.074	-0.33	-4.931	-0.715	-5.005	-0.385	-2.24
GPR18_TACCACCAAGAAGAGAACCA	GPR18	100.84	35.6	139.59	11.95	160.67	-1.502	0.469	-3.077	0.672	-1.575	0.203	-2.24
GPR18_TAAGCTGAAACCCAAAGTCA	GPR18	139.53	153.06	67.86	55.67	65.8	0.134	-1.04	-1.326	-1.084	-1.46	-0.044	-2.24
GPR18_GATGTCAGAAATCTTGAGGC	GPR18	80.5	276.68	57.52	23.89	81.95	1.781	-0.485	-1.752	0.026	-3.533	0.511	-2.24
TMEM151A_GCGGCACAGGGAGCTTCCCA	TMEM151A	154.29	30.09	11.85	15.77	57.73	-2.358	-3.703	-3.29	-1.418	-0.932	2.285	-2.24
TMEM151A_TAGCAGGGCGGGCTCTCCAG	TMEM151A	206.89	184.13	601.23	44.44	12.92	-0.168	1.539	-2.219	-4.001	-2.051	-5.54	-2.24
TMEM151A_CAGCCAGGACACCATGCCCG	TMEM151A	338	70.22	211.54	94.62	39.16	-2.267	-0.676	-1.837	-3.11	0.43	-2.434	-2.24
TMEM151A_GTGCCCGCGCTCATCCCGGA	TMEM151A	205	92.87	63.76	47.79	90.03	-1.142	-1.685	-2.101	-1.187	-0.959	0.498	-2.24
C11orf84_ACTAACCAGGAAGCTCGAGG	C11orf84	156.09	45.63	55.58	2.39	77.11	-1.774	-1.49	-6.03	-1.017	-4.256	0.473	-2.24
C11orf84_ACCATGGCCCTAAAGGCCGA	C11orf84	107.46	131.71	67.43	15.05	4.04	0.293	-0.672	-2.836	-4.734	-3.129	-4.062	-2.24
C11orf84_GAGCTGCAAGACGAAGCCGG	C11orf84	99.33	21.03	90.26	6.45	94.06	-2.239	-0.138	-3.944	-0.079	-1.705	0.059	-2.24
C11orf84_AGCGGGCTGGGTCTAGGCGG	C11orf84	177.47	253.38	121.06	125.69	268.06	0.514	-0.552	-0.498	0.595	-1.012	1.147	-2.24
RAB12_GGTGAAGCGCTCCATCAGGC	RAB12	84.38	17.15	99.52	2.39	148.16	-2.299	0.238	-5.142	0.812	-2.843	0.574	-2.24
RAB12_GGCTGGTCTTGCCCACGCCG	RAB12	60.35	33.33	61.18	12.66	4.04	-0.857	0.02	-2.253	-3.902	-1.396	-3.922	-2.24
RAB12_AAACGGACAGAGAAATCACC	RAB12	48.06	27.18	47.82	9.08	8.48	-0.822	-0.007	-2.404	-2.503	-1.582	-2.496	-2.24
RAB12_CGAGGCCTGCAAGTCCACCG	RAB12	171.98	252.09	163.5	121.39	190.95	0.552	-0.073	-0.503	0.151	-1.055	0.224	-2.24
RP11-1220K2.2_GGAAAGCCACCTCACCTCGG	RP11-1220K2.2	144.26	173.13	20.46	3.82	6.46	0.263	-2.818	-5.238	-4.481	-5.501	-1.663	-2.24
RP11-1220K2.2_AGACTGCACACCTGACCAGG	RP11-1220K2.2	267.05	320.04	141.53	276.46	83.97	0.261	-0.916	0.05	-1.669	-0.211	-0.753	-2.24
RP11-1220K2.2_TAAGTGCTGCTGGTCGCCTG	RP11-1220K2.2	323.91	178.63	416.18	170.13	263.62	-0.859	0.362	-0.929	-0.297	-0.07	-0.659	-2.24
RP11-1220K2.2_AAGCAGCAAGAGGATATCTA	RP11-1220K2.2	117.3	184.13	548.02	102.99	306.41	0.65	2.224	-0.188	1.385	-0.838	-0.839	-2.24
SARM1_AATCGGGCATCACCCGCAAG	SARM1	143.41	96.43	40.71	49.22	42.39	-0.573	-1.817	-1.543	-1.758	-0.97	0.059	-2.24
SARM1_ATTCGGAGGAGACATGCCAG	SARM1	377.92	226.2	279.39	152.69	111.42	-0.741	-0.436	-1.308	-1.762	-0.567	-1.326	-2.24
SARM1_GATGGCGTCGCACAGACCCT	SARM1	126.19	79.93	63.76	32.5	38.76	-0.659	-0.985	-1.957	-1.703	-1.298	-0.718	-2.24
SARM1_ACGGAGGGCAGGATGGGCCG	SARM1	160.34	138.18	855.2	45.4	127.97	-0.215	2.415	-1.82	-0.325	-1.605	-2.74	-2.24
BECN1_AAAGGAGCTGGCACTAGAGG	BECN1	121.56	24.59	71.09	2.39	48.85	-2.305	-0.774	-5.669	-1.315	-3.364	-0.541	-2.23
BECN1_TCTTCGGCTGAGGTTCTCCA	BECN1	145.59	88.99	58.16	89.37	11.3	-0.71	-1.324	-0.704	-3.687	0.006	-2.363	-2.23
BECN1_AAGTAGTAGGCACCTGGCTG	BECN1	177.28	195.46	280.04	197.37	83.97	0.141	0.66	0.155	-1.078	0.014	-1.738	-2.23
BECN1_TAAACGACAGCAGCTGGAGC	BECN1	84.95	352.73	110.94	153.17	41.99	2.054	0.385	0.85	-1.017	-1.204	-1.402	-2.23
CATSPER3_AAGCTTATCGGCTATAGCCA	CATSPER3	140.57	49.51	107.71	13.14	29.87	-1.506	-0.384	-3.419	-2.234	-1.913	-1.85	-2.23
CATSPER3_TATGTCATAACTGGTCCACA	CATSPER3	107.37	50.16	180.52	13.14	57.73	-1.098	0.75	-3.03	-0.895	-1.932	-1.645	-2.23
CATSPER3_GTTTGCCCATGAGCTGGCGG	CATSPER3	209.54	166.65	161.56	231.54	101.33	-0.33	-0.375	0.144	-1.048	0.474	-0.673	-2.23
CATSPER3_CTTGAGCCACACTGACCCAA	CATSPER3	162.14	660.15	249.02	67.86	458.2	2.026	0.619	-1.257	1.499	-3.283	0.88	-2.23
SLC7A9_GCTCAGCAACACGGAAGCTG	SLC7A9	120.61	46.92	184.18	2.87	7.27	-1.362	0.611	-5.395	-4.053	-4.033	-4.664	-2.23
SLC7A9_CGTCCAGAACATCTTCACCG	SLC7A9	247.75	83.17	95.43	13.38	77.51	-1.575	-1.376	-4.211	-1.676	-2.636	-0.3	-2.23
SLC7A9_GCTGAGGCAGATGATGGCGA	SLC7A9	101.69	20.06	101.89	10.27	195.8	-2.342	0.003	-3.307	0.945	-0.965	0.942	-2.23
SLC7A9_GATGTAGCACGCCGTCACCA	SLC7A9	214.46	244.97	145.62	335.24	141.3	0.192	-0.558	0.645	-0.602	0.453	-0.044	-2.23
DALRD3_TTGGAGAGACAGACCCGCGG	DALRD3	202.25	22	13.36	9.32	17.36	-3.2	-3.921	-4.44	-3.542	-1.24	0.379	-2.23
DALRD3_GTGGGAGGAAGCTCTCTCCG	DALRD3	81.92	23.95	52.56	2.39	12.51	-1.774	-0.64	-5.099	-2.711	-3.325	-2.071	-2.23
DALRD3_GGCTCTATGGCATTGGCCCG	DALRD3	45.41	52.1	131.4	23.89	6.86	0.198	1.533	-0.926	-2.726	-1.124	-4.259	-2.23
DALRD3_TGACAGAAGCACCTCATCTG	DALRD3	264.31	295.45	303.09	347.91	329.02	0.161	0.198	0.396	0.316	0.235	0.118	-2.23
PKDCC_GAAGGAGGCGCAGAAACCCG	PKDCC	93.65	30.09	11.85	2.63	11.71	-1.638	-2.983	-5.155	-3	-3.517	-0.017	-2.23
PKDCC_AGCAGAGTGACGGAGCCCAG	PKDCC	220.32	310.66	173.41	204.3	80.34	0.496	-0.345	-0.109	-1.455	-0.605	-1.11	-2.23
PKDCC_GGTAGCAGTAGCCATAGAGC	PKDCC	78.14	134.62	138.73	95.82	35.93	0.785	0.828	0.294	-1.121	-0.491	-1.949	-2.23
PKDCC_GCAGAGGACGCAGTGAAGGC	PKDCC	89.96	111	186.98	46.59	72.26	0.303	1.055	-0.949	-0.316	-1.252	-1.371	-2.23
OR2AG1_TGAGCTCATGGTATATGTGA	OR2AG1	113.61	82.84	207.45	25.33	64.59	-0.456	0.869	-2.165	-0.815	-1.709	-1.684	-2.23
OR2AG1_GCCAGTATAGCAGCAAGAGA	OR2AG1	60.64	26.54	135.28	49.94	50.46	-1.192	1.158	-0.28	-0.265	0.912	-1.423	-2.23
OR2AG1_GAGAAGATGCCTGATCTCCT	OR2AG1	110.11	296.74	434.06	61.65	253.12	1.43	1.979	-0.837	1.201	-2.267	-0.778	-2.23
OR2AG1_CATGCACTATCCCTTCTGCA	OR2AG1	166.97	191.25	361.04	138.83	130.4	0.196	1.113	-0.266	-0.357	-0.462	-1.47	-2.23
PLD5_TCTGCTCGAAGCCCTCATGG	PLD5	188.06	85.75	83.58	8.84	63.38	-1.133	-1.17	-4.411	-1.569	-3.278	-0.399	-2.23
PLD5_TAGAAAGCTTACCTGTCCCA	PLD5	161.01	125.88	51.05	26.76	46.83	-0.355	-1.657	-2.589	-1.782	-2.234	-0.125	-2.23
PLD5_AATGGCAAAGCAGCACACCA	PLD5	103.4	106.14	75.83	19.83	109.4	0.038	-0.447	-2.382	0.081	-2.42	0.528	-2.23
PLD5_GAGTGTGGTTGAGATCCCAA	PLD5	184.94	154.36	194.95	61.17	98.1	-0.261	0.076	-1.596	-0.915	-1.335	-0.991	-2.23
PTCD2_TGAGTGGCTGGAAGGTGCGA	PTCD2	199.22	189.63	80.78	2.39	74.28	-0.071	-1.302	-6.382	-1.423	-6.311	-0.121	-2.23
PTCD2_AGAGAAGAAGCTCTACTCAA	PTCD2	73.6	9.38	13.36	2.39	37.54	-2.971	-2.462	-4.945	-0.971	-1.974	1.491	-2.23
PTCD2_AAGCCGCGGATACCTCCGAG	PTCD2	153.06	344.64	224.25	155.08	20.59	1.171	0.551	0.019	-2.894	-1.152	-3.445	-2.23
PTCD2_GGATCTCGAGGAATCTGCAG	PTCD2	98	151.45	138.94	159.38	149.77	0.628	0.504	0.702	0.612	0.074	0.108	-2.23
PSMD12_TATCAACTTCCAGAGACCCA	PSMD12	133.29	38.18	9.91	5.26	4.04	-1.803	-3.75	-4.664	-5.045	-2.861	-1.295	-2.22
PSMD12_GGAGGTGGACTACAGCGCCA	PSMD12	108.5	28.48	17.02	10.27	4.04	-1.93	-2.673	-3.401	-4.748	-1.471	-2.075	-2.22
PSMD12_ACTCTACGAATGGTTACCGA	PSMD12	55.91	18.45	2.37	3.11	6.06	-1.6	-4.56	-4.17	-3.207	-2.57	1.353	-2.22
PSMD12_ATTCAGCTGGATCAACATGA	PSMD12	51.18	33.33	16.8	4.78	8.07	-0.619	-1.607	-3.421	-2.664	-2.802	-1.057	-2.22
RNF19A_GGTGCCAAATCTGTTTACAG	RNF19A	107.65	6.15	70.44	26.52	9.29	-4.13	-0.612	-2.021	-3.535	2.109	-2.923	-2.22
RNF19A_TAAGCAGCACATCGTGGACA	RNF19A	195.06	111.64	125.37	6.45	71.05	-0.805	-0.638	-4.918	-1.457	-4.113	-0.819	-2.22
RNF19A_CAAGCTCACAGATGAAGCAG	RNF19A	136.7	90.28	142.17	38.95	28.66	-0.598	0.057	-1.811	-2.254	-1.213	-2.311	-2.22
RNF19A_ATTTCTCTTTGTCGAAGCGG	RNF19A	136.22	78.96	344.88	215.29	138.47	-0.787	1.34	0.66	0.024	1.447	-1.316	-2.22
PLEKHG3_ACATCAACGACATGAAGAGG	PLEKHG3	119.38	266.65	42.01	12.43	31.09	1.159	-1.507	-3.264	-1.941	-4.423	-0.434	-2.22
PLEKHG3_GCTTTCGATCAGCATCAGGG	PLEKHG3	119.76	80.9	47.18	23.89	22.2	-0.566	-1.344	-2.325	-2.431	-1.759	-1.087	-2.22
PLEKHG3_ACAGGAGGAGCCCGACGAGG	PLEKHG3	124.59	33.01	71.09	22.46	123.13	-1.916	-0.809	-2.472	-0.017	-0.556	0.792	-2.22
PLEKHG3_GCTACAGCACTCGCTGCCCT	PLEKHG3	204.43	166.98	424.37	39.67	263.62	-0.292	1.054	-2.366	0.367	-2.074	-0.687	-2.22
PMCH_GAGCAGTTTCATGAACGAAG	PMCH	33.58	54.69	61.61	2.39	4.04	0.704	0.875	-3.813	-3.056	-4.517	-3.931	-2.22
PMCH_TCTGAACTCCATTCTCAGCT	PMCH	159.4	137.53	102.54	90.08	114.25	-0.213	-0.636	-0.823	-0.48	-0.61	0.156	-2.22
PMCH_GAAGAGTCTACCGACCTTGT	PMCH	136.22	143.68	161.78	178.25	65.8	0.077	0.248	0.388	-1.05	0.311	-1.298	-2.22
TAZ_CACCCACCTGTCCAAAGCGG	TAZ	209.54	53.39	103.62	6.69	31.09	-1.972	-1.016	-4.969	-2.753	-2.997	-1.737	-2.22
TAZ_TGCAGACATCTGCTTCACCA	TAZ	158.07	36.89	60.75	35.6	29.87	-2.099	-1.38	-2.151	-2.404	-0.052	-1.024	-2.22
TAZ_TTTGGAGAAGCTCAACCATG	TAZ	140.01	107.44	31.02	43.01	37.54	-0.382	-2.174	-1.703	-1.899	-1.321	0.275	-2.22
TAZ_CCTGACCGTGCACAACAGGG	TAZ	76.72	87.7	53.64	31.06	14.53	0.193	-0.516	-1.304	-2.4	-1.497	-1.884	-2.22
TRIB1_AGTGTGGATGCACAGCGCCC	TRIB1	152.21	88.99	2.37	105.38	20.19	-0.774	-6.005	-0.531	-2.915	0.243	3.09	-2.21
TRIB1_CCAAGACGGACTCAAACCAG	TRIB1	259.39	232.02	291.67	24.37	42.79	-0.161	0.169	-3.412	-2.6	-3.251	-2.769	-2.21
TRIB1_GAAGTTCGTCTTCTCCACGG	TRIB1	102.36	41.1	108.35	20.55	34.72	-1.316	0.082	-2.316	-1.56	-1	-1.642	-2.21
TRIB1_TTTGGCCGGGACGCCTCGGG	TRIB1	113.05	97.73	172.55	24.85	97.29	-0.21	0.61	-2.186	-0.217	-1.976	-0.827	-2.21
AFF3_GTAGTGCTACAGATAGACGA	AFF3	100.84	27.18	28.87	8.84	4.04	-1.891	-1.805	-3.512	-4.643	-1.621	-2.838	-2.21
AFF3_GCCGGAGCCTGCCAGAGCCA	AFF3	83.53	20.06	65.49	2.39	58.94	-2.058	-0.351	-5.128	-0.503	-3.07	-0.152	-2.21
AFF3_CAGATAGAAATGCATTACGG	AFF3	158.93	51.78	238.9	61.89	62.57	-1.618	0.588	-1.361	-1.345	0.257	-1.933	-2.21
AFF3_GCTTGAATAGCAGAAAGTGG	AFF3	149.66	42.07	151.22	37.28	43.2	-1.831	0.015	-2.005	-1.793	-0.174	-1.808	-2.21
NUS1_AGGGCCACAAGAGTATGACG	NUS1	133.01	94.82	2.58	2.39	4.04	-0.488	-5.685	-5.799	-5.042	-5.311	0.643	-2.2
NUS1_ATTAGCGTCTACGACCACCA	NUS1	150.22	31.39	2.15	2.39	4.04	-2.259	-6.124	-5.974	-5.218	-3.715	0.906	-2.2
NUS1_GCGGTTCCTGCCGACTGCCG	NUS1	42.66	44.33	92.41	23.42	8.88	0.055	1.115	-0.865	-2.264	-0.92	-3.379	-2.2
NUS1_GCAGGAACCGCCGTCACCAC	NUS1	214.83	92.55	177.72	173.95	162.29	-1.215	-0.274	-0.305	-0.405	0.91	-0.131	-2.2
NOP58_CAACTCAGAAAGCTTGGCAG	NOP58	180.31	27.51	2.15	2.39	4.04	-2.713	-6.387	-6.238	-5.481	-3.525	0.906	-2.2
NOP58_TTAGCATCAGCTACTGCCAG	NOP58	227.79	87.37	7.32	2.39	4.04	-1.382	-4.959	-6.575	-5.818	-5.193	-0.859	-2.2
NOP58_AATGGATGGATTAATCCCTG	NOP58	91.1	3.24	158.12	2.39	24.22	-4.815	0.795	-5.253	-1.911	-0.438	-2.706	-2.2
NOP58_TCTCCCACCTACCTTAAAGA	NOP58	3.22	3.24	2.15	2.39	4.04	0.009	-0.578	-0.429	0.328	-0.438	0.906	-2.2
SOCS4_GGAGGTCTGGTACAAGACAG	SOCS4	111.63	76.05	50.19	2.39	48.44	-0.554	-1.153	-5.546	-1.204	-4.992	-0.051	-2.2
SOCS4_TTGGACTTAGATCATTCCTG	SOCS4	151.07	89.31	80.78	56.87	12.92	-0.758	-0.903	-1.41	-3.548	-0.652	-2.645	-2.2
SOCS4_TCTACACAAAGCATTGTCGG	SOCS4	173.97	173.77	77.33	48.98	159.87	-0.002	-1.17	-1.828	-0.122	-1.826	1.048	-2.2
SOCS4_AAGGCTAAATCTGATCGAGG	SOCS4	102.92	95.14	107.92	48.98	61.36	-0.113	0.068	-1.071	-0.746	-0.958	-0.814	-2.2
MOB3B_TGAGGTTCAGATCAACAACG	MOB3B	103.49	2166.51	51.27	2.39	39.16	4.388	-1.013	-5.437	-1.402	-9.825	-0.389	-2.2
MOB3B_TTCATGGTGTCACTTACCAA	MOB3B	161.39	128.47	43.73	28.91	67.01	-0.329	-1.884	-2.481	-1.268	-2.152	0.616	-2.2
MOB3B_GCGGCTGTGCAGTTGCCCAG	MOB3B	149.28	502.23	48.04	731.9	73.07	1.75	-1.636	2.294	-1.031	0.544	0.605	-2.2
MOB3B_GATGAACCTCATAGACCGCA	MOB3B	95.73	125.56	96.51	118.76	85.58	0.391	0.012	0.311	-0.162	-0.08	-0.174	-2.2
OCIAD2_GGTCTCTTGGGATTTGGCCT	OCIAD2	97.25	100.32	216.49	6.45	69.03	0.045	1.155	-3.914	-0.494	-3.959	-1.649	-2.2
OCIAD2_GTAAGCATGCTTGTCACCCA	OCIAD2	212.47	267.62	81	191.4	65.4	0.333	-1.391	-0.151	-1.7	-0.484	-0.309	-2.2
OCIAD2_ACCCAGGGACTAGTCTACCA	OCIAD2	194.02	72.16	126.23	76.22	141.3	-1.427	-0.62	-1.348	-0.458	0.079	0.162	-2.2
OCIAD2_TCTTTGAGATCTCTGCTCTG	OCIAD2	180.49	366.64	245.79	79.81	96.48	1.022	0.445	-1.177	-0.904	-2.199	-1.349	-2.2
ANKRD18B_GCCATTATTCTCCTGAAACG	ANKRD18B	118.82	53.72	94.35	40.62	4.04	-1.145	-0.333	-1.548	-4.879	-0.403	-4.546	-2.2
CXorf61_TGCAGTCTACGACCTCTCTC	CXorf61	66.22	23.95	192.15	7.41	83.97	-1.467	1.537	-3.16	0.343	-1.693	-1.194	-2.2
CXorf61_ATTTCCCACACTCAATAGCC	CXorf61	134.9	204.84	170.39	147.43	93.26	0.603	0.337	0.128	-0.533	-0.475	-0.87	-2.2
CXorf61_TCAGAGGTGCATCACCTCAC	CXorf61	119.29	281.86	434.93	209.08	103.35	1.241	1.866	0.81	-0.207	-0.431	-2.073	-2.2
CXorf61_ATTGGTAAACCTCAGTATGG	CXorf61	156.47	438.48	230.28	102.03	163.9	1.487	0.558	-0.617	0.067	-2.104	-0.491	-2.2
VPS4A_GGTGACGAAAGCCACAGAGG	VPS4A	98.67	7.44	153.59	2.39	6.86	-3.729	0.638	-5.368	-3.846	-1.639	-4.484	-2.19
VPS4A_GGGCCGCACGAAGTACCTGG	VPS4A	95.73	44.33	13.14	3.58	12.51	-1.111	-2.865	-4.739	-2.935	-3.628	-0.07	-2.19
VPS4A_GTCAAAGAGAACCAGAGTGA	VPS4A	122.6	78.31	21.33	60.21	16.96	-0.647	-2.523	-1.026	-2.854	-0.379	-0.331	-2.19
VPS4A_GAAACTGCAAGAACAGCTGA	VPS4A	92.14	59.54	38.13	24.13	57.73	-0.63	-1.273	-1.933	-0.675	-1.303	0.598	-2.19
GSS_GGTCTCTGGACCAAGACCGA	GSS	135.18	86.4	385.81	2.39	246.26	-0.646	1.513	-5.822	0.865	-5.176	-0.648	-2.19
GSS_CCAGGCTTTGGCAATTCCCA	GSS	204.14	168.27	331.31	20.31	188.13	-0.279	0.699	-3.329	-0.118	-3.05	-0.817	-2.19
GSS_GTTGGGATGGCCACCAACTG	GSS	83.91	22.33	80.57	45.16	16.55	-1.91	-0.059	-0.894	-2.342	1.016	-2.283	-2.19
GSS_GGATGGCCAGGAAATTGCTG	GSS	216.25	224.58	387.96	193.31	558.32	0.055	0.843	-0.162	1.368	-0.217	0.525	-2.19
KNOP1_TCTGCAGCGGGACTACGACC	KNOP1	165.64	32.04	24.99	2.39	12.11	-2.37	-2.729	-6.115	-3.774	-3.745	-1.045	-2.19
KNOP1_ATGGGCCACACTCTTAGAGG	KNOP1	163.56	207.43	111.8	28.67	56.92	0.343	-0.549	-2.512	-1.523	-2.855	-0.974	-2.19
KNOP1_TGTCAGCCGCCTTCTTGCCG	KNOP1	238.96	236.88	299	232.02	136.86	-0.013	0.323	-0.043	-0.804	-0.03	-1.127	-2.19
KNOP1_GTCAGCCGCCTTCTTGCCGA	KNOP1	154.01	168.27	321.19	151.49	190.55	0.128	1.06	-0.024	0.307	-0.152	-0.753	-2.19
MARC1_GACAAAGCGCGCCAGCGCGG	2019-03-01	26.11	3.24	14	8.36	4.04	-3.012	-0.899	-1.642	-2.693	1.37	-1.794	-2.19
MARCH1_GCGAACACCCGAGATCTCAG	2019-03-01	103.3	37.54	296.63	8.36	33.51	-1.46	1.522	-3.627	-1.624	-2.167	-3.146	-2.19
MARC1_CATGAGCAGGAAGGAACCGC	2019-03-01	14	3.24	2.15	5.5	23.41	-2.113	-2.7	-1.349	0.742	0.764	3.442	-2.19
MARC1_GAAGTCACAGCCCTACCGCC	2019-03-01	118.91	103.55	14.43	159.86	110.61	-0.2	-3.042	0.427	-0.104	0.627	2.938	-2.19
MARCH1_ATGGATACTGTACCTTCCGG	2019-03-01	172.83	111.97	114.17	27.96	130.8	-0.626	-0.598	-2.628	-0.402	-2.002	0.196	-2.19
MARCH1_GATCGACTTGCAGATCGCCC	2019-03-01	75.49	49.51	24.13	49.94	28.26	-0.609	-1.646	-0.596	-1.418	0.013	0.228	-2.19
MARCH1_AGGCAAGCAGCCCAACAACA	2019-03-01	111.25	280.89	132.7	115.41	52.08	1.336	0.254	0.053	-1.095	-1.283	-1.349	-2.19
MARC1_TCTCAGTGCAGCCTACACAA	2019-03-01	3.03	3.24	2.15	7.89	4.04	0.096	-0.491	1.381	0.415	1.285	0.906	-2.19
CABYR_GGTGAGACAGCTGTTGGAGG	CABYR	117.78	77.34	98.88	16.49	4.04	-0.607	-0.252	-2.837	-4.867	-2.23	-4.615	-2.19
CABYR_TGGAAGTTACGGTATTGCTG	CABYR	326.46	137.85	169.53	92.23	71.05	-1.244	-0.945	-1.824	-2.2	-0.58	-1.255	-2.19
CABYR_GCAATACCGTAACTTCCAAA	CABYR	52.88	113.26	38.99	113.74	11.3	1.099	-0.44	1.105	-2.226	0.006	-1.786	-2.19
CABYR_GGCCTCAAGACTCTGCTCGA	CABYR	85.8	575.36	31.02	270.97	109.81	2.745	-1.468	1.659	0.356	-1.086	1.824	-2.19
SPATA17_GAAGAAGGCTAACCTCGAAA	SPATA17	79.18	78.31	31.24	21.51	4.44	-0.016	-1.342	-1.88	-4.156	-1.864	-2.814	-2.19
SPATA17_CAGAGAGGAGCTCAGAAGAG	SPATA17	146.91	60.51	28.65	73.83	18.17	-1.28	-2.358	-0.993	-3.016	0.287	-0.658	-2.19
SPATA17_TTTGGAGCCAACGTTGCGGG	SPATA17	203.86	77.66	108.57	29.39	49.66	-1.392	-0.909	-2.794	-2.038	-1.402	-1.129	-2.19
SPATA17_CAGCCGGGCTAACGTGGCCA	SPATA17	170.66	106.14	191.07	58.3	67.82	-0.685	0.163	-1.549	-1.331	-0.864	-1.494	-2.19
C21orf49_GATTCTGAAAGCACCAAAGG	C21orf49	90.06	137.21	55.79	3.11	36.74	0.607	-0.691	-4.858	-1.294	-5.465	-0.603	-2.19
C21orf49_TATGATGCCAATTTGTCCCA	C21orf49	202.25	150.15	195.38	172.76	95.68	-0.43	-0.05	-0.227	-1.08	0.203	-1.03	-2.19
C21orf49_TTGAAGAATGGGCTACTGCA	C21orf49	164.13	310.01	144.54	166.07	82.36	0.917	-0.183	0.017	-0.995	-0.9	-0.812	-2.19
C21orf49_AGAATGGGCTACTGCATGGA	C21orf49	218.52	343.02	677.05	106.33	662.88	0.65	1.631	-1.039	1.601	-1.689	-0.03	-2.19
PSMD13_CAGGATCCGTGCTTTGCCCA	PSMD13	255.04	32.36	91.12	50.9	5.65	-2.978	-1.485	-2.325	-5.496	0.653	-4.011	-2.18
PSMD13_GAACCGATGTCACACCAGGA	PSMD13	137.45	81.55	73.46	2.39	44.81	-0.753	-0.904	-5.846	-1.617	-5.093	-0.713	-2.18
PSMD13_TCGTGTAGAGCTCCTCCAGA	PSMD13	95.83	3.24	40.93	15.29	45.21	-4.888	-1.227	-2.648	-1.084	2.24	0.143	-2.18
PSMD13_GCAGGAGAGAGCCTTCACGC	PSMD13	150.51	55.98	58.38	26.76	14.13	-1.427	-1.366	-2.492	-3.413	-1.065	-2.047	-2.18
USP6_GCAGGCTGAACACTGCGGAG	USP6	104.91	59.22	20.46	2.39	4.04	-0.825	-2.358	-5.456	-4.7	-4.631	-2.342	-2.18
USP6_GGTGTCATCGTTCATGGCCC	USP6	75.87	116.82	265.82	6.21	147.76	0.623	1.809	-3.61	0.962	-4.233	-0.847	-2.18
USP6_GGTTCCGCAGACGTGCCCAC	USP6	132.82	158.56	84.44	19.83	531.68	0.256	-0.653	-2.743	2.001	-2.999	2.654	-2.18
USP6_TCTCCGGAACCTGATTGACG	USP6	1.42	3.24	2.15	2.39	4.04	1.189	0.602	0.752	1.508	-0.437	0.906	-2.18
TBKBP1_GTGTGAGTGACCTGGAGCGG	TBKBP1	254.38	33.98	51.48	2.39	17.36	-2.904	-2.305	-6.734	-3.873	-3.83	-1.568	-2.18
TBKBP1_AGAAGGTCAGCCTGCAGCAA	TBKBP1	153.72	96.76	2.15	27.72	15.34	-0.668	-6.157	-2.471	-3.325	-1.803	2.832	-2.18
TBKBP1_GTTACAGAAGAACAAGGAGC	TBKBP1	54.96	3.24	28.22	2.39	7.27	-4.086	-0.962	-4.524	-2.919	-0.438	-1.957	-2.18
TBKBP1_TGATCTCGTAGACTTTGAGG	TBKBP1	195.06	101.61	38.34	12.19	18.97	-0.941	-2.347	-4.001	-3.362	-3.06	-1.015	-2.18
USP33_TCCGCAAACCATAACCACTG	USP33	82.77	295.12	35.11	3.82	4.44	1.834	-1.237	-4.436	-4.22	-6.27	-2.983	-2.18
USP33_TCAAACTAATGACAGAGCTG	USP33	196.77	151.77	113.52	151.97	87.6	-0.375	-0.793	-0.373	-1.167	0.002	-0.374	-2.18
USP33_TCATCAAATACGGCAACCAG	USP33	164.41	77.02	509.68	53.52	435.19	-1.094	1.632	-1.619	1.404	-0.525	-0.228	-2.18
USP33_GGAGGGCTTGCCGATAAACG	USP33	94.13	123.29	106.2	129.99	74.68	0.389	0.174	0.466	-0.334	0.077	-0.508	-2.18
CLEC4D_TCTTACTGACAACAAGACGT	CLEC4D	95.54	60.51	42.01	2.39	11.71	-0.659	-1.186	-5.321	-3.029	-4.662	-1.843	-2.18
CLEC4D_TGAAAGGAACTGTTCAGGGA	CLEC4D	119.67	60.19	104.48	10.75	91.64	-0.991	-0.196	-3.476	-0.385	-2.485	-0.189	-2.18
CLEC4D_GAATGAACCCGACAACTCTC	CLEC4D	13.72	6.15	11.2	10.51	13.32	-1.158	-0.292	-0.384	-0.042	0.774	0.25	-2.18
CLEC4D_AATGAACCCGACAACTCTCA	CLEC4D	36.52	68.6	34.68	24.37	12.51	0.91	-0.074	-0.583	-1.545	-1.493	-1.471	-2.18
TMEM115_GTGGTCTGGAGTTACAGCGT	TMEM115	160.25	71.19	223.6	55.67	12.51	-1.171	0.481	-1.525	-3.679	-0.354	-4.16	-2.18
TMEM115_GGGAGGAAAGAGGTAGCCCG	TMEM115	32.73	22.65	29.3	2.39	7.67	-0.531	-0.16	-3.776	-2.093	-3.245	-1.933	-2.18
TMEM115_TGGGAGGAAAGAGGTAGCCC	TMEM115	81.17	22.98	83.8	32.74	69.44	-1.821	0.046	-1.31	-0.225	0.511	-0.271	-2.18
TMEM115_GGTGTGGGAGCTTTGTCTGA	TMEM115	214.27	55.34	182.03	55.2	96.08	-1.953	-0.235	-1.957	-1.157	-0.004	-0.922	-2.18
BPIFB1_TCCCGCATGGCACTGAGCAG	BPIFB1	266.86	56.31	74.32	7.89	35.12	-2.245	-1.844	-5.081	-2.926	-2.836	-1.082	-2.18
BPIFB1_AAGGGTGAAGGTCCACGGGC	BPIFB1	132.82	105.17	71.3	6.45	56.11	-0.337	-0.897	-4.364	-1.243	-4.027	-0.346	-2.18
BPIFB1_CGTCATGTGGAACTCCACGA	BPIFB1	307.92	179.92	176.64	121.15	56.11	-0.775	-0.802	-1.346	-2.456	-0.571	-1.654	-2.18
BPIFB1_GAATCCAGCCACCATGTCCA	BPIFB1	279.07	107.44	285.86	184.95	211.94	-1.377	0.035	-0.594	-0.397	0.783	-0.432	-2.18
RLF_GTTGTGAGTAATTACTGCGA	RLF	133.67	131.38	60.1	61.17	36.33	-0.025	-1.153	-1.128	-1.879	-1.103	-0.726	-2.18
RLF_TCAACAGCCAGTAGAAACGG	RLF	205.94	712.25	180.3	105.85	79.93	1.79	-0.192	-0.96	-1.365	-2.75	-1.173	-2.18
RLF_TTTGATAAAGCAGTAGCCTG	RLF	84.1	117.79	66.99	34.65	89.62	0.486	-0.328	-1.279	0.092	-1.765	0.42	-2.18
RLF_GAGGGAGCAAGAGGTGTCGG	RLF	192.32	730.69	175.78	211.71	127.97	1.926	-0.13	0.139	-0.588	-1.787	-0.458	-2.18
IREB2_AATTCGGCAGAAATCGAGAG	IREB2	73.98	17.8	45.45	2.39	19.38	-2.055	-0.703	-4.952	-1.933	-2.897	-1.23	-2.17
IREB2_GATCTGTCGGACAAGCAGGA	IREB2	98.48	88.99	34.68	38.23	5.25	-0.146	-1.506	-1.365	-4.23	-1.219	-2.724	-2.17
IREB2_AATGCACCAAATCCTGGAGG	IREB2	142.94	52.42	239.33	69.06	47.64	-1.447	0.744	-1.05	-1.585	0.397	-2.329	-2.17
IREB2_CTTGAAGAAGAACACGGGCA	IREB2	263.84	373.11	250.31	375.86	149.37	0.5	-0.076	0.511	-0.821	0.011	-0.745	-2.17
CRAT_GCTTGGGTAGCATCACGCCT	CRAT	98.48	47.57	59.24	6.93	79.13	-1.05	-0.733	-3.829	-0.316	-2.779	0.417	-2.17
CRAT_AAGGGCTTCAGGAAGCCCAG	CRAT	30.46	28.15	436	2.87	161.48	-0.114	3.839	-3.409	2.406	-3.295	-1.433	-2.17
CRAT_GATGAGGGTGTTGTATGCCT	CRAT	87.98	106.14	56.22	22.46	46.02	0.271	-0.646	-1.97	-0.935	-2.241	-0.289	-2.17
CRAT_CCATAGCGAGACCCTGCCCG	CRAT	402.61	168.27	548.45	162.25	218	-1.259	0.446	-1.311	-0.885	-0.052	-1.331	-2.17
MATN3_CTGGAGACCCGAGGTCCCGG	MATN3	160.25	114.23	126.88	10.27	60.15	-0.488	-0.337	-3.963	-1.414	-3.475	-1.077	-2.17
MATN3_AATGGACGAAGCCTTCACAG	MATN3	222.5	266.97	238.04	214.81	72.67	0.263	0.097	-0.051	-1.614	-0.314	-1.711	-2.17
MATN3_GGTGTGTTCCAAGCACACAG	MATN3	30.93	26.86	73.67	13.14	27.86	-0.204	1.252	-1.235	-0.151	-1.031	-1.403	-2.17
MATN3_AGCCAGGATAGCAATCACAG	MATN3	100.84	164.07	127.31	289.6	54.5	0.702	0.336	1.522	-0.888	0.82	-1.224	-2.17
SDSL_GCATGTACCCATCATTGCCA	SDSL	83.63	12.62	195.38	9.08	73.47	-2.728	1.224	-3.203	-0.187	-0.475	-1.411	-2.17
SDSL_GTTGTGGTAATCGTGTGTGG	SDSL	260.9	121.35	178.58	31.78	85.58	-1.104	-0.547	-3.037	-1.608	-1.933	-1.061	-2.17
SDSL_TGAAGTGGTGGAGGACACCG	SDSL	118.63	294.48	156.61	316.61	10.5	1.312	0.401	1.416	-3.498	0.104	-3.899	-2.17
SDSL_CAAGCAGGAGCCCTTTCACG	SDSL	192.98	54.04	253.11	309.91	47.64	-1.836	0.391	0.683	-2.018	2.519	-2.409	-2.17
MEGF6_AGTGGTGCTCGCAGCCGCCA	MEGF6	190.9	59.54	13.79	57.83	12.51	-1.681	-3.791	-1.723	-3.931	-0.042	-0.14	-2.17
MEGF6_GGTGCGTGGGTCATGAGCGG	MEGF6	180.68	115.2	62.69	7.89	38.35	-0.649	-1.527	-4.518	-2.236	-3.869	-0.709	-2.17
MEGF6_GCAGGCGGCACTCACCCGAG	MEGF6	195.82	155.01	77.77	37.04	61.36	-0.337	-1.332	-2.402	-1.674	-2.065	-0.342	-2.17
MEGF6_CGTGGGCTATCAGCTAGCAG	MEGF6	138.97	109.05	190.86	86.74	43.2	-0.35	0.458	-0.68	-1.686	-0.33	-2.144	-2.17
SDC4_AGCATGTAGCTACTTACCAA	SDC4	87.79	41.74	28.87	11.23	4.04	-1.072	-1.605	-2.967	-4.443	-1.895	-2.838	-2.17
SDC4_CAACATCTTTGAGAGAACGG	SDC4	161.86	63.1	35.33	89.84	39.56	-1.359	-2.196	-0.849	-2.033	0.51	0.163	-2.17
SDC4_GCAGCGCGAACAGACGGGCG	SDC4	107.09	68.6	437.3	14.1	261.6	-0.642	2.03	-2.925	1.289	-2.283	-0.741	-2.17
SDC4_AGAAGTATCGGCCTTCTAGG	SDC4	58.93	66.34	108.14	45.4	17.76	0.171	0.876	-0.376	-1.73	-0.547	-2.606	-2.17
JMJD4_GGCGGGCTACTCCTCTCCCA	JMJD4	83.06	48.86	34.9	6.45	16.55	-0.765	-1.251	-3.686	-2.327	-2.921	-1.076	-2.17
JMJD4_TCCTCACAGGGACTTTCCGG	JMJD4	140.29	60.51	29.08	23.18	18.97	-1.213	-2.27	-2.598	-2.886	-1.385	-0.616	-2.17
JMJD4_GAGATGGTGTTTGTGCCCAG	JMJD4	224.48	184.13	104.05	59.02	70.65	-0.286	-1.109	-1.927	-1.668	-1.641	-0.559	-2.17
JMJD4_GGAGCTATGCGCCGTGCAGG	JMJD4	127.33	148.53	80.13	74.55	37.14	0.222	-0.668	-0.772	-1.778	-0.994	-1.11	-2.17
ROR1_GCACAGGTGTGGACTACCGG	ROR1	160.63	23.3	119.77	2.39	34.72	-2.785	-0.423	-6.071	-2.21	-3.286	-1.787	-2.17
ROR1_GATTCTGTCAGCCATACAGA	ROR1	135.47	10.68	101.68	15.77	55.31	-3.665	-0.414	-3.103	-1.292	0.562	-0.878	-2.17
ROR1_GGAAGTGCCAATCATAGTGA	ROR1	195.06	71.52	159.19	27.48	68.23	-1.448	-0.293	-2.828	-1.516	-1.38	-1.223	-2.17
ROR1_GTGCGTGGCAACAAACGGCA	ROR1	59.41	73.46	21.54	7.17	34.31	0.306	-1.464	-3.051	-0.792	-3.357	0.672	-2.17
CLEC7A_ACAGCAATGAGGCGCCAAGG	CLEC7A	172.45	24.92	264.32	14.34	195.39	-2.791	0.616	-3.588	0.18	-0.797	-0.436	-2.17
CLEC7A_ATTACAGCAATGAGGCGCCA	CLEC7A	107.46	57.92	159.84	72.88	10.9	-0.892	0.573	-0.56	-3.301	0.332	-3.874	-2.17
CLEC7A_ATGAGGGCACACTACACAGT	CLEC7A	147.67	143.03	106.2	83.39	28.66	-0.046	-0.476	-0.824	-2.365	-0.778	-1.889	-2.17
CLEC7A_TTTAACTATGCCCTTGCCTG	CLEC7A	308.86	156.62	261.95	88.41	160.67	-0.98	-0.238	-1.805	-0.943	-0.825	-0.705	-2.17
RBM19_GCAGTCTGTCAGCGTGCCGA	RBM19	119.19	4.21	133.13	27.24	15.74	-4.824	0.159	-2.13	-2.92	2.694	-3.079	-2.16
RBM19_GATGAACTGACAGAAACTCC	RBM19	57.52	19.42	9.69	6.21	4.04	-1.567	-2.569	-3.211	-3.833	-1.644	-1.264	-2.16
RBM19_ATCGTGAAGAATCTCCCGAA	RBM19	84.76	42.07	47.61	13.86	33.51	-1.011	-0.832	-2.613	-1.339	-1.602	-0.507	-2.16
RBM19_ACCACCGGAGGCCAGAGCCG	RBM19	152.4	179.6	218.86	27.24	92.85	0.237	0.522	-2.484	-0.715	-2.721	-1.237	-2.16
RFC4_ACAGATAAGACAGAATCGGG	RFC4	87.98	58.9	94.78	5.97	16.15	-0.579	0.108	-3.88	-2.446	-3.301	-2.554	-2.16
RFC4_GAAAGCCAAACCCGTTCCCT	RFC4	130.64	198.04	127.96	143.37	48.44	0.6	-0.03	0.134	-1.431	-0.466	-1.401	-2.16
RFC4_GTTGACAAATGCCTAGCAGA	RFC4	143.32	72.16	245.36	77.42	66.21	-0.99	0.776	-0.888	-1.114	0.102	-1.89	-2.16
RFC4_AGAAAGCCAAACCCGTTCCC	RFC4	151.07	157.27	74.53	142.65	90.43	0.058	-1.019	-0.083	-0.74	-0.141	0.279	-2.16
C1orf74_GCAGCTGGAAACATCCACAA	C1orf74	79.65	18.45	56.22	2.39	18.97	-2.11	-0.503	-5.059	-2.07	-2.949	-1.567	-2.16
C1orf74_AGAGCTCCAGAGCTATCTGG	C1orf74	84.67	16.5	28.87	29.15	4.04	-2.359	-1.552	-1.538	-4.39	0.821	-2.838	-2.16
C1orf74_TATACCTTTCACCTGAACCA	C1orf74	126.19	171.51	43.94	33.93	25.43	0.443	-1.522	-1.895	-2.311	-2.338	-0.789	-2.16
C1orf74_TATAGGGAACAGGATAGCCC	C1orf74	100.27	68.93	47.61	20.55	48.44	-0.541	-1.075	-2.287	-1.05	-1.746	0.025	-2.16
MGEA5_TCAATGTGGATACTTCCTTG	MGEA5	258.54	80.9	211.75	38.47	19.38	-1.676	-0.288	-2.749	-3.738	-1.073	-3.45	-2.16
MGEA5_GATCCACAGAACTCATCCCA	MGEA5	114.28	64.4	18.74	10.99	105.37	-0.827	-2.608	-3.378	-0.117	-2.551	2.491	-2.16
MGEA5_TTGGCGAGAGATGTATTCAG	MGEA5	247.09	65.37	443.54	17.44	79.93	-1.918	0.844	-3.824	-1.628	-1.906	-2.472	-2.16
MGEA5_CAACCCTGCCGCCTCTGCGG	MGEA5	163.75	89.31	74.53	81.96	76.3	-0.875	-1.136	-0.999	-1.102	-0.124	0.034	-2.16
KAT7_TATCGAAGCTGTCTCTCCGT	KAT7	185.04	12.3	15.94	11.23	5.25	-3.911	-3.537	-4.042	-5.14	-0.131	-1.603	-2.16
KAT7_AATGCAGGCAGTAGTTCAGA	KAT7	110.3	106.46	90.47	95.1	12.11	-0.051	-0.286	-0.214	-3.187	-0.163	-2.901	-2.16
KAT7_AGCCGCCGGCAATGCCGCGA	KAT7	94.79	53.39	96.51	29.87	17.36	-0.828	0.026	-1.666	-2.449	-0.838	-2.475	-2.16
KAT7_TCACGATGAGAGCATTGCCA	KAT7	147.76	118.44	96.72	109.2	42.39	-0.319	-0.611	-0.436	-1.802	-0.117	-1.191	-2.16
DCAF12_TCTAGAAGGATTCAGCTCGA	DCAF12	86.08	20.06	28.43	14.81	8.48	-2.101	-1.598	-2.539	-3.344	-0.438	-1.746	-2.16
DCAF12_AGTGTCGCTGATCCATGCGA	DCAF12	152.78	87.05	113.52	58.54	12.11	-0.812	-0.428	-1.384	-3.657	-0.572	-3.229	-2.16
DCAF12_AAGGAGAGAGAGTTTCACCT	DCAF12	124.68	70.87	68.72	32.97	48.04	-0.815	-0.859	-1.919	-1.376	-1.104	-0.517	-2.16
DCAF12_GGCCTCTCAACCCTCACCTG	DCAF12	115.5	127.82	223.17	50.42	149.77	0.146	0.95	-1.196	0.375	-1.342	-0.575	-2.16
DERL2_GTATTTCCCAATCAACCTGG	DERL2	106.42	203.22	130.11	5.26	126.36	0.933	0.29	-4.339	0.248	-5.272	-0.042	-2.15
DERL2_CTAGAAGAAGGCTCTTTCCG	DERL2	148.99	158.56	123.86	81.24	91.64	0.09	-0.266	-0.875	-0.701	-0.965	-0.435	-2.15
DERL2_ACTGCAGCTGCTCACCACGG	DERL2	208.02	389.62	205.51	160.33	237.38	0.905	-0.018	-0.376	0.19	-1.281	0.208	-2.15
DERL2_GAAGGCCGAAGAAGTTCATG	DERL2	87.79	90.28	985.75	43.73	460.22	0.04	3.489	-1.005	2.39	-1.045	-1.099	-2.15
FLT3LG_ACTGGCAGAGGACGCGGCGG	FLT3LG	138.78	71.84	122.57	7.41	15.34	-0.95	-0.179	-4.228	-3.177	-3.278	-2.998	-2.15
FLT3LG_CTCTAGGAGGAGCTCTGCGG	FLT3LG	172.93	14.89	67.64	59.5	85.18	-3.538	-1.354	-1.539	-1.022	1.999	0.332	-2.15
FLT3LG_ACGAAGCGAAGACAGCTGGG	FLT3LG	169.9	89.64	370.09	103.94	27.05	-0.923	1.123	-0.709	-2.651	0.214	-3.774	-2.15
FLT3LG_TCAAGATTACCCAGTCACCG	FLT3LG	182.01	62.13	191.07	37.04	138.47	-1.551	0.07	-2.297	-0.394	-0.746	-0.464	-2.15
GRHPR_GGCGAGCGCGACCCTACCCT	GRHPR	91.67	17.8	173.41	26.05	18.97	-2.365	0.92	-1.815	-2.272	0.55	-3.192	-2.15
GRHPR_GCTAGAGCGAGGTGTGGCGG	GRHPR	156.47	37.54	269.92	21.98	132.01	-2.059	0.787	-2.831	-0.245	-0.772	-1.032	-2.15
GRHPR_GGAGACTGCGAGTTCGGCGG	GRHPR	119.95	73.78	54.28	44.21	40.77	-0.701	-1.144	-1.44	-1.557	-0.739	-0.413	-2.15
GRHPR_TGTACACAGGGCGCCAGCCC	GRHPR	33.01	274.74	67.21	47.07	38.76	3.057	1.026	0.512	0.231	-2.545	-0.795	-2.15
NCOA3_TCAGCCACGAGCTATGATGG	NCOA3	211.71	75.08	577.53	71.92	14.13	-1.496	1.448	-1.558	-3.905	-0.062	-5.353	-2.15
NCOA3_AAGCCGATGTATCTTCTACA	NCOA3	95.73	154.36	21.54	39.19	30.68	0.689	-2.152	-1.289	-1.642	-1.978	0.51	-2.15
NCOA3_CCTGTAACAAATGATCGACA	NCOA3	58.46	15.53	137.65	42.05	28.26	-1.912	1.235	-0.475	-1.049	1.437	-2.284	-2.15
NCOA3_TTTCGTGAATCACTGGCCAG	NCOA3	208.21	172.16	130.97	268.1	69.84	-0.274	-0.669	0.365	-1.576	0.639	-0.907	-2.15
GCGR_TTCAAGAGATGCGGGCCCGA	GCGR	168.76	90.93	24.56	8.36	42.79	-0.892	-2.781	-4.335	-1.98	-3.443	0.801	-2.15
GCGR_GTTGGCCGTGGTATTGGCGG	GCGR	217.67	51.45	157.04	14.58	29.07	-2.081	-0.471	-3.901	-2.905	-1.82	-2.434	-2.15
GCGR_GTGGGCTACAGCCTGTCCCT	GCGR	158.83	451.42	109.22	181.36	129.18	1.507	-0.54	0.191	-0.298	-1.316	0.242	-2.15
GCGR_GAAGTCCATCACCTGAGCGG	GCGR	176.14	292.86	288.23	86.26	279.77	0.733	0.71	-1.03	0.667	-1.763	-0.043	-2.15
ARMC4_CGGGTGGTGAGGCAGCACGG	ARMC4	147.1	203.55	68.72	18.16	27.86	0.469	-1.098	-3.018	-2.401	-3.487	-1.303	-2.15
ARMC4_GTGCTGGTGAAACCTCACGA	ARMC4	118.44	61.48	385.81	36.56	213.15	-0.946	1.704	-1.696	0.848	-0.75	-0.856	-2.15
ARMC4_GGAATCAAATGACCAAGAGA	ARMC4	32.92	39.48	24.77	73.36	12.51	0.262	-0.41	1.156	-1.395	0.894	-0.985	-2.15
ARMC4_GGTACAGAGAGAAATAGCAA	ARMC4	53.26	140.44	84.23	64.28	25.84	1.399	0.661	0.271	-1.044	-1.128	-1.705	-2.15
FAM177B_AGAGTATGGAACCATACAAC	FAM177B	50.89	59.22	81.43	4.54	73.47	0.219	0.678	-3.487	0.53	-3.706	-0.148	-2.15
FAM177B_AGACAGCAAATCTTCCACCA	FAM177B	250.5	169.24	429.11	62.13	95.68	-0.566	0.777	-2.012	-1.389	-1.446	-2.166	-2.15
FAM177B_AAAGTGTCACTTGGAGGCTG	FAM177B	224.86	215.52	279.39	64.52	173.59	-0.061	0.313	-1.801	-0.373	-1.74	-0.686	-2.15
FAM177B_TTCAGTCTAAACTTTCCTGG	FAM177B	150.79	382.82	193.87	414.81	194.18	1.344	0.363	1.46	0.365	0.116	0.002	-2.15
LDLRAD3_ACAGAGAGCCAGCTGCTCCC	LDLRAD3	136.41	58.9	87.89	10.75	11.3	-1.212	-0.634	-3.665	-3.593	-2.453	-2.959	-2.15
LDLRAD3_AATGATGCAATGGATGCCGC	LDLRAD3	173.49	50.81	71.95	82.44	33.1	-1.772	-1.27	-1.074	-2.39	0.698	-1.12	-2.15
LDLRAD3_CGGGCGGTGGAGCAAAGCAG	LDLRAD3	136.13	151.45	87.46	113.5	73.47	0.154	-0.638	-0.262	-0.89	-0.416	-0.252	-2.15
LDLRAD3_GGTGCAAGACCAGTGCCAGC	LDLRAD3	91.29	150.47	123.86	55.2	48.04	0.721	0.44	-0.726	-0.926	-1.447	-1.366	-2.15
C3_GTGCTGGTCAGCCTGCAGAG	C3	102.17	111	196.46	2.39	75.09	0.12	0.943	-5.418	-0.444	-5.538	-1.387	-2.15
C3_GTCGTGGGCCTCCAGCACCA	C3	161.2	87.37	108.35	32.26	81.55	-0.884	-0.573	-2.321	-0.983	-1.437	-0.41	-2.15
C3_TCCGGAATGTCCCAAGACAA	C3	150.51	134.62	51.92	231.54	173.59	-0.161	-1.536	0.621	0.206	0.782	1.742	-2.15
C3_CAACCACAAGCTGCTACCCG	C3	302.72	296.1	1075.79	148.39	159.06	-0.032	1.829	-1.029	-0.928	-0.997	-2.757	-2.15
FCN1_GTACTGGGAGCCTTTGTCGG	FCN1	300.54	300.3	130.33	133.57	93.26	-0.001	-1.205	-1.17	-1.688	-1.169	-0.483	-2.15
FCN1_TCAGGAGAACGCGGTCTCCC	FCN1	156.18	168.27	196.03	56.63	179.65	0.108	0.328	-1.464	0.202	-1.572	-0.126	-2.15
FCN1_AGTGGAGCCACCATGGCCCG	FCN1	178.32	240.76	312.57	195.46	93.26	0.433	0.81	0.132	-0.935	-0.301	-1.745	-2.15
FCN1_CACGGCAGTGGCCCTACCCT	FCN1	321.35	773.08	2261.23	226.76	737.97	1.266	2.815	-0.503	1.199	-1.769	-1.616	-2.15
ABCB6_TCTTCCTCAAGTTCCTCCAG	ABCB6	328.64	272.8	46.31	237.75	56.92	-0.269	-2.827	-0.467	-2.529	-0.198	0.298	-2.14
ABCB6_GCCACAGGTAGCCACTCAGG	ABCB6	188.16	201.28	190.43	19.12	142.51	0.097	0.017	-3.299	-0.401	-3.396	-0.418	-2.14
ABCB6_GGCCAGACTCTCCAGCACGG	ABCB6	41.62	59.87	115.46	64.75	8.88	0.524	1.472	0.638	-2.229	0.114	-3.701	-2.14
ABCB6_TCTAGGTTCAGTTTAGCCTG	ABCB6	254.38	421.98	421.35	295.1	187.32	0.73	0.728	0.214	-0.441	-0.516	-1.169	-2.14
HOXB7_GTGTCCCGGCGACTCCGCCA	HOXB7	167.82	206.13	144.98	37.99	5.25	0.297	-0.211	-2.143	-4.999	-2.44	-4.788	-2.14
HOXB7_CTTTGAGCAGAACCTCTCCG	HOXB7	202.25	111.64	95.86	132.85	74.28	-0.857	-1.077	-0.606	-1.445	0.251	-0.368	-2.14
HOXB7_GCAGGAACTGACCGCAAACG	HOXB7	177.75	362.43	423.51	267.62	247.47	1.028	1.253	0.59	0.477	-0.438	-0.776	-2.14
HOXB7_AGAACAAGACCGCGGGCCCG	HOXB7	208.5	418.09	501.27	317.08	464.66	1.004	1.266	0.605	1.156	-0.399	-0.11	-2.14
LAMA2_CAGGCGAATATAGCGAGCGG	LAMA2	117.3	37.54	148.64	2.39	50.87	-1.644	0.342	-5.617	-1.205	-3.973	-1.547	-2.14
LAMA2_TCACAGGCACATCAGCAAAG	LAMA2	86.56	30.74	51.27	2.87	16.15	-1.493	-0.756	-4.916	-2.422	-3.423	-1.666	-2.14
LAMA2_AAATTGGTAGAACATGTCCC	LAMA2	162.43	412.92	256.56	381.36	125.55	1.346	0.66	1.231	-0.372	-0.115	-1.032	-2.14
LAMA2_GTCACAGCATGATACTGCCA	LAMA2	98.48	210.34	109.22	200.24	118.28	1.095	0.149	1.024	0.264	-0.071	0.115	-2.14
MTNR1B_GCTCATCGTCACCACCGCCG	MTNR1B	115.32	181.54	16.59	63.56	43.2	0.655	-2.797	-0.859	-1.417	-1.514	1.38	-2.14
MTNR1B_GATGCGTGGGTCGTACTCCA	MTNR1B	122.88	201.93	71.95	113.26	94.06	0.717	-0.772	-0.118	-0.386	-0.835	0.386	-2.14
MTNR1B_GTTGCCCACGACGTCCACGG	MTNR1B	167.72	966.92	911.21	69.77	92.85	2.527	2.442	-1.265	-0.853	-3.792	-3.295	-2.14
MTNR1B_TTCCAAGGGCAGCCACGCGG	MTNR1B	169.52	426.83	460.56	399.52	264.02	1.332	1.442	1.237	0.639	-0.095	-0.803	-2.14
TTC33_TAACAACCACAGATATCGGG	TTC33	93.94	14.89	59.02	39.19	16.55	-2.658	-0.67	-1.261	-2.505	1.397	-1.835	-2.13
TTC33_GATGGTGCTACACCACCAGA	TTC33	80.41	132.35	15.29	23.66	24.63	0.719	-2.394	-1.765	-1.707	-2.484	0.687	-2.13
TTC33_AATTGGTGAGAAGGTCTCAA	TTC33	77.95	42.07	305.89	9.8	54.9	-0.89	1.972	-2.992	-0.506	-2.102	-2.478	-2.13
TTC33_ATCGGGAGGCAATTCAGAAG	TTC33	219.28	203.22	111.59	102.03	50.06	-0.11	-0.975	-1.104	-2.131	-0.994	-1.156	-2.13
HOXB2_TTGAAATGTCTCCAAGACAG	HOXB2	137.17	48.86	49.98	3.82	59.34	-1.489	-1.457	-5.165	-1.209	-3.676	0.248	-2.13
HOXB2_AGGGTCGCAGATGTCCTCCA	HOXB2	177.47	229.76	131.4	195.46	61.77	0.373	-0.434	0.139	-1.523	-0.234	-1.089	-2.13
HOXB2_AAGCGAACGGCTAAAGGCCG	HOXB2	106.71	180.89	101.46	87.22	90.83	0.761	-0.073	-0.291	-0.232	-1.052	-0.159	-2.13
HOXB2_TTTCATCCAAGGGAACTCGG	HOXB2	46.83	584.75	746.63	112.31	254.74	3.642	3.995	1.262	2.444	-2.38	-1.551	-2.13
SEMA6A_TTGGAGAAAGCCCTACCCTG	SEMA6A	245.2	226.2	111.8	69.53	132.41	-0.116	-1.133	-1.818	-0.889	-1.702	0.244	-2.13
SEMA6A_AGCAGTGGAGTATAACACCA	SEMA6A	89.77	82.84	287.8	15.29	91.64	-0.116	1.681	-2.553	0.03	-2.437	-1.651	-2.13
SEMA6A_CAGGACGGAACACCACACAG	SEMA6A	218.81	147.89	545.43	45.16	136.86	-0.565	1.318	-2.277	-0.677	-1.712	-1.995	-2.13
SEMA6A_GAGCCAATCAGTATTTCGCA	SEMA6A	137.55	116.82	132.91	194.26	95.68	-0.236	-0.049	0.498	-0.524	0.734	-0.475	-2.13
SHCBP1_GCAAAGGGTGTCCGTTCCAG	SHCBP1	130.26	148.21	26.28	120.19	17.36	0.186	-2.309	-0.116	-2.908	-0.302	-0.599	-2.12
SHCBP1_TAGCAGACAATGGATCACTA	SHCBP1	89.4	25.24	63.76	31.78	96.08	-1.824	-0.487	-1.492	0.104	0.332	0.591	-2.12
SHCBP1_CAGACTGCCCGCCATCCAGA	SHCBP1	116.92	185.1	828.49	123.54	16.15	0.663	2.825	0.079	-2.856	-0.584	-5.681	-2.12
SHCBP1_GCTGACGGGTCGCTGACGGG	SHCBP1	81.83	269.24	121.49	114.46	65.4	1.718	0.57	0.484	-0.323	-1.234	-0.893	-2.12
GPAM_GATGGTTAAAGCTGCAACTG	GPAM	131.78	79.93	117.4	2.87	76.3	-0.721	-0.167	-5.522	-0.788	-4.801	-0.621	-2.12
GPAM_TCGATGAAACACCAGATGGA	GPAM	65.56	82.84	73.03	8.6	34.31	0.338	0.156	-2.93	-0.934	-3.268	-1.09	-2.12
GPAM_AAGGTTCTTACCCAGCTCTG	GPAM	189.01	479.25	62.04	256.15	113.84	1.342	-1.607	0.439	-0.731	-0.903	0.876	-2.12
GPAM_GATGAATCTGCACTGACCCT	GPAM	139.15	96.11	160.92	33.93	218.81	-0.534	0.21	-2.036	0.653	-1.502	0.443	-2.12
LZTS2_GCAGCGGGACAGCTTTGAGG	LZTS2	167.35	61.48	91.98	66.19	18.97	-1.445	-0.863	-1.338	-3.141	0.107	-2.278	-2.12
LZTS2_GCACACAATGCCCACCTCCG	LZTS2	201.97	155.65	358.67	28.2	119.9	-0.376	0.829	-2.841	-0.752	-2.465	-1.581	-2.12
LZTS2_GCAAGAGCACAGGCTCCCTA	LZTS2	97.06	78.31	31.88	46.12	121.11	-0.31	-1.606	-1.074	0.319	-0.764	1.925	-2.12
LZTS2_AGAGCGTGAGGCCCTGCGAG	LZTS2	136.32	454.98	348.54	132.38	100.52	1.739	1.354	-0.042	-0.439	-1.781	-1.793	-2.12
PACRG_GAGGCCTTCGAGCGCTACGG	PACRG	110.78	113.26	46.75	89.13	26.24	0.032	-1.245	-0.314	-2.078	-0.346	-0.833	-2.12
PACRG_CACGACATGCTGGAACACGG	PACRG	71.42	160.18	52.35	18.64	12.11	1.165	-0.448	-1.938	-2.56	-3.103	-2.112	-2.12
PACRG_TTGACGGTAATAAGGCACCA	PACRG	151.93	340.75	66.56	179.69	29.47	1.165	-1.191	0.242	-2.366	-0.923	-1.175	-2.12
PACRG_TTTATCGGGATAATGAGCTG	PACRG	218.52	165.36	255.05	147.43	146.95	-0.402	0.223	-0.568	-0.572	-0.166	-0.795	-2.12
SLCO1B1_TAACTCCTACTGATTCTCGA	SLCO1B1	30.65	9.38	244.5	2.39	20.59	-1.708	2.996	-3.681	-0.574	-1.973	-3.57	-2.12
SLCO1B1_ACATCTCTATGAGATGTCAC	SLCO1B1	32.16	38.83	28.43	5.97	20.59	0.272	-0.178	-2.429	-0.644	-2.701	-0.466	-2.12
SLCO1B1_GTATGGTCAGCCTTCATCTA	SLCO1B1	259.11	304.19	356.73	275.51	119.09	0.231	0.461	0.089	-1.121	-0.142	-1.582	-2.12
SLCO1B1_CCAATCATTGGCTTTACCCT	SLCO1B1	193.45	336.55	274.66	316.37	326.19	0.799	0.506	0.71	0.754	-0.089	0.248	-2.12
CFLAR_TATAGTCCGAAACAAGGTGA	CFLAR	124.96	3.56	25.85	2.39	4.84	-5.134	-2.273	-5.709	-4.689	-0.575	-2.416	-2.11
CFLAR_GATTATCAGGCAGATTCCTA	CFLAR	78.9	52.75	70.23	38.95	11.3	-0.581	-0.168	-1.018	-2.803	-0.437	-2.635	-2.11
CFLAR_GTTTCTCCAACTCAACCACA	CFLAR	90.25	88.02	163.29	33.93	48.44	-0.036	0.855	-1.411	-0.898	-1.375	-1.753	-2.11
CFLAR_ATGAAGGATTACATGGGCCG	CFLAR	204.43	213.25	396.58	158.42	316.5	0.061	0.956	-0.368	0.631	-0.429	-0.325	-2.11
NDUFC2_GAAGACTTCAACGTATTGGA	NDUFC2	84.67	116.82	79.06	6.93	38.35	0.464	-0.099	-3.611	-1.142	-4.075	-1.043	-2.11
POGZ_ATTGTGCTGAACGTACAGCA	POGZ	114.84	49.51	244.93	3.35	85.18	-1.214	1.093	-5.101	-0.431	-3.887	-1.524	-2.11
POGZ_AATCCTTTGGTCCAGCAAGG	POGZ	77.29	20.06	37.05	13.38	4.04	-1.946	-1.061	-2.53	-4.259	-0.584	-3.198	-2.11
POGZ_AAGAGTGGCCGGGATGACGG	POGZ	147.86	147.24	30.59	143.85	33.91	-0.006	-2.273	-0.04	-2.124	-0.034	0.149	-2.11
POGZ_GGTGCCCAGCAACAGAAGCA	POGZ	108.22	77.99	98.66	53.29	47.23	-0.473	-0.133	-1.022	-1.196	-0.549	-1.063	-2.11
TESK1_ACAGCTGCACGCTCTTACAG	TESK1	165.26	102.91	114.6	27.48	17.36	-0.683	-0.528	-2.588	-3.251	-1.905	-2.723	-2.11
TESK1_TGAAGCCTCGATCTTCCCGT	TESK1	227.23	98.37	48.68	47.31	35.53	-1.208	-2.223	-2.264	-2.677	-1.056	-0.454	-2.11
TESK1_GCTGCGGAGAGCCCGGTAGG	TESK1	95.26	314.86	118.91	65.47	67.01	1.725	0.32	-0.541	-0.507	-2.266	-0.827	-2.11
TESK1_CTGGCCCTGGACATTGCCCG	TESK1	248.89	367.29	753.53	650.41	517.55	0.561	1.598	1.386	1.056	0.825	-0.542	-2.11
PCNXL2_GAAAGAAGACCACTAACCAA	PCNXL2	84.67	3.24	29.94	2.39	46.83	-4.709	-1.5	-5.147	-0.854	-0.438	0.646	-2.11
PCNXL2_TGTGTAGGAGTTGTCAGCAC	PCNXL2	113.52	87.05	7.32	70.49	9.29	-0.383	-3.954	-0.687	-3.612	-0.304	0.342	-2.11
PCNXL2_AATAAAGACAAGGAGGCCAA	PCNXL2	106.42	36.89	41.14	10.27	7.27	-1.528	-1.371	-3.373	-3.872	-1.845	-2.501	-2.11
PCNXL2_ACGCTGAGCCCACTAACCCA	PCNXL2	155.05	74.1	136.36	8.12	18.57	-1.065	-0.185	-4.254	-3.062	-3.189	-2.877	-2.11
MUC1_GCTGCCCGTAGTTCTTTCGG	MUC1	134.8	7.77	18.09	2.39	4.04	-4.117	-2.897	-5.818	-5.061	-1.701	-2.164	-2.11
MUC1_CCAGAGAGGAATTAAACTGG	MUC1	122.88	48.54	10.77	3.11	4.04	-1.34	-3.512	-5.306	-4.928	-3.966	-1.416	-2.11
MUC1_GGTTGTGGTAGCCCTGGCAG	MUC1	225.52	116.82	41.79	101.07	20.59	-0.949	-2.432	-1.158	-3.453	-0.209	-1.021	-2.11
MUC1_CAAGGCGGGCCTGTTGTCCG	MUC1	318.61	193.19	332.17	97.01	213.96	-0.722	0.06	-1.716	-0.574	-0.994	-0.634	-2.11
REEP2_GGACAGCAGCCATATCACGA	REEP2	157.41	57.28	31.45	2.39	21.8	-1.459	-2.323	-6.042	-2.852	-4.583	-0.529	-2.11
REEP2_GATCGACGAGTACATCACGC	REEP2	70.19	25.89	18.74	2.39	4.44	-1.439	-1.905	-4.877	-3.982	-3.438	-2.077	-2.11
REEP2_CGGCCGTCAGGCCTCTGCAG	REEP2	84.95	24.92	85.3	11.95	75.9	-1.769	0.006	-2.83	-0.163	-1.061	-0.169	-2.11
REEP2_TGGGAGACAAAGCTCCCAAG	REEP2	56.48	208.72	288.23	219.59	181.67	1.886	2.352	1.959	1.686	0.073	-0.666	-2.11
MAP2K3_GAGCGCCTACCTTTGGACTG	MAP2K3	193.27	203.22	266.47	72.16	64.19	0.072	0.463	-1.421	-1.59	-1.493	-2.053	-2.11
MAP2K3_ATCCTTCAAGAACTTTGAGG	MAP2K3	74.45	311.95	39.21	36.8	38.35	2.067	-0.925	-1.017	-0.957	-3.084	-0.032	-2.11
MAP2K3_CTTGGACAAGTTCTACCGGA	MAP2K3	162.9	107.11	428.68	51.85	241.82	-0.605	1.396	-1.652	0.57	-1.047	-0.826	-2.11
MAP2K3_TCCGGGAGTCCAGGTTCCGG	MAP2K3	161.29	247.56	254.19	176.82	270.08	0.618	0.656	0.133	0.744	-0.485	0.088	-2.11
FYB_CATGGCGAAATATAACACGG	FYB	109.36	25.24	24.34	2.39	9.29	-2.115	-2.168	-5.516	-3.558	-3.401	-1.39	-2.11
FYB_GCTTACTTTAGGTCAAACGG	FYB	88.83	83.49	2.15	22.22	13.73	-0.089	-5.366	-1.999	-2.694	-1.91	2.672	-2.11
FYB_TTACAGGAACAAGACAGTGA	FYB	67.26	111.32	61.39	22.94	10.5	0.727	-0.132	-1.552	-2.68	-2.279	-2.548	-2.11
FYB_GATGGTGTCACGCACTCTGA	FYB	153.06	74.75	96.72	22.94	129.59	-1.034	-0.662	-2.738	-0.24	-1.704	0.422	-2.11
RAD21_GGAGAGTATCATCTCACCAA	RAD21	61.11	10.03	2.15	2.39	4.04	-2.607	-4.826	-4.677	-3.92	-2.07	0.906	-2.1
RAD21_GATCGTGAGATAATGAGAGA	RAD21	63.29	30.09	2.15	2.39	4.04	-1.072	-4.877	-4.727	-3.971	-3.655	0.906	-2.1
RAD21_TCTGGCAGAAGTTCTAACTC	RAD21	127.42	34.3	158.33	2.39	33.91	-1.893	0.313	-5.737	-1.91	-3.844	-2.223	-2.1
RAD21_TCAGGATGAAGATGCATCAG	RAD21	208.31	114.88	11.2	28.91	18.17	-0.859	-4.217	-2.849	-3.519	-1.99	0.698	-2.1
RHEB_AGGGTGATCAGTTATGAAGA	RHEB	130.36	32.68	62.26	2.39	52.89	-1.996	-1.066	-5.77	-1.302	-3.774	-0.236	-2.1
RHEB_CCATATCCAACAATTTGCCA	RHEB	148.52	54.04	16.16	9.8	7.67	-1.459	-3.2	-3.922	-4.275	-2.463	-1.075	-2.1
RHEB_GATCGTAGGAGTCCACAAAT	RHEB	103.77	73.78	144.76	17.2	37.95	-0.492	0.48	-2.593	-1.451	-2.101	-1.931	-2.1
RHEB_ATCTTCCGGGACTTGGACTG	RHEB	214.36	803.18	265.82	808.84	359.3	1.906	0.31	1.916	0.745	0.01	0.435	-2.1
MTHFD1_GATTGCCGGAAGGCATGCTG	MTHFD1	43.14	11.33	44.59	2.39	4.04	-1.929	0.048	-4.174	-3.418	-2.245	-3.466	-2.1
MTHFD1_ATACGACGAGGCCAAAGAGA	MTHFD1	95.64	90.93	14.22	87.45	10.9	-0.073	-2.75	-0.129	-3.133	-0.056	-0.383	-2.1
MTHFD1_ACCTCAAGACACCTGTTCCA	MTHFD1	148.9	99.99	51.05	36.32	20.59	-0.574	-1.544	-2.035	-2.854	-1.461	-1.31	-2.1
MTHFD1_AAATAAAGGTGACATCCTGG	MTHFD1	106.99	291.24	61.61	149.82	29.87	1.445	-0.796	0.486	-1.841	-0.959	-1.045	-2.1
ODF1_AGAAGGTGGACAGAGAACTA	ODF1	151.74	170.21	471.98	63.56	111.83	0.166	1.637	-1.255	-0.44	-1.421	-2.077	-2.1
ODF1_GAGAACAGGTACGACTGCCT	ODF1	37.74	87.37	71.3	17.68	66.61	1.211	0.918	-1.094	0.819	-2.305	-0.099	-2.1
ODF1_GCATCGACGAATTTAGCACA	ODF1	169.52	799.94	426.96	1148.62	287.03	2.238	1.333	2.76	0.76	0.522	-0.573	-2.1
ODF1_AACATGGGTAGAGATCACAC	ODF1	65.65	322.31	462.28	116.85	181.67	2.296	2.816	0.832	1.468	-1.464	-1.348	-2.1
PAPSS1_TGGTGCCAAAGTGCTGACGA	PAPSS1	182.39	189.31	119.56	197.37	62.57	0.054	-0.609	0.114	-1.543	0.06	-0.934	-2.1
PAPSS1_GGAGCCATGAAACCTTCAGG	PAPSS1	84.19	149.18	80.35	32.26	27.86	0.825	-0.067	-1.384	-1.596	-2.209	-1.529	-2.1
PAPSS1_ACAAACCAGGTACTCCTCCA	PAPSS1	216.91	373.76	322.26	68.82	158.25	0.785	0.571	-1.656	-0.455	-2.441	-1.026	-2.1
PAPSS1_GCAACCACGAAAGCCACCTC	PAPSS1	166.21	284.12	669.3	241.34	453.76	0.774	2.01	0.538	1.449	-0.236	-0.561	-2.1
WHSC1L1_GGAGATGATACACTCTGCGT	WHSC1L1	135.37	234.29	59.02	131.66	27.45	0.791	-1.198	-0.04	-2.302	-0.831	-1.104	-2.1
WHSC1L1_TCACCTAGAGACCAAATGAG	WHSC1L1	132.82	108.08	191.94	104.42	21.8	-0.297	0.531	-0.347	-2.607	-0.05	-3.138	-2.1
WHSC1L1_AAATTCGGAGACATAGCCAG	WHSC1L1	227.6	201.93	170.18	173.71	53.29	-0.173	-0.419	-0.39	-2.095	-0.217	-1.676	-2.1
WHSC1L1_TATGAAGCTACTTTGCAGCA	WHSC1L1	190.9	246.91	259.15	71.21	296.72	0.371	0.441	-1.423	0.636	-1.794	0.195	-2.1
FBXO2_AGAGGCAACCAGCGTCGCTG	FBXO2	74.54	6.8	181.17	2.39	12.11	-3.455	1.281	-4.963	-2.622	-1.508	-3.903	-2.1
FBXO2_AGAGAGCGTGGGCCAGCCCG	FBXO2	304.04	136.56	300.07	159.86	192.57	-1.155	-0.019	-0.927	-0.659	0.228	-0.64	-2.1
FBXO2_GCAGGCCTGCACCAGCTCGG	FBXO2	149.94	39.16	264.75	169.65	63.78	-1.937	0.82	0.178	-1.233	2.115	-2.053	-2.1
FBXO2_GCAGGACTCCGTCTACTGGA	FBXO2	91.57	99.67	126.23	29.63	46.83	0.122	0.463	-1.628	-0.967	-1.75	-1.43	-2.1
CDR1_GTTGGAAGACACAAGTAGGC	CDR1	101.69	70.22	66.78	15.05	18.97	-0.534	-0.607	-2.756	-2.422	-2.222	-1.815	-2.1
CDR1_GGATAGTCTGGAAGACCTGG	CDR1	93.84	216.81	100.81	147.91	26.24	1.208	0.103	0.656	-1.838	-0.552	-1.941	-2.1
CDR1_TCAGGAAGACATATATTGGC	CDR1	75.3	76.05	61.61	44.68	216.38	0.014	-0.29	-0.753	1.523	-0.767	1.813	-2.1
CDR1_TATGGATTTGAGGGAAGACA	CDR1	88.73	505.14	356.94	72.16	183.68	2.509	2.008	-0.298	1.05	-2.807	-0.958	-2.1
TEKT2_GAGACACTAGAGATCGACAG	TEKT2	76.62	33.98	81	2.39	17.76	-1.173	0.08	-5.003	-2.109	-3.83	-2.189	-2.09
TEKT2_GGATTGATACTGTCAACCGG	TEKT2	102.92	26.86	103.83	86.26	15.74	-1.938	0.013	-0.255	-2.709	1.683	-2.722	-2.09
TEKT2_ACTTGGCTTGACGCTCAGCG	TEKT2	141.24	173.77	110.08	62.37	103.35	0.299	-0.36	-1.179	-0.451	-1.478	-0.091	-2.09
TEKT2_TATGCAGCTCATCCTCCACA	TEKT2	252.01	461.46	262.81	162.01	261.6	0.873	0.061	-0.637	0.054	-1.51	-0.007	-2.09
RAPGEF1_TGTTTAGGATCTCTACCTCG	RAPGEF1	187.49	62.13	35.54	2.39	18.97	-1.593	-2.399	-6.294	-3.305	-4.701	-0.906	-2.09
RAPGEF1_TCGAGGATCGTTCTGCACCA	RAPGEF1	280.01	108.08	62.04	134.53	12.51	-1.373	-2.174	-1.058	-4.484	0.315	-2.31	-2.09
RAPGEF1_AGATGGTGACGACTGTGAAG	RAPGEF1	128.75	101.29	52.35	94.86	22.61	-0.346	-1.298	-0.441	-2.51	-0.095	-1.212	-2.09
RAPGEF1_ACAGACAGATTTCTACCAGA	RAPGEF1	66.03	28.48	56.44	19.59	23.41	-1.213	-0.226	-1.753	-1.496	-0.54	-1.27	-2.09
NPBWR1_TAGCCGGGCGAAGACTGCGA	NPBWR1	113.99	180.25	129.03	85.78	26.64	0.661	0.179	-0.41	-2.097	-1.071	-2.276	-2.09
NPBWR1_GCGGCTGGACAGCCACGCCA	NPBWR1	76.06	80.58	208.74	34.41	48.04	0.083	1.457	-1.144	-0.663	-1.227	-2.12	-2.09
NPBWR1_GGAGTTGCCCGCCAGACCCA	NPBWR1	139.15	202.9	87.67	92.47	112.23	0.544	-0.666	-0.59	-0.31	-1.134	0.356	-2.09
NPBWR1_TAGGAGATAGCGATGACCAG	NPBWR1	174.44	568.89	170.61	179.93	217.6	1.705	-0.032	0.045	0.319	-1.66	0.351	-2.09
GPR88_GTGTGGGTGAGCCTGGCCAG	GPR88	130.92	169.24	312.57	7.17	73.88	0.37	1.255	-4.191	-0.826	-4.561	-2.081	-2.09
GPR88_GGACTGAGCGCACGGAGCGG	GPR88	108.13	99.35	123.65	32.02	49.25	-0.122	0.194	-1.756	-1.134	-1.634	-1.328	-2.09
GPR88_GTACCAGAGGCGCCACACGG	GPR88	176.99	177.98	184.61	110.63	216.38	0.008	0.061	-0.678	0.29	-0.686	0.229	-2.09
GPR88_GAGATAGATGACCATGCCGT	GPR88	228.46	374.08	152.95	252.57	333.05	0.711	-0.579	0.145	0.544	-0.566	1.123	-2.09
DAPK1_TGATTACTACGACACCGGCG	DAPK1	157.89	222.64	162.21	23.18	52.89	0.496	0.039	-2.768	-1.578	-3.264	-1.617	-2.09
DAPK1_ATGCAACTCACCTTGATCCA	DAPK1	230.06	233.32	230.28	313.5	92.45	0.02	0.001	0.446	-1.315	0.426	-1.316	-2.09
DAPK1_AAGTCAATGATCTTGATCCG	DAPK1	160.06	151.45	295.98	63.08	310.45	-0.08	0.887	-1.343	0.956	-1.263	0.069	-2.09
DAPK1_GGAGGACTAAGTCCAGCCGG	DAPK1	43.23	167.3	73.03	52.09	58.94	1.952	0.756	0.269	0.447	-1.683	-0.309	-2.09
SMIM21_TCCTCAGCAACACCATCACA	SMIM21	137.17	133.32	146.48	9.32	111.02	-0.041	0.095	-3.88	-0.305	-3.839	-0.4	-2.09
SMIM21_GGAATCATAGCAGGATACAA	SMIM21	30.93	55.66	40.07	16.49	31.49	0.847	0.373	-0.908	0.026	-1.755	-0.347	-2.09
SMIM21_GAATGGGACGGATATTCAAG	SMIM21	111.91	128.15	66.13	80.29	106.98	0.195	-0.759	-0.479	-0.065	-0.674	0.694	-2.09
SMIM21_AAGACTCTGCAGGAATGGGA	SMIM21	44.37	128.15	85.52	29.39	34.72	1.53	0.947	-0.594	-0.354	-2.124	-1.301	-2.09
ZNF497_GCGGCAGCAAGCCACACTGG	ZNF497	241.51	75.08	63.55	29.87	107.38	-1.686	-1.926	-3.015	-1.169	-1.329	0.757	-2.09
ZNF497_GCAATGTGAAGACTGCCACG	ZNF497	124.87	120.7	95.43	37.99	24.22	-0.049	-0.388	-1.717	-2.366	-1.668	-1.978	-2.09
ZNF497_GAGGTTGGAGCTCCAGGCGA	ZNF497	111.72	38.18	507.95	16.01	223.25	-1.549	2.185	-2.803	0.999	-1.254	-1.186	-2.09
ZNF497_AAGCCACCGGCGCACGCACA	ZNF497	213.79	242.7	284.13	61.65	194.18	0.183	0.41	-1.794	-0.139	-1.977	-0.549	-2.09
CCNB1_ACTAGTGCAGAATTCAGCTG	CCNB1	213.32	88.34	35.33	7.41	4.04	-1.272	-2.594	-4.848	-5.724	-3.576	-3.13	-2.08
CCNB1_GCAAAGTCACCAATTTCTGG	CCNB1	125.72	295.77	30.16	352.21	25.84	1.234	-2.06	1.486	-2.283	0.252	-0.223	-2.08
CCNB1_TAAGCACCAAATCAGACAGA	CCNB1	126.95	65.69	125.37	60.21	146.95	-0.951	-0.018	-1.076	0.211	-0.125	0.229	-2.08
CCNB1_TGAGGCCAAGAACAGCTCTT	CCNB1	192.6	504.17	223.39	157.47	67.82	1.388	0.214	-0.291	-1.506	-1.679	-1.72	-2.08
FBXL12_GGTAAGAGAAGATCTCGAGC	FBXL12	35.1	34.63	32.53	6.45	12.51	-0.019	-0.11	-2.444	-1.488	-2.425	-1.378	-2.08
FBXL12_CGTCCACCAGCCTCTTCCAG	FBXL12	558.98	530.71	590.03	406.93	272.5	-0.075	0.078	-0.458	-1.037	-0.383	-1.115	-2.08
FBXL12_AGAGGCTGGTGGACGACCGG	FBXL12	141.24	301.6	195.38	113.5	44.41	1.095	0.468	-0.315	-1.669	-1.41	-2.137	-2.08
FBXL12_ACAGGTAGCCACCCATCCGC	FBXL12	269.42	260.18	229.85	233.21	180.46	-0.05	-0.229	-0.208	-0.578	-0.158	-0.349	-2.08
USP38_ATGAAGGAGGCCCAACACGA	USP38	137.55	83.49	24.77	2.39	20.59	-0.72	-2.473	-5.847	-2.74	-5.127	-0.267	-2.08
USP38_TGTGATCTGGGAGTAAACCA	USP38	75.58	15.21	7.11	9.56	26.64	-2.313	-3.41	-2.983	-1.504	-0.67	1.906	-2.08
USP38_AGAGCACCAGGTCTCACAAG	USP38	131.78	25.89	420.28	12.9	29.47	-2.348	1.673	-3.352	-2.161	-1.004	-3.834	-2.08
USP38_GAAGAGGAATATGCTGCACA	USP38	156.28	58.25	129.25	39.9	104.56	-1.424	-0.274	-1.969	-0.58	-0.545	-0.306	-2.08
STAT5B_TAAGAGGTCAGACCGTCGTG	STAT5B	201.87	54.37	45.88	2.39	39.97	-1.893	-2.137	-6.401	-2.337	-4.508	-0.2	-2.08
STAT5B_TAAGGCCACCCAGCTCCTGG	STAT5B	146.06	10.68	147.99	3.82	70.24	-3.774	0.019	-5.256	-1.056	-1.482	-1.075	-2.08
STAT5B_GCATCAGCAAGGCTTCCAGC	STAT5B	125.15	171.83	199.26	54.72	70.65	0.457	0.671	-1.194	-0.825	-1.651	-1.496	-2.08
STAT5B_TGCGGCATTATTTATCCCAG	STAT5B	127.99	59.87	161.78	46.36	165.52	-1.096	0.338	-1.465	0.371	-0.369	0.033	-2.08
CENPL_GATGCACTAGGAGTTGACTC	CENPL	81.92	33.98	2.15	6.69	4.04	-1.27	-5.249	-3.614	-4.343	-2.344	0.906	-2.08
CENPL_TTATCCTGACTCCACCTCGA	CENPL	90.44	17.15	35.11	32.02	9.69	-2.399	-1.365	-1.498	-3.223	0.901	-1.858	-2.08
CENPL_GTAGCTTCAGCACATACTGA	CENPL	138.4	97.73	45.02	31.54	18.17	-0.502	-1.62	-2.134	-2.929	-1.632	-1.309	-2.08
CENPL_GAATAGGTCAACTTCTTCCT	CENPL	74.92	300.63	147.13	87.69	39.97	2.005	0.974	0.227	-0.907	-1.778	-1.881	-2.08
RAB11FIP4_GATGAGCTCGCCATCAGCAA	RAB11FIP4	110.87	128.15	99.52	2.39	85.18	0.209	-0.156	-5.536	-0.38	-5.745	-0.224	-2.08
RAB11FIP4_GCTGAAGGATGTGCTGTCGG	RAB11FIP4	153.53	42.07	36.19	23.66	84.37	-1.868	-2.085	-2.698	-0.864	-0.83	1.221	-2.08
RAB11FIP4_ACACCTCGAACACCTCGCGC	RAB11FIP4	54.39	25.89	17.02	2.63	6.06	-1.071	-1.676	-4.371	-3.167	-3.3	-1.491	-2.08
RAB11FIP4_CATGGATGGAGTGTGGACCA	RAB11FIP4	169.8	209.37	9.91	52.57	14.13	0.302	-4.099	-1.692	-3.587	-1.994	0.512	-2.08
NHEJ1_ACAGGTGTGGCATGAACAGG	NHEJ1	143.32	70.55	19.39	2.63	6.46	-1.023	-2.886	-5.769	-4.472	-4.746	-1.586	-2.08
NHEJ1_AGGAGAAGGTAGCTTCGCTA	NHEJ1	111.06	15.86	67.64	2.39	133.22	-2.808	-0.715	-5.538	0.263	-2.73	0.978	-2.08
NHEJ1_TGTGGTCAGCCAGCGAGCCA	NHEJ1	208.4	52.1	93.06	45.16	54.9	-2	-1.163	-2.206	-1.924	-0.206	-0.761	-2.08
NHEJ1_GGACAGAAGCATCAAGGCGC	NHEJ1	118.82	341.08	132.48	349.82	24.22	1.521	0.157	1.558	-2.294	0.037	-2.451	-2.08
ERCC6L2_TATGGACACTACATCCATGG	ERCC6L2	133.57	63.1	18.53	5.97	31.89	-1.082	-2.85	-4.483	-2.066	-3.401	0.784	-2.08
ERCC6L2_TTTGCCTGAGGTTTCCGCGC	ERCC6L2	139.63	249.17	185.47	99.64	52.48	0.836	0.41	-0.487	-1.412	-1.323	-1.822	-2.08
ERCC6L2_GAAGGATGAATTGGACACCT	ERCC6L2	102.92	63.75	72.16	53.05	48.44	-0.691	-0.512	-0.956	-1.087	-0.265	-0.575	-2.08
ERCC6L2_ACAAAGAGAGAACTAGCCAC	ERCC6L2	148.9	221.34	143.68	74.79	68.23	0.572	-0.051	-0.993	-1.126	-1.565	-1.075	-2.08
ATXN3_AAGTCGCCAAGAAATTGACA	ATXN3	99.04	49.19	137.44	8.6	39.16	-1.01	0.473	-3.525	-1.339	-2.515	-1.812	-2.08
ATXN3_ATGAGGAAGCAGATCTCCGC	ATXN3	81.17	137.85	35.97	44.68	38.35	0.764	-1.174	-0.861	-1.082	-1.625	0.092	-2.08
ATXN3_TTGGCTCAATTACAACAGGA	ATXN3	46.64	42.72	160.27	8.12	115.86	-0.127	1.781	-2.521	1.313	-2.394	-0.468	-2.08
ATXN3_TGAGGAAGCAGATCTCCGCA	ATXN3	193.36	212.61	117.4	211.47	58.54	0.137	-0.72	0.129	-1.724	-0.008	-1.004	-2.08
KCTD6_TATGATGACAGCCACTGGGT	KCTD6	167.91	89.31	139.37	21.27	37.95	-0.911	-0.269	-2.981	-2.146	-2.07	-1.877	-2.08
KCTD6_TTCTAAGTACTCCAACCCAG	KCTD6	58.75	22.65	51.7	3.82	93.66	-1.375	-0.184	-3.942	0.673	-2.567	0.857	-2.08
KCTD6_GCAACTAACCATCACCACTA	KCTD6	72.46	287.36	52.78	93.91	31.89	1.988	-0.457	0.374	-1.184	-1.614	-0.727	-2.08
KCTD6_TTCAGAATTGACCTTACCGT	KCTD6	208.31	400.3	333.46	214.1	176.82	0.942	0.679	0.04	-0.236	-0.902	-0.915	-2.08
ZNF223_AAAGAAACCAAACAGCACTG	ZNF223	102.17	106.14	54.93	12.9	29.47	0.055	-0.895	-2.985	-1.794	-3.04	-0.899	-2.08
ZNF223_AGTCCTACTTACCTTGGACA	ZNF223	156.37	213.25	155.53	70.49	55.31	0.448	-0.008	-1.149	-1.499	-1.597	-1.491	-2.08
ZNF223_TCTGCTGAGCGTATTTGCTG	ZNF223	357.96	401.27	445.7	181.36	755.73	0.165	0.316	-0.981	1.078	-1.146	0.762	-2.08
ZNF223_ACAGGGTGATGCCCACTCCC	ZNF223	221.36	219.08	271.42	119	140.49	-0.015	0.294	-0.895	-0.656	-0.88	-0.95	-2.08
OSTC_GCCCTGGTTGCACATGCCGT	OSTC	112.1	46.6	121.93	5.02	47.23	-1.266	0.121	-4.482	-1.247	-3.216	-1.368	-2.07
OSTC_GACGGCATGTGCAACCAGGG	OSTC	74.35	212.61	54.28	19.59	14.94	1.516	-0.454	-1.924	-2.316	-3.44	-1.862	-2.07
OSTC_GCCGACGGCATGTGCAACCA	OSTC	59.6	43.36	76.26	26.28	159.87	-0.459	0.356	-1.181	1.424	-0.722	1.068	-2.07
OSTC_GGCCGACGGCATGTGCAACC	OSTC	31.5	41.42	42.22	29.63	36.33	0.395	0.423	-0.088	0.206	-0.483	-0.217	-2.07
FAF1_GGACCGGGAGATGATCCTGG	FAF1	141.43	29.12	46.53	9.56	18.17	-2.28	-1.604	-3.887	-2.961	-1.607	-1.357	-2.07
FAF1_CATATGGTTAGTGATAGCGA	FAF1	151.74	102.26	53.64	9.32	51.67	-0.569	-1.5	-4.025	-1.554	-3.456	-0.054	-2.07
FAF1_ACTCCCGCTGGACTTCTCGG	FAF1	193.27	65.37	209.82	31.06	90.03	-1.564	0.119	-2.637	-1.102	-1.073	-1.221	-2.07
FAF1_GCATGACTAGATGATGAAGG	FAF1	125.53	83.49	89.4	27.24	116.67	-0.588	-0.49	-2.204	-0.106	-1.616	0.384	-2.07
AMBP_TGCAGAATGGAACATAACCA	AMBP	110.68	66.34	53.64	3.58	27.05	-0.738	-1.045	-4.949	-2.033	-4.211	-0.988	-2.07
AMBP_TGAGGACTCCATCTTCACCA	AMBP	126.76	76.05	18.74	63.08	36.33	-0.737	-2.758	-1.007	-1.803	-0.27	0.955	-2.07
AMBP_GCTGGGAGAGGGCGCTACAG	AMBP	110.96	205.81	40.93	77.18	15.34	0.891	-1.439	-0.524	-2.855	-1.415	-1.416	-2.07
AMBP_GCTGCTGAGCGCCTGCCTGG	AMBP	98.29	315.84	214.12	108.96	105.77	1.684	1.123	0.149	0.106	-1.535	-1.017	-2.07
ZNF827_GAGAAGGGATGACTTACGTG	ZNF827	104.25	79.61	63.55	18.88	23.41	-0.389	-0.714	-2.465	-2.155	-2.076	-1.441	-2.07
ZNF827_TAGGTGGCTTACCTTCATGT	ZNF827	257.31	366.64	181.17	209.8	44.41	0.511	-0.506	-0.295	-2.535	-0.806	-2.029	-2.07
ZNF827_ACACAAAGAAGACACTCCCG	ZNF827	200.45	113.91	106.63	96.53	137.66	-0.815	-0.911	-1.054	-0.542	-0.239	0.369	-2.07
ZNF827_GAGGACAGAAGCCAAGGTGA	ZNF827	207.93	487.34	620.83	255.91	208.71	1.229	1.578	0.3	0.005	-0.929	-1.573	-2.07
GPRC5C_AGGCCGGTGTCACCATACAG	GPRC5C	162.05	33.65	167.38	2.39	23.01	-2.268	0.047	-6.084	-2.816	-3.816	-2.863	-2.07
GPRC5C_AACAGCAACAACCCACACGC	GPRC5C	43.42	21.36	36.41	41.34	6.06	-1.024	-0.254	-0.071	-2.842	0.953	-2.588	-2.07
GPRC5C_GATGACGTAGAAGAGGACGA	GPRC5C	79.37	134.62	48.25	105.14	23.41	0.762	-0.718	0.406	-1.761	-0.356	-1.043	-2.07
GPRC5C_GCAGTGCCAACTCGACCCTG	GPRC5C	228.46	334.93	426.52	204.3	436	0.552	0.901	-0.161	0.932	-0.713	0.031	-2.07
ZNF800_TCCAGGAACAAAGGTTGCCC	ZNF800	161.57	73.13	272.5	2.39	260.79	-1.144	0.754	-6.079	0.691	-4.935	-0.063	-2.07
ZNF800_AAGTCAGCCTGCGACTCCTG	ZNF800	205.47	107.44	142.17	21.51	142.51	-0.935	-0.531	-3.256	-0.528	-2.321	0.003	-2.07
ZNF800_TCTGTAACAATCTCAACAGG	ZNF800	77.19	48.86	54.72	21.51	32.3	-0.66	-0.497	-1.844	-1.257	-1.184	-0.76	-2.07
ZNF800_TTATGCCGCAGTCTCTTCAG	ZNF800	205.66	247.56	179.23	202.15	89.62	0.268	-0.198	-0.025	-1.198	-0.293	-1	-2.07
ATP6V1F_GTGACTGGTTTCCTGCTGGG	ATP6V1F	206.79	15.21	15.08	2.39	15.34	-3.765	-3.778	-6.435	-3.753	-2.67	0.025	-2.06
ATP6V1F_CCGCCATCCCAATTTCCTGG	ATP6V1F	195.16	34.63	56.87	2.87	35.12	-2.495	-1.779	-6.089	-2.474	-3.594	-0.695	-2.06
ATP6V1F_CAAGGACTCCATCCTGCGCA	ATP6V1F	144.07	52.75	29.51	46.12	24.63	-1.45	-2.287	-1.643	-2.549	-0.193	-0.262	-2.06
ATP6V1F_GCACCCATATGACGCCGCCA	ATP6V1F	159.21	119.73	292.1	83.39	34.72	-0.411	0.876	-0.933	-2.197	-0.522	-3.073	-2.06
NDNL2_GACGTACTGGAGGCGCTCGG	NDNL2	93.37	20.06	17.02	5.73	4.04	-2.218	-2.456	-4.025	-4.532	-1.807	-2.076	-2.06
NDNL2_TATACCCGAAGACGTACTGG	NDNL2	176.8	22.33	21.33	17.44	18.57	-2.985	-3.051	-3.341	-3.251	-0.356	-0.2	-2.06
NDNL2_AAAGCCTCACAGTACTGCGC	NDNL2	84.1	36.24	64.62	20.79	24.63	-1.214	-0.38	-2.016	-1.772	-0.802	-1.392	-2.06
NDNL2_TATGAAGGGCAACACCATCA	NDNL2	161.57	56.31	299.21	32.97	49.66	-1.521	0.889	-2.293	-1.702	-0.772	-2.591	-2.06
AP2M1_ATAGAGGAATTCGAAGACCA	AP2M1	138.4	14.89	2.15	3.82	4.04	-3.217	-6.006	-5.178	-5.099	-1.961	0.907	-2.06
AP2M1_CAGCTGATGAAACAAGCAAG	AP2M1	53.45	20.71	49.33	2.39	12.11	-1.368	-0.116	-4.483	-2.142	-3.115	-2.026	-2.06
AP2M1_AGTGGGACGCACCAAACTGG	AP2M1	176.43	141.41	252.25	66.19	85.58	-0.319	0.516	-1.414	-1.044	-1.095	-1.56	-2.06
AP2M1_GCAGTCACAGATCACCAGCC	AP2M1	75.58	107.76	187.2	113.5	72.67	0.512	1.308	0.587	-0.057	0.075	-1.365	-2.06
PON1_GAGCGCAATCAGCTTCGCCA	PON1	134.61	79.28	65.7	10.99	71.05	-0.764	-1.035	-3.614	-0.922	-2.85	0.113	-2.06
PON1_TAATGCCATGTACCTCCTGG	PON1	241.61	157.59	195.38	43.49	109.4	-0.616	-0.306	-2.474	-1.143	-1.858	-0.837	-2.06
PON1_TGGGATGGCATCCAACCCAA	PON1	148.52	186.07	104.26	27	53.29	0.325	-0.51	-2.46	-1.479	-2.785	-0.969	-2.06
PON1_TAAACCCAAATACATCTCCC	PON1	57.61	35.27	90.26	29.15	94.87	-0.708	0.648	-0.983	0.72	-0.275	0.072	-2.06
BTBD6_GGCCGACGTGCACTTCGTCG	BTBD6	72.46	64.72	87.67	5.73	6.46	-0.163	0.275	-3.659	-3.488	-3.496	-3.763	-2.06
BTBD6_GAGATGGCCCTACGGTCCGA	BTBD6	184.18	57.92	226.83	47.55	148.56	-1.669	0.3	-1.954	-0.31	-0.285	-0.61	-2.06
BTBD6_GTTGGCTAGGTCCGCGGCCG	BTBD6	132.15	307.1	65.27	262.36	69.03	1.216	-1.018	0.989	-0.937	-0.227	0.081	-2.06
BTBD6_TTTCAGATTTGACTTCCGCC	BTBD6	205	180.57	295.98	132.38	180.05	-0.183	0.53	-0.631	-0.187	-0.448	-0.717	-2.06
NDRG4_ATTGGCATCGGAGTGGGCGC	NDRG4	146.34	46.28	85.74	7.65	49.25	-1.661	-0.771	-4.258	-1.571	-2.597	-0.8	-2.06
NDRG4_CAGGGCACCTCCTCTCGCCG	NDRG4	195.91	105.17	154.24	117.32	48.85	-0.897	-0.345	-0.74	-2.004	0.157	-1.659	-2.06
NDRG4_GATAGACTGGGCTGCCACCA	NDRG4	183.43	243.35	127.96	189.72	59.34	0.408	-0.52	0.049	-1.628	-0.359	-1.108	-2.06
NDRG4_GAGGTGGGAGAGCACCGTGT	NDRG4	127.33	138.18	265.18	146.71	48.04	0.118	1.058	0.204	-1.406	0.086	-2.464	-2.06
AEBP2_AGCAGCGTAGTCTCCAGCGG	AEBP2	168.01	119.09	88.75	2.87	24.63	-0.497	-0.921	-5.873	-2.77	-5.376	-1.849	-2.06
AEBP2_GCGGCGCTGCTGCTGAACGG	AEBP2	140.76	38.51	123.86	10.51	54.1	-1.87	-0.185	-3.743	-1.38	-1.873	-1.195	-2.06
AEBP2_GTAGACAGCACAATTTCCAG	AEBP2	54.77	14.24	15.08	23.66	4.84	-1.944	-1.861	-1.211	-3.499	0.733	-1.638	-2.06
AEBP2_TAGACAGCACAATTTCCAGT	AEBP2	63.19	29.77	24.34	45.16	30.68	-1.086	-1.376	-0.485	-1.042	0.601	0.334	-2.06
HIBADH_AGCTCCACAGTACACCACGT	HIBADH	110.02	31.71	63.12	2.39	7.67	-1.795	-0.802	-5.525	-3.842	-3.73	-3.04	-2.06
HIBADH_ACCCTGATAGTTATTAGCCG	HIBADH	134.05	69.57	77.12	22.7	87.2	-0.946	-0.798	-2.562	-0.62	-1.616	0.178	-2.06
HIBADH_GCTCCAGTACCGGAGACCGG	HIBADH	39.16	20.71	100.17	105.38	21.4	-0.919	1.355	1.428	-0.872	2.347	-2.227	-2.06
HIBADH_GATGGGCCAGACTGCCAAGA	HIBADH	159.68	150.47	212.4	46.36	158.66	-0.086	0.412	-1.784	-0.009	-1.698	-0.421	-2.06
LETM2_GTAGGATGAGAGCTGTGTAG	LETM2	198.09	53.39	140.45	4.78	64.59	-1.891	-0.496	-5.373	-1.617	-3.482	-1.121	-2.06
LETM2_GGCAATACAGTACTTCACCC	LETM2	46.92	75.4	56.65	113.26	4.04	0.684	0.272	1.271	-3.539	0.587	-3.811	-2.06
LETM2_ACACCATAAATGGAACCAGG	LETM2	57.23	94.49	63.12	120.19	64.59	0.723	0.141	1.07	0.175	0.347	0.034	-2.06
LETM2_AGGCCACAAGCCCAGCACAA	LETM2	109.83	58.25	130.97	26.28	47.64	-0.915	0.254	-2.063	-1.205	-1.148	-1.459	-2.06
POFUT2_GGATATAGACATCCCTGCGC	POFUT2	141.9	135.91	118.91	2.39	88.01	-0.062	-0.255	-5.892	-0.689	-5.83	-0.434	-2.06
POFUT2_TGGCAAACACCATGCTGCGA	POFUT2	185.41	198.37	57.52	224.13	73.88	0.097	-1.689	0.274	-1.328	0.177	0.361	-2.06
POFUT2_GGGCCAGAACTCCTGGCCGG	POFUT2	53.35	122.32	108.35	134.53	53.29	1.197	1.022	1.334	-0.002	0.137	-1.024	-2.06
POFUT2_TGCTGAGAAACACATCAGCC	POFUT2	36.61	221.34	312.57	44.92	148.56	2.596	3.094	0.295	2.021	-2.301	-1.073	-2.06
SCNN1G_AGGGATACTCATCCTGCCGA	SCNN1G	138.02	28.48	69.15	2.39	65.4	-2.277	-0.997	-5.852	-1.078	-3.575	-0.081	-2.06
SCNN1G_TCAGTGTGAACCCGATCCAG	SCNN1G	460.41	293.51	47.39	99.16	52.08	-0.65	-3.28	-2.215	-3.144	-1.565	0.136	-2.06
SCNN1G_GAAGGTGAAATCTTACCAGT	SCNN1G	83.63	44.33	90.69	10.04	173.59	-0.916	0.117	-3.059	1.054	-2.143	0.937	-2.06
SCNN1G_GAATCAATGCCATTCAGGAG	SCNN1G	117.11	83.49	437.51	20.79	79.53	-0.488	1.901	-2.494	-0.558	-2.006	-2.459	-2.06
SPIRE1_AGGAAACGCCTACTAACGTG	SPIRE1	173.87	65.69	121.28	23.42	147.76	-1.404	-0.52	-2.892	-0.235	-1.488	0.285	-2.06
SPIRE1_GTACAACCAGCCCATCAACG	SPIRE1	177.75	176.36	112.88	56.15	33.51	-0.011	-0.655	-1.662	-2.407	-1.651	-1.752	-2.06
SPIRE1_CGATCACATGGCCAACACGG	SPIRE1	127.42	105.82	493.95	18.4	344.36	-0.268	1.955	-2.792	1.434	-2.524	-0.521	-2.06
SPIRE1_AACTGAAACCAACTCCACCA	SPIRE1	72.75	164.71	146.27	46.12	168.75	1.179	1.008	-0.658	1.214	-1.837	0.206	-2.06
SYCP3_GAAGTGCAGAATATGCTGGA	SYCP3	73.12	186.72	119.99	8.36	168.34	1.352	0.714	-3.128	1.203	-4.48	0.489	-2.06
SYCP3_GAAAGATCTGAGTGGATCAG	SYCP3	78.99	120.7	108.79	48.98	123.94	0.612	0.462	-0.689	0.65	-1.301	0.188	-2.06
SYCP3_AATATGCTGGAAGGAGTTGG	SYCP3	215.4	401.27	364.7	205.02	58.13	0.898	0.76	-0.071	-1.89	-0.969	-2.65	-2.06
SYCP3_GAAATCTGGGAAGCCGTCTG	SYCP3	139.82	248.53	408.21	157.71	438.02	0.83	1.546	0.174	1.647	-0.656	0.101	-2.06
WASF1_CAAGAGCACCTCATGACAGG	WASF1	192.98	125.88	18.31	49.46	4.04	-0.616	-3.398	-1.964	-5.579	-1.348	-2.181	-2.06
WASF1_GGAGTGAGTATATTGAGAGG	WASF1	95.64	38.83	67.64	2.39	44	-1.3	-0.5	-5.323	-1.12	-4.023	-0.62	-2.06
WASF1_GAGCTGGGTGAAGAACTCCA	WASF1	32.45	57.92	2.15	19.83	4.44	0.836	-3.913	-0.71	-2.869	-1.546	1.044	-2.06
WASF1_TGAGCTTCTGACTAGAGCTG	WASF1	144.55	44.33	98.23	43.49	35.12	-1.705	-0.557	-1.733	-2.041	-0.028	-1.484	-2.06
TUBA1C_GTTGGAGCAGATAGTGCTGA	TUBA1C	160.53	42.07	106.2	2.39	35.12	-1.932	-0.596	-6.07	-2.192	-4.138	-1.596	-2.05
RNF4_GGACAACTGACAGTACCTGA	RNF4	95.73	32.68	20.25	25.09	8.48	-1.55	-2.241	-1.932	-3.497	-0.382	-1.256	-2.05
RNF4_ACTCAGAGAAAGCGTCGTGG	RNF4	224.01	233.32	231.79	23.42	27.05	0.059	0.049	-3.258	-3.05	-3.317	-3.099	-2.05
RNF4_TGACGATGAGGAGTTGTCCA	RNF4	168.67	80.58	25.63	103.23	62.57	-1.066	-2.718	-0.708	-1.431	0.358	1.287	-2.05
RNF4_CCTTAGAAAGAAGAAGACCA	RNF4	90.06	231.38	51.7	43.97	46.43	1.361	-0.801	-1.034	-0.956	-2.395	-0.155	-2.05
DYNC1LI2_AGTTGGCAAGATGGCGCCGG	DYNC1LI2	155.05	14.24	36.84	25.09	41.99	-3.445	-2.074	-2.628	-1.885	0.817	0.189	-2.05
DYNC1LI2_AATGTGCTGACTCATAACCT	DYNC1LI2	173.3	115.53	328.08	10.27	142.91	-0.585	0.921	-4.076	-0.278	-3.491	-1.199	-2.05
DYNC1LI2_AAACTACAAGGAGCTGAGCA	DYNC1LI2	116.83	204.84	60.32	10.27	71.86	0.81	-0.954	-3.507	-0.701	-4.317	0.253	-2.05
DYNC1LI2_AATGACGAGGGTCTCTGGCA	DYNC1LI2	127.52	74.43	112.88	53.05	55.31	-0.777	-0.176	-1.265	-1.205	-0.488	-1.029	-2.05
TMEM131_AGGTAAATTGGCCTTTCCAC	TMEM131	64.23	67.31	28	3.11	67.01	0.067	-1.198	-4.37	0.061	-4.437	1.259	-2.05
TMEM131_GTAGAAATGTACTCTAGTGG	TMEM131	147.48	48.54	135.5	10.75	44.81	-1.603	-0.122	-3.778	-1.719	-2.175	-1.597	-2.05
TMEM131_ACAGTATATCTCTCTACCGG	TMEM131	184.94	73.46	462.07	59.5	87.6	-1.332	1.321	-1.636	-1.078	-0.304	-2.399	-2.05
TMEM131_CCGCGCCGCAGCCACTACGA	TMEM131	202.72	150.8	281.33	122.82	302.37	-0.427	0.473	-0.723	0.577	-0.296	0.104	-2.05
PQLC1_ACAGGGCGGAGTCAATGGAC	PQLC1	118.15	91.58	26.28	96.53	4.44	-0.368	-2.169	-0.292	-4.734	0.076	-2.565	-2.05
PQLC1_GATGCTGAAGCTGTGCACCG	PQLC1	112.29	74.75	38.34	37.75	49.25	-0.587	-1.55	-1.573	-1.189	-0.986	0.361	-2.05
PQLC1_ACCCAGGAAGGACCGCCTGG	PQLC1	95.07	187.37	58.59	59.98	20.99	0.979	-0.698	-0.665	-2.179	-1.644	-1.481	-2.05
PQLC1_CCCTCCGAAGACCATGGCCG	PQLC1	225.24	352.4	205.72	171.09	52.08	0.646	-0.131	-0.397	-2.113	-1.043	-1.982	-2.05
SUGP1_GGGACTGGAAGACACTCGGG	SUGP1	73.98	65.04	36.19	2.39	4.04	-0.186	-1.031	-4.952	-4.196	-4.766	-3.165	-2.04
SUGP1_GAAAGCCAAGCAGAATCAGG	SUGP1	76.15	175.72	7.32	43.73	27.05	1.206	-3.378	-0.8	-1.493	-2.006	1.885	-2.04
SUGP1_GCCAGGTTCATAGCGGACGG	SUGP1	58.46	56.31	43.94	31.06	67.82	-0.054	-0.412	-0.912	0.214	-0.858	0.626	-2.04
SUGP1_GCAGGGATGATAGTGGGCGC	SUGP1	181.63	226.84	241.7	169.89	82.36	0.321	0.412	-0.096	-1.141	-0.417	-1.553	-2.04
OLIG3_GTACTTGCTGCTCTCTCCCG	OLIG3	268.57	137.53	7.75	75.75	41.99	-0.966	-5.114	-1.826	-2.677	-0.86	2.437	-2.04
OLIG3_TATGATGCAGAAGATGCCCG	OLIG3	154.01	84.14	105.98	25.57	37.14	-0.872	-0.539	-2.591	-2.052	-1.719	-1.513	-2.04
OLIG3_GGGAGGCCGGATGGTGCCGA	OLIG3	70.48	185.1	16.37	82.68	48.04	1.393	-2.106	0.23	-0.553	-1.163	1.553	-2.04
OLIG3_GATGGCGGGAAGTGAGGCGG	OLIG3	101.6	879.23	692.35	41.34	138.47	3.113	2.769	-1.297	0.447	-4.41	-2.322	-2.04
DUS2_GGAAGACAACTCGATCATCA	DUS2	56.29	97.73	25.2	5.02	10.09	0.796	-1.159	-3.488	-2.479	-4.284	-1.32	-2.04
DUS2_AGACCCTGACAAGATTGAGA	DUS2	50.7	22	60.1	14.34	48.04	-1.204	0.245	-1.822	-0.078	-0.618	-0.323	-2.04
DUS2_CACAAGCCTGGCCACAGCAA	DUS2	202.82	101.93	315.15	23.18	226.88	-0.993	0.636	-3.129	0.162	-2.136	-0.474	-2.04
DUS2_AATGTCCGCTCCATAATCCA	DUS2	217.67	209.37	110.29	60.93	182.07	-0.056	-0.981	-1.837	-0.258	-1.781	0.723	-2.04
PCDHA13_AAGCGCCACAGGCTTCGTCG	PCDHA13	41.43	10.03	19.17	4.54	4.04	-2.046	-1.112	-3.19	-3.359	-1.144	-2.247	-2.04
PCDHA13_AAAGAAGTGATGGTAACCTC	PCDHA13	65.94	76.05	64.84	21.98	8.48	0.206	-0.024	-1.585	-2.959	-1.791	-2.935	-2.04
PCDHA13_AGTGGAAATCGAGTTTCCGG	PCDHA13	106.61	121.35	26.07	51.61	21.4	0.187	-2.032	-1.047	-2.317	-1.234	-0.285	-2.04
PCDHA13_GACGCCCTCGACGAAGCCTG	PCDHA13	149.84	307.42	149.28	307.76	103.75	1.037	-0.005	1.038	-0.53	0.001	-0.525	-2.04
HOXC5_GAGTTGGAAGGCGCAGGCGG	HOXC5	172.07	63.43	301.58	2.39	154.62	-1.44	0.81	-6.17	-0.154	-4.73	-0.964	-2.04
HOXC5_GAAGCGGCTCCTCTGAACCC	HOXC5	104.15	24.27	113.96	19.12	135.64	-2.101	0.13	-2.446	0.381	-0.345	0.251	-2.04
HOXC5_GAGGAGCGAGCTAAGAGCAG	HOXC5	148.61	165.68	99.95	56.15	62.17	0.157	-0.572	-1.404	-1.257	-1.561	-0.685	-2.04
HOXC5_CCACGGGTAAATCTGTGGCG	HOXC5	15.04	18.12	31.24	4.3	16.55	0.269	1.054	-1.806	0.138	-2.075	-0.916	-2.04
MYBPC3_CCTTGGTGGACACCTCACAG	MYBPC3	122.22	59.22	58.38	2.39	85.58	-1.045	-1.066	-5.677	-0.514	-4.632	0.552	-2.04
MYBPC3_AAGGTGCGCTGGCAGCGCGG	MYBPC3	95.45	41.74	79.06	11.95	33.1	-1.193	-0.272	-2.998	-1.528	-1.805	-1.256	-2.04
MYBPC3_GGTGGACCTGAGCAGCAAGG	MYBPC3	96.59	95.14	126.45	70.25	37.54	-0.022	0.389	-0.459	-1.363	-0.437	-1.752	-2.04
MYBPC3_CTCTCAGGATGCCTGAGCCG	MYBPC3	148.61	698.98	315.8	246.59	425.5	2.234	1.087	0.731	1.518	-1.503	0.431	-2.04
CYP4X1_TCCAGAAAGGGAAGGCACGA	CYP4X1	106.05	82.52	322.91	90.56	18.57	-0.362	1.606	-0.228	-2.514	0.134	-4.12	-2.04
CYP4X1_AGGCCATTAAGCTGTACCTG	CYP4X1	234.98	305.8	547.16	249.94	330.23	0.38	1.219	0.089	0.491	-0.291	-0.728	-2.04
CYP4X1_AAAGGACTAGCGGCTCTAGA	CYP4X1	132.82	187.04	210.68	186.86	130.4	0.494	0.666	0.492	-0.027	-0.002	-0.693	-2.04
CYP4X1_CATGAAATGCGCTTTCAGCA	CYP4X1	65.65	205.16	131.19	117.08	46.43	1.644	0.999	0.835	-0.5	-0.809	-1.499	-2.04
IL17RD_ACGGAGCAGAGCTGCAGCCA	IL17RD	188.63	54.69	168.89	2.39	217.6	-1.786	-0.16	-6.303	0.206	-4.517	0.366	-2.04
IL17RD_TACCACCTACTTGAATCCAG	IL17RD	73.88	39.8	8.83	2.39	21.8	-0.892	-3.064	-4.95	-1.761	-4.058	1.303	-2.04
IL17RD_GGAAAGGCCATACTCACCTC	IL17RD	86.08	109.05	203.14	43.25	24.22	0.341	1.239	-0.993	-1.829	-1.334	-3.068	-2.04
IL17RD_CAAGCGAAAGACCTGTAAGC	IL17RD	108.22	144.33	89.4	139.78	109.81	0.415	-0.276	0.369	0.021	-0.046	0.297	-2.04
ZMIZ2_GAGGGAACTTGCTTACCCGG	ZMIZ2	72.27	3.24	10.56	2.87	6.06	-4.481	-2.775	-4.656	-3.577	-0.175	-0.802	-2.04
ZMIZ2_GCCAGTAGGGTTCATGCCAG	ZMIZ2	171.03	30.09	122.36	2.39	28.26	-2.507	-0.483	-6.161	-2.597	-3.654	-2.114	-2.04
ZMIZ2_CAGGTATGCAGGCGGCCCGG	ZMIZ2	264.97	279.92	384.09	129.03	115.06	0.079	0.536	-1.038	-1.204	-1.117	-1.74	-2.04
ZMIZ2_TGAGTGGCGCTTTGTTGCCA	ZMIZ2	228.08	379.58	455.17	571.8	236.17	0.735	0.997	1.326	0.05	0.591	-0.947	-2.04
ENTPD6_TAACAGGCGTAAGCCAGCTG	ENTPD6	153.06	73.13	8.19	12.43	8.07	-1.065	-4.225	-3.623	-4.245	-2.558	-0.02	-2.04
ENTPD6_GGCATGCTGGACTTGGGCGG	ENTPD6	89.96	69.9	312.57	2.63	172.78	-0.364	1.797	-5.097	0.942	-4.733	-0.855	-2.04
ENTPD6_GAACTGGAAGACGTGTACTC	ENTPD6	101.88	38.51	54.93	41.58	21.4	-1.404	-0.891	-1.293	-2.251	0.111	-1.36	-2.04
ENTPD6_AGTGCCGTCAGGTAGCCGGG	ENTPD6	115.41	34.3	60.96	26.76	41.99	-1.75	-0.921	-2.109	-1.459	-0.359	-0.538	-2.04
INS-IGF2_ACAGTGGATAAAGAGGACCG	INS-IGF2	153.63	199.66	93.28	17.92	140.49	0.378	-0.72	-3.1	-0.129	-3.478	0.591	-2.04
INS-IGF2_GCTAATATTGGCCAGGCCGG	INS-IGF2	94.13	39.8	145.62	18.64	58.13	-1.242	0.63	-2.336	-0.695	-1.094	-1.325	-2.04
INS-IGF2_GGGTCTGGACGCCACAGCCA	INS-IGF2	160.44	1266.25	1371.77	201.91	1076.67	2.98	3.096	0.332	2.746	-2.648	-0.35	-2.04
INS-IGF2_ACAGCAGCTCACCTCAGGAC	INS-IGF2	164.51	1066.27	333.03	617.92	316.91	2.696	1.018	1.909	0.946	-0.787	-0.072	-2.04
CCDC124_GAGGACTCCAAGCTCAAGGG	CCDC124	109.55	57.28	21.97	2.39	17.36	-0.935	-2.318	-5.519	-2.658	-4.584	-0.34	-2.03
CCDC124_GAAAGCCAAGAGCCATCTGG	CCDC124	117.59	476.02	18.09	66.43	4.04	2.017	-2.7	-0.824	-4.864	-2.841	-2.164	-2.03
CCDC124_GCTGAAACAGCTGCTCAAGA	CCDC124	71.61	48.54	54.5	31.54	18.97	-0.561	-0.394	-1.183	-1.916	-0.622	-1.522	-2.03
CCDC124_TGAGAACACCAAGTCGGCAG	CCDC124	153.91	289.3	116.54	506.81	147.35	0.91	-0.401	1.719	-0.063	0.809	0.338	-2.03
ERMP1_GCACGAATCAAGCTAGCCCA	ERMP1	217.96	144.97	755.68	252.33	33.91	-0.588	1.794	0.211	-2.684	0.799	-4.478	-2.03
ERMP1_GTAGATGTACAACGGCCCAC	ERMP1	114.18	124.91	99.74	61.89	115.86	0.13	-0.195	-0.884	0.021	-1.014	0.216	-2.03
ERMP1_AAGATGTTGACAAGACGCGA	ERMP1	107.27	186.07	104.26	172.52	41.99	0.795	-0.041	0.685	-1.353	-0.11	-1.312	-2.03
ERMP1_AGAGCGTCGAGAGGGAGCGG	ERMP1	182.76	259.85	278.32	139.07	123.53	0.508	0.607	-0.394	-0.565	-0.902	-1.172	-2.03
MPPED1_GAGTACAAGATCGTGATCGC	MPPED1	108.79	190.92	59.89	9.32	53.29	0.811	-0.861	-3.545	-1.03	-4.356	-0.169	-2.03
MPPED1_AGGTGAAGAAGTTCAACGAG	MPPED1	21.66	19.74	26.07	10.75	4.04	-0.134	0.267	-1.011	-2.424	-0.877	-2.691	-2.03
MPPED1_CAGCCGGCTCATCATCGAGG	MPPED1	143.41	75.08	239.97	104.66	153	-0.934	0.743	-0.454	0.093	0.48	-0.65	-2.03
MPPED1_AAATGGAACCTCATTCCCGA	MPPED1	78.14	236.88	39.85	77.18	36.33	1.6	-0.971	-0.018	-1.105	-1.618	-0.134	-2.03
ZNF213_GGAGAGCGAGAACCGGCCGA	ZNF213	102.17	14.56	43.08	2.63	15.34	-2.811	-1.246	-5.281	-2.735	-2.47	-1.489	-2.03
ZNF213_ACAGGATGTGCCCTCGGAGG	ZNF213	244.92	59.54	37.48	22.22	41.58	-2.04	-2.708	-3.462	-2.558	-1.422	0.15	-2.03
ZNF213_GAACTCCCGGAACACCACCC	ZNF213	136.51	50.16	111.15	10.75	20.99	-1.444	-0.296	-3.666	-2.701	-2.222	-2.405	-2.03
ZNF213_GAAAGTGGAAGATTCCTCCT	ZNF213	80.98	91.26	23.26	30.59	49.66	0.172	-1.799	-1.405	-0.706	-1.577	1.093	-2.03
FARP2_AGAATGTGACTACTTCGGGA	FARP2	118.82	3.24	87.24	2.39	6.86	-5.198	-0.446	-5.636	-4.114	-0.438	-3.668	-2.03
FARP2_GACCTGTGCTGACACCACAG	FARP2	70.1	32.36	58.81	11.47	10.5	-1.115	-0.253	-2.612	-2.739	-1.497	-2.486	-2.03
FARP2_AAGGGTGCTAACTCCCACAG	FARP2	120.9	72.81	85.3	159.86	25.03	-0.732	-0.503	0.403	-2.272	1.135	-1.769	-2.03
FARP2_AGGAGATTACGATGAAACGC	FARP2	70.85	56.63	47.39	58.06	27.45	-0.323	-0.58	-0.287	-1.368	0.036	-0.788	-2.03
SPRYD7_GCCAGCAAACAGTCTTCCGC	SPRYD7	91.95	24.59	2.15	8.84	4.04	-1.903	-5.416	-3.379	-4.509	-1.476	0.907	-2.03
SPRYD7_GTCCAGCATCAGGTATACGA	SPRYD7	42.38	28.15	2.15	2.39	12.51	-0.59	-4.298	-4.149	-1.76	-3.559	2.538	-2.03
SPRYD7_CCGCAGGCAGCACAACACCG	SPRYD7	175.48	202.9	216.49	43.73	27.45	0.209	0.303	-2.005	-2.676	-2.214	-2.979	-2.03
SPRYD7_AGTACCATTATACCAACCTG	SPRYD7	193.27	132.68	128.39	45.88	106.58	-0.543	-0.59	-2.075	-0.859	-1.532	-0.269	-2.03
ADAMTSL4-AS1_GTACGCATATCCCTACGCTC	ADAMTSL4-AS1	114.28	33.98	29.94	17.2	31.09	-1.75	-1.932	-2.732	-1.878	-0.982	0.054	-2.03
ADAMTSL4-AS1_AAGGAAGGGCTGCGCGGCCG	ADAMTSL4-AS1	231.39	266	100.6	36.32	16.15	0.201	-1.202	-2.671	-3.841	-2.872	-2.639	-2.03
ADAMTSL4-AS1_GGGTATCTGCGCCTTTCCGC	ADAMTSL4-AS1	87.03	129.12	87.67	37.04	25.84	0.569	0.011	-1.233	-1.752	-1.802	-1.763	-2.03
ADAMTSL4-AS1_AAGCCAACTGCCCTTCGCTC	ADAMTSL4-AS1	95.17	100.96	65.7	235.84	60.96	0.085	-0.535	1.309	-0.643	1.224	-0.108	-2.03
BCMO1_GACGTGATGGAAGACCACCA	BCMO1	129.41	92.23	67.21	3.11	139.68	-0.489	-0.945	-5.381	0.11	-4.892	1.055	-2.03
BCMO1_TTGTGAGCATAATTGACCCG	BCMO1	271.31	129.44	236.31	51.13	142.1	-1.068	-0.199	-2.408	-0.933	-1.34	-0.734	-2.03
BCMO1_AGACAAGTAGGAGAAAGCTC	BCMO1	70	43.36	96.72	5.02	66.61	-0.691	0.466	-3.802	-0.072	-3.111	-0.538	-2.03
BCMO1_TCTCAGGCAAGATTCCAGCA	BCMO1	9.84	13.91	2.15	2.39	4.04	0.5	-2.191	-2.042	-1.285	-2.542	0.906	-2.03
DLG3_CATCACCAAGATCATTGAGG	DLG3	118.72	86.73	35.54	2.39	9.29	-0.453	-1.74	-5.635	-3.677	-5.182	-1.937	-2.03
DLG3_GGAGGTGGTACACAGCCGGG	DLG3	94.22	3.24	28.65	2.39	11.3	-4.864	-1.717	-5.301	-3.059	-0.437	-1.342	-2.03
DLG3_ATTACCAAGATTATCCCTGG	DLG3	170.75	25.24	31.88	28.91	14.94	-2.758	-2.421	-2.562	-3.515	0.196	-1.094	-2.03
DLG3_GCAGACCTTGCCCTCGCAGG	DLG3	153.16	667.91	149.07	152.21	268.06	2.125	-0.039	-0.009	0.808	-2.134	0.847	-2.03
EIF4E_CTAGGAGGGTATACAAGGAA	EIF4E	101.6	14.56	14.65	2.39	4.04	-2.803	-2.794	-5.41	-4.653	-2.607	-1.859	-2.02
EIF4E_TTCTCCTCTTCTGTAGTCGG	EIF4E	196.39	39.48	126.45	23.66	128.78	-2.315	-0.635	-3.053	-0.609	-0.738	0.026	-2.02
EIF4E_AGAAAGCTTACCTGTTCTGT	EIF4E	92.52	180.57	83.58	35.6	36.74	0.965	-0.147	-1.378	-1.332	-2.343	-1.185	-2.02
EIF4E_GAAAGCTTACCTGTTCTGTA	EIF4E	131.87	243.35	271.64	74.07	232.53	0.884	1.043	-0.832	0.818	-1.716	-0.225	-2.02
DAXX_CTAGTGGAATGGCATCCCAG	DAXX	196.86	14.24	15.29	2.39	12.11	-3.789	-3.686	-6.364	-4.023	-2.575	-0.337	-2.02
DAXX_GATGTTGCAGAACTCCGCCG	DAXX	115.69	24.27	300.72	2.39	121.92	-2.253	1.378	-5.597	0.076	-3.344	-1.302	-2.02
DAXX_AAGAGAAGAGCTCGGCTCCA	DAXX	87.03	101.29	38.13	2.39	32.7	0.219	-1.191	-5.187	-1.412	-5.406	-0.221	-2.02
DAXX_CACGATGATGCTGTTAGCGG	DAXX	183.14	95.79	11.42	54.48	39.56	-0.935	-4.004	-1.749	-2.211	-0.814	1.793	-2.02
KRT6A_GCTCAGAGGCATGCAGGACC	KRT6A	142.09	80.58	122.57	71.21	34.72	-0.818	-0.213	-0.997	-2.033	-0.179	-1.82	-2.02
KRT6A_CAGAGGCATGCAGGACCTGG	KRT6A	110.49	701.89	499.34	155.08	162.29	2.667	2.176	0.489	0.555	-2.178	-1.621	-2.02
ABCC6_TACTGTGTGGCTCACCACGA	ABCC6	169.33	3.24	6.68	2.39	4.04	-5.709	-4.664	-6.147	-5.39	-0.438	-0.726	-2.02
ABCC6_AAGGACCCAGAGGTACATGG	ABCC6	58.18	26.54	2.15	2.39	4.04	-1.133	-4.755	-4.606	-3.849	-3.473	0.906	-2.02
ABCC6_TGCCAGATGGCCTTCAGCAG	ABCC6	200.27	126.85	111.59	95.58	4.04	-0.659	-0.844	-1.067	-5.632	-0.408	-4.788	-2.02
ABCC6_TGCCCAGCAGGCCTCCGGAG	ABCC6	170.66	82.52	73.24	102.51	28.26	-1.048	-1.22	-0.735	-2.594	0.313	-1.374	-2.02
PUS3_ATTGGCCCTTACCTGTCCAA	PUS3	159.11	11.33	24.13	2.39	17.76	-3.812	-2.721	-6.057	-3.163	-2.245	-0.442	-2.02
PUS3_CCCTTGGAAACTGAGAGCGA	PUS3	143.41	263.74	27.36	10.51	31.49	0.879	-2.39	-3.77	-2.187	-4.649	0.203	-2.02
PUS3_ATTTGGAGACACCAACGAAG	PUS3	34.24	55.34	229.2	35.6	126.36	0.692	2.743	0.056	1.884	-0.636	-0.859	-2.02
PUS3_CAGCTAGTGGGCCAGAGCCC	PUS3	149.94	405.8	349.84	172.28	277.75	1.436	1.222	0.2	0.889	-1.236	-0.333	-2.02
TXNRD2_GCACTACCTGGTCGAAGCCG	TXNRD2	81.45	19.09	19.17	2.39	45.21	-2.093	-2.087	-5.091	-0.849	-2.998	1.238	-2.02
TXNRD2_GATGCAGCCCACGTTGACGC	TXNRD2	127.05	86.08	243.85	19.59	69.03	-0.562	0.941	-2.697	-0.88	-2.135	-1.821	-2.02
TXNRD2_GATCTCCTGGTGGTCGGCGG	TXNRD2	216.73	431.04	128.82	303.22	56.11	0.992	-0.751	0.485	-1.949	-0.507	-1.198	-2.02
TXNRD2_TTTGCAGCAAATGTCCTCCA	TXNRD2	214.27	219.73	850.03	224.61	210.73	0.036	1.988	0.068	-0.024	0.032	-2.012	-2.02
C6orf106_TTTACAAACTGAGTATCCGG	C6orf106	218.05	38.18	148.64	21.03	54.1	-2.514	-0.553	-3.374	-2.011	-0.86	-1.458	-2.02
C6orf106_AGGAAGAAGGCGCAACCGGC	C6orf106	90.91	283.8	56.44	153.17	14.94	1.642	-0.688	0.753	-2.606	-0.889	-1.918	-2.02
C6orf106_GATACATTCCTGCTCTGCTG	C6orf106	217.2	255	204.21	99.64	106.58	0.231	-0.089	-1.124	-1.027	-1.355	-0.938	-2.02
C6orf106_ACCCGTTTAAGACTGGCCGA	C6orf106	168.76	164.39	635.91	119.23	364.95	-0.038	1.914	-0.501	1.113	-0.463	-0.801	-2.02
FAM73A_TTAGAGCAGACCGATCACTG	FAM73A	220.13	90.61	130.54	41.82	8.48	-1.281	-0.754	-2.396	-4.699	-1.115	-3.945	-2.02
FAM73A_TGCGGAAGCAAAGGAATCCG	FAM73A	96.77	23.95	150.15	3.35	109	-2.015	0.634	-4.854	0.172	-2.839	-0.462	-2.02
FAM73A_AGAGAATAGTACCAAGTCAG	FAM73A	150.22	207.1	74.75	62.84	43.6	0.463	-1.007	-1.257	-1.785	-1.72	-0.778	-2.02
FAM73A_AGTACGGCATACCTACAGCC	FAM73A	65.65	27.83	31.67	56.39	41.58	-1.238	-1.052	-0.219	-0.659	1.019	0.393	-2.02
SDC2_TGGATGGTTTGCGTTCTCCA	SDC2	269.13	174.42	67.86	45.4	76.7	-0.626	-1.988	-2.568	-1.811	-1.942	0.177	-2.02
SDC2_AAACGGACAGAAGTCCTAGC	SDC2	70.76	75.08	47.82	26.28	14.94	0.085	-0.565	-1.429	-2.244	-1.514	-1.679	-2.02
SDC2_GTTCTGTATATTCAGCGTCG	SDC2	142.84	82.52	275.52	28.43	150.58	-0.792	0.948	-2.329	0.076	-1.537	-0.872	-2.02
SDC2_CACGCAGGCCACCAAGCCCA	SDC2	243.88	532.65	393.78	285.54	233.74	1.127	0.691	0.228	-0.061	-0.899	-0.752	-2.02
KIF12_TAGCAGCCACGGGATCCCGT	KIF12	141.14	127.18	51.92	95.34	12.92	-0.15	-1.443	-0.566	-3.45	-0.416	-2.007	-2.02
KIF12_TTGCTGGCAGACTCACTGGG	KIF12	225.05	132.68	151.65	133.09	70.65	-0.762	-0.569	-0.758	-1.672	0.004	-1.103	-2.02
KIF12_TGTGGGCTGAGTTCCTTCGA	KIF12	298.84	231.05	966.36	428.67	522.39	-0.371	1.693	0.521	0.806	0.892	-0.887	-2.02
KIF12_GCGGTCCAACAGCCAGGCGA	KIF12	154.39	935.21	2566.69	384.47	259.18	2.599	4.055	1.316	0.747	-1.283	-3.308	-2.02
ASB13_GAGAGGTAATCAATGAGCCG	ASB13	72.56	69.57	77.77	2.39	11.71	-0.061	0.1	-4.924	-2.632	-4.863	-2.732	-2.02
ASB13_AGTCAGACGGCTTCTTCCCG	ASB13	312.36	197.72	327.22	10.99	238.18	-0.66	0.067	-4.829	-0.391	-4.169	-0.458	-2.02
ASB13_TCTGCACGTTGCCTGTGCCC	ASB13	220.7	89.64	106.42	385.42	256.75	-1.3	-1.052	0.804	0.218	2.104	1.27	-2.02
ASB13_GCTCTGCGATGCCTGCGCCT	ASB13	100.37	195.78	129.47	37.75	174.8	0.964	0.367	-1.411	0.8	-2.375	0.433	-2.02
TENM2_GAAACTCATCTGACTCCCGG	TENM2	87.5	21.03	2.37	7.17	12.51	-2.057	-5.207	-3.61	-2.806	-1.553	2.401	-2.02
TENM2_GCGGAGTCAGATCCACGCCC	TENM2	131.4	239.14	38.13	14.1	14.94	0.864	-1.785	-3.22	-3.137	-4.084	-1.352	-2.02
TENM2_TAGGCAGCTGAGCAGATGGG	TENM2	256.08	85.43	350.48	26.52	535.31	-1.584	0.453	-3.271	1.064	-1.687	0.611	-2.02
TENM2_TGACGCCGACTCCGACACCG	TENM2	191.18	848.81	590.03	224.13	270.88	2.15	1.626	0.229	0.503	-1.921	-1.123	-2.02
MTOR_AGAGACTCTGTCCTTACCTA	MTOR	136.7	3.24	2.8	2.39	4.04	-5.401	-5.609	-5.838	-5.082	-0.437	0.527	-2.01
MTOR_GAGCCGGAATGAGGAAACCA	MTOR	98.48	3.24	2.15	2.39	4.04	-4.927	-5.515	-5.365	-4.608	-0.438	0.907	-2.01
MTOR_TGAGAATCAGACAGGCACGA	MTOR	127.71	36.57	12.92	2.39	4.04	-1.804	-3.305	-5.74	-4.983	-3.936	-1.678	-2.01
MTOR_TGGCCGTCTTGCCATGGCAG	MTOR	215.68	246.91	109.86	72.64	12.11	0.195	-0.973	-1.57	-4.155	-1.765	-3.182	-2.01
RPS10_CAGAGAGGCGGATTTGGTCG	RPS10	203.95	132.35	140.67	2.39	52.48	-0.624	-0.536	-6.415	-1.958	-5.791	-1.422	-2.01
RPS10_TGTGTGGGAACCATACCTTT	RPS10	158.55	50.81	161.56	75.03	90.03	-1.642	0.027	-1.079	-0.817	0.563	-0.844	-2.01
RPS10_GGAACCATACCTTTAGGCCG	RPS10	69.44	60.84	129.25	14.58	201.04	-0.191	0.896	-2.252	1.534	-2.061	0.638	-2.01
H2AFJ_GGTGTTGGAGTACCTTACGG	H2AFJ	188.06	116.17	63.98	11.95	116.27	-0.695	-1.556	-3.976	-0.694	-3.281	0.862	-2.01
H2AFJ_CAAATCCCGCTCCTCCCGCG	H2AFJ	124.78	75.08	75.4	14.1	57.33	-0.733	-0.727	-3.146	-1.122	-2.413	-0.395	-2.01
H2AFJ_GGGCGGCAAAGTGCGAGCAA	H2AFJ	92.14	119.09	233.08	381.84	276.94	0.37	1.339	2.051	1.588	1.681	0.249	-2.01
H2AFJ_TACGGCGGAGATCCTGGAGC	H2AFJ	122.22	353.37	1584.17	131.66	95.27	1.532	3.696	0.107	-0.359	-1.425	-4.055	-2.01
UBE2R2_TTGGTCAAGAATCTGAAGGT	UBE2R2	153.06	38.51	54.72	5.5	62.98	-1.991	-1.484	-4.8	-1.281	-2.809	0.203	-2.01
UBE2R2_GAGGTCGGACTCGTCCACCA	UBE2R2	144.45	67.31	95.43	27.48	9.29	-1.102	-0.598	-2.394	-3.96	-1.292	-3.362	-2.01
UBE2R2_TGAAGCATCGACATTGGCTG	UBE2R2	319.46	111	190.86	21.98	127.97	-1.525	-0.743	-3.861	-1.32	-2.336	-0.577	-2.01
UBE2R2_GTAGGATTCCACCTTTCAGA	UBE2R2	59.22	118.44	59.24	63.56	153.41	1	0.001	0.102	1.373	-0.898	1.372	-2.01
OCLN_GGAAAGAGTTGACAGTCCCA	OCLN	91.48	63.75	17.45	12.19	14.13	-0.521	-2.39	-2.908	-2.695	-2.387	-0.305	-2.01
OCLN_GGTAACAAAGATCACCAACG	OCLN	41.53	30.42	44.16	20.07	15.34	-0.449	0.089	-1.049	-1.437	-0.6	-1.526	-2.01
OCLN_TAAGGAGGTGGACTTTCAAG	OCLN	164.41	450.45	202.28	196.89	72.26	1.454	0.299	0.26	-1.186	-1.194	-1.485	-2.01
OCLN_AGGCAGCCTCGTTACAGCAG	OCLN	240.56	228.14	504.07	128.08	309.64	-0.077	1.067	-0.909	0.364	-0.832	-0.703	-2.01
TMEM19_ACAGCCCAACAAATAAGGCA	TMEM19	59.22	80.58	45.24	7.17	4.04	0.444	-0.389	-3.046	-3.875	-3.49	-3.486	-2.01
TMEM19_AATGCAATAATTGGCCACTG	TMEM19	176.24	21.36	87.67	44.44	98.1	-3.045	-1.007	-1.987	-0.845	1.058	0.162	-2.01
TMEM19_ACTTACGACCTATTTCTCCG	TMEM19	92.9	79.93	90.47	64.52	72.26	-0.217	-0.038	-0.526	-0.362	-0.309	-0.324	-2.01
TMEM19_GTACAGCAGGGCCAGTTCTG	TMEM19	96.68	166.65	162.64	165.59	20.59	0.786	0.75	0.776	-2.231	-0.01	-2.981	-2.01
GREB1L_AATAGAGTGGCAAGAAGCAG	GREB1L	170.66	272.8	266.04	58.54	142.51	0.677	0.641	-1.544	-0.26	-2.221	-0.901	-2.01
GREB1L_GCTAATGGAAACAGTAGCCA	GREB1L	44.18	67.96	108.57	26.76	38.76	0.621	1.297	-0.723	-0.189	-1.344	-1.486	-2.01
GREB1L_TTACCCAGATGTCAAACCCA	GREB1L	137.92	192.87	229.85	143.37	316.5	0.484	0.737	0.056	1.198	-0.428	0.461	-2.01
GREB1L_GAACAAATTGACATCCCAGC	GREB1L	91.67	250.79	237.6	100.12	94.87	1.452	1.374	0.127	0.05	-1.325	-1.324	-2.01
ZCCHC11_GCTGCTTAAATTCTACACAC	ZCCHC11	41.53	3.24	10.34	2.39	5.65	-3.682	-2.006	-4.119	-2.877	-0.437	-0.871	-2.01
ZCCHC11_GTAGCGAAAGGCTAACACCA	ZCCHC11	88.92	69.57	39.64	112.31	13.73	-0.354	-1.166	0.337	-2.696	0.691	-1.53	-2.01
ZCCHC11_TGCAGATTCATCTATCACAG	ZCCHC11	72.56	29.77	64.62	6.93	17.36	-1.285	-0.167	-3.388	-2.063	-2.103	-1.896	-2.01
ZCCHC11_AGTCCGTCAGGAAATTGTGG	ZCCHC11	174.63	286.39	344.67	28.43	234.55	0.714	0.981	-2.619	0.426	-3.333	-0.555	-2.01
SRP54_ATGAACAGGAGTCAATGGCA	SRP54	190.33	28.8	43.94	2.39	27.05	-2.724	-2.115	-6.316	-2.815	-3.592	-0.7	-2
SRP54_ACTAACCAAGATCTGACTGA	SRP54	150.98	49.19	22.83	5.02	20.59	-1.618	-2.725	-4.911	-2.874	-3.293	-0.149	-2
SRP54_TAGACCCTGGAGTTAAGGCA	SRP54	255.98	53.72	91.34	15.05	50.46	-2.253	-1.487	-4.088	-2.343	-1.835	-0.856	-2
SRP54_GGCTTCACAAGCCTGCCCAA	SRP54	114.56	79.61	448.07	118.76	206.7	-0.525	1.968	0.052	0.851	0.577	-1.117	-2
DOHH_GGCGGGACCCTACCTCTCCG	DOHH	99.52	32.04	86.17	2.39	53.69	-1.635	-0.208	-5.38	-0.89	-3.745	-0.682	-2
DOHH_GGTGCGTGAGAGCTGCGAGG	DOHH	134.24	43.04	95	12.43	9.29	-1.641	-0.499	-3.433	-3.854	-1.792	-3.355	-2
DOHH_GTCCACCAGCGTCTGCCCGA	DOHH	244.35	63.75	228.56	64.04	182.07	-1.938	-0.096	-1.932	-0.424	0.006	-0.328	-2
DOHH_CAGGGCGGAATCGTCATCGA	DOHH	212.66	310.01	302.23	210.99	324.58	0.544	0.507	-0.011	0.61	-0.555	0.103	-2
RDH10_GCCCAAGGAGAAGAGCGTGG	RDH10	61.21	75.08	17.23	7.89	8.48	0.295	-1.828	-2.956	-2.852	-3.251	-1.024	-2
RDH10_TATCTGACAAACCTCAACTC	RDH10	67.64	22	33.17	10.27	30.68	-1.62	-1.028	-2.719	-1.14	-1.099	-0.112	-2
RDH10_GAGGGAGAACGTCTACCTGA	RDH10	75.49	34.95	335.83	9.56	131.2	-1.111	2.153	-2.982	0.797	-1.871	-1.356	-2
RDH10_TACAAGATAAGGGCAAACCA	RDH10	97.72	56.95	223.17	88.17	74.28	-0.779	1.191	-0.148	-0.396	0.631	-1.587	-2
KLLN_GGCTCGGACCAGCCTCCCGA	KLLN	143.41	101.29	31.67	12.43	5.25	-0.502	-2.179	-3.529	-4.772	-3.027	-2.593	-2
KLLN_GGAAGAAGACGACTTGCCTC	KLLN	125.44	45.63	92.63	30.35	7.67	-1.459	-0.437	-2.047	-4.032	-0.588	-3.595	-2
KLLN_GTTGAGTGGAAAGTACGGAA	KLLN	84.48	182.51	84.87	420.31	95.27	1.111	0.007	2.315	0.174	1.204	0.167	-2
KLLN_CAGTCGGAACTACTTTCCGA	KLLN	151.45	554.98	262.59	230.82	288.24	1.874	0.794	0.608	0.928	-1.266	0.134	-2
LILRA4_AAGAGGGAAACTCAATGTCG	LILRA4	102.64	291.89	139.16	16.97	136.45	1.508	0.439	-2.597	0.411	-4.105	-0.028	-2
LILRA4_CCAGCCGTGAGGCACACCGG	LILRA4	149.47	78.64	451.08	103.23	157.04	-0.927	1.594	-0.534	0.071	0.393	-1.523	-2
LILRA4_GAGGGTCAGATTCTCTCCGG	LILRA4	67.54	113.91	111.37	48.51	53.29	0.754	0.721	-0.478	-0.342	-1.232	-1.063	-2
LILRA4_AACTCACACCAACACAACCA	LILRA4	65.37	117.14	1338.38	66.67	1092.42	0.842	4.356	0.028	4.063	-0.814	-0.293	-2
RPRML_ACGTGGGCGCAGCCATCCTG	RPRML	165.07	73.13	46.53	6.69	36.33	-1.175	-1.827	-4.625	-2.184	-3.45	-0.357	-2
RPRML_GAACCACAGCGGCTTGGAGG	RPRML	110.02	84.14	20.9	4.78	18.97	-0.387	-2.396	-4.525	-2.536	-4.138	-0.14	-2
RPRML_GGGAAACCGCACCCACGGGC	RPRML	64.42	586.37	122.79	401.19	48.44	3.186	0.931	2.639	-0.411	-0.547	-1.342	-2
RPRML_CAGCCACGTGCCCAGCCCGT	RPRML	306.12	841.36	408	738.35	484.85	1.459	0.414	1.27	0.663	-0.189	0.249	-2
FAM182B_TGCCCAGGGCAATCTTCTGG	FAM182B	95.64	15.21	28	9.56	8.48	-2.653	-1.772	-3.323	-3.496	-0.67	-1.724	-2
FAM182B_TAGAAATGGTGCGAGAACTT	FAM182B	119.19	85.43	136.36	3.82	50.06	-0.48	0.194	-4.962	-1.252	-4.482	-1.446	-2
FAM182B_TGGTGCGAGAACTTTGGATG	FAM182B	327.03	288.98	549.1	144.09	559.53	-0.178	0.748	-1.182	0.775	-1.004	0.027	-2
FAM182B_CCAGAAGATTGCCCTGGGCA	FAM182B	93.84	46.92	254.84	42.77	182.47	-1	1.441	-1.134	0.959	-0.134	-0.482	-2
MAGEB5_GCTGCATGAACTCTCAGTGG	MAGEB5	151.55	680.21	12.49	135.72	95.27	2.166	-3.6	-0.159	-0.67	-2.325	2.93	-2
MAGEB5_ATTGCTGCATGAACTCTCAG	MAGEB5	146.53	121.35	1136.75	55.2	187.72	-0.272	2.956	-1.409	0.357	-1.137	-2.599	-2
MAGEB5_TTAATGCAGGATCTGACGAA	MAGEB5	93.56	133.97	146.05	77.66	52.08	0.518	0.643	-0.269	-0.845	-0.787	-1.488	-2
MAGEB5_GCCCAGGAAGCTCATCACTC	MAGEB5	111.34	410.97	234.16	116.37	152.2	1.884	1.072	0.064	0.451	-1.82	-0.621	-2
SRSF11_GTGGACGATACTCACTCCGG	SRSF11	147.38	12.94	2.15	4.54	4.04	-3.509	-6.096	-5.021	-5.19	-1.512	0.906	-1.99
SRSF11_GATCAAGATCACGTTCTAGG	SRSF11	85.23	124.26	31.24	4.3	9.69	0.544	-1.448	-4.309	-3.137	-4.853	-1.689	-1.99
SRSF11_GTTGGCACCAGCTAATGCAG	SRSF11	138.49	13.59	150.36	19.59	23.82	-3.349	0.119	-2.821	-2.54	0.528	-2.659	-1.99
SRSF11_ATAGTCGTACCATATGCAGA	SRSF11	143.32	76.05	101.68	36.08	187.72	-0.914	-0.495	-1.99	0.389	-1.076	0.884	-1.99
MRPS16_TGCTCACAACAAGTGTCCCA	MRPS16	137.45	3.88	2.15	2.63	4.84	-5.146	-5.996	-5.709	-4.826	-0.563	1.17	-1.99
MRPS16_GGCCCGATGACTCACTGAGG	MRPS16	114.09	21.36	62.69	8.6	4.04	-2.417	-0.864	-3.729	-4.821	-1.312	-3.957	-1.99
MRPS16_TTAACCATCCGCCTTGCCCT	MRPS16	302.15	218.75	41.36	83.39	31.89	-0.466	-2.869	-1.857	-3.244	-1.391	-0.375	-1.99
MRPS16_CAAATGCTGAGAGACTGCGA	MRPS16	100.37	134.29	54.28	79.57	11.71	0.42	-0.887	-0.335	-3.1	-0.755	-2.213	-1.99
OR4A47_CAAGCCTGAAATCAATCTGG	OR4A47	129.98	111.32	80.57	150.78	4.04	-0.224	-0.69	0.214	-5.009	0.438	-4.319	-1.99
OR4A47_GGGCTTCACACAGAATCCAA	OR4A47	49.38	7.77	28	58.3	4.04	-2.669	-0.818	0.24	-3.613	2.909	-2.795	-1.99
OR4A47_TTACGGTCACTACAATGAGC	OR4A47	91.67	439.13	107.92	242.77	7.67	2.26	0.236	1.405	-3.579	-0.855	-3.815	-1.99
OR4A47_GTAAAGAATACATGGAGCCA	OR4A47	107.37	217.46	80.78	205.49	65.4	1.018	-0.41	0.937	-0.715	-0.081	-0.305	-1.99
KIF27_AGCAGACTTAAAGAAACGGG	KIF27	55.91	19.09	12.49	5.02	10.5	-1.55	-2.162	-3.478	-2.413	-1.928	-0.251	-1.99
KIF27_TCATTCCATAACCTCTCTCG	KIF27	150.79	61.81	74.75	13.62	25.03	-1.287	-1.012	-3.469	-2.591	-2.182	-1.579	-1.99
KIF27_ATCAAGACAAGATTCCAGGA	KIF27	101.5	297.71	67.21	41.58	31.89	1.552	-0.595	-1.288	-1.67	-2.84	-1.075	-1.99
KIF27_AAAGCAGCAACACAAACTGC	KIF27	101.03	119.41	39.85	97.97	54.9	0.241	-1.342	-0.044	-0.88	-0.285	0.462	-1.99
PHF21A_GGAGTTGCAGACTCTACAGG	PHF21A	127.14	72.81	26.71	2.39	4.04	-0.804	-2.251	-5.734	-4.977	-4.93	-2.726	-1.99
PHF21A_GATGGCGGTCACCATAGCAA	PHF21A	138.02	285.42	154.88	27.48	107.79	1.048	0.166	-2.328	-0.357	-3.376	-0.523	-1.99
PHF21A_TGTGGAAGAAAGTTTGGACG	PHF21A	129.51	283.47	29.3	167.74	91.24	1.13	-2.144	0.373	-0.505	-0.757	1.639	-1.99
PHF21A_ATAGGTTCGACCCAAGCCTG	PHF21A	314.26	241.73	373.32	307.05	318.52	-0.379	0.248	-0.033	0.019	0.346	-0.229	-1.99
DPYSL4_ATGGCATGAGAGCATCAAGG	DPYSL4	141.52	55.01	37.91	11.47	16.15	-1.363	-1.9	-3.625	-3.132	-2.262	-1.232	-1.99
DPYSL4_TCTGCGCTTGGCCTGAGCGA	DPYSL4	201.59	125.88	125.16	23.89	39.16	-0.679	-0.688	-3.077	-2.364	-2.398	-1.676	-1.99
DPYSL4_AGTGACCGCCTTCTGATCAG	DPYSL4	255.32	47.89	201.2	51.85	158.25	-2.414	-0.344	-2.3	-0.69	0.114	-0.346	-1.99
DPYSL4_CAGGAAGGACCATCAGGCCG	DPYSL4	280.2	953.98	523.25	436.32	496.55	1.767	0.901	0.639	0.825	-1.128	-0.076	-1.99
FAM109A_GCAGCACGAACCAGCGCCGG	FAM109A	72.94	58.57	40.93	2.39	186.51	-0.316	-0.833	-4.932	1.355	-4.616	2.188	-1.99
FAM109A_AGCAGCCGGGTCCAGCCCTG	FAM109A	196.39	119.41	136.57	12.66	57.33	-0.718	-0.524	-3.955	-1.776	-3.237	-1.252	-1.99
FAM109A_GAAGCCTGCATTGTCCACCG	FAM109A	135.18	192.22	83.15	91.04	36.74	0.508	-0.701	-0.57	-1.88	-1.078	-1.179	-1.99
FAM109A_AGCGAAGGCGAACTCCTCGG	FAM109A	145.4	126.85	85.52	124.25	48.44	-0.197	-0.766	-0.227	-1.586	-0.03	-0.82	-1.99
MSL3_GAAGATGATCTGCTATGCAC	MSL3	102.07	3.24	23.26	2.39	4.04	-4.979	-2.133	-5.417	-4.66	-0.438	-2.527	-1.99
MSL3_CAACGGGAGAGTGTAATCAA	MSL3	166.21	170.86	44.38	55.2	25.43	0.04	-1.905	-1.59	-2.708	-1.63	-0.803	-1.99
MSL3_GAAGAGCTTGGGCATGCTGG	MSL3	125.72	39.16	177.29	19.12	109.81	-1.683	0.496	-2.717	-0.195	-1.034	-0.691	-1.99
MSL3_GAGCAAATGAGCGCGAGCGA	MSL3	59.03	46.92	74.75	21.51	23.82	-0.331	0.341	-1.457	-1.309	-1.126	-1.65	-1.99
LDB2_TGGCAAAGGCGTCCCACCAG	LDB2	248.98	201.6	131.83	125.21	168.34	-0.305	-0.917	-0.992	-0.565	-0.687	0.352	-1.98
LDB2_CCACAACTCATCCATCACGG	LDB2	153.25	186.39	108.35	83.15	65	0.282	-0.5	-0.882	-1.237	-1.164	-0.737	-1.98
LDB2_GAGACTGCAGTCTCGCACAG	LDB2	94.6	228.46	113.52	30.11	70.65	1.272	0.263	-1.652	-0.421	-2.924	-0.684	-1.98
LDB2_ATTCGATTGATCTTACCCTG	LDB2	220.98	447.86	324.42	204.78	112.23	1.019	0.554	-0.11	-0.977	-1.129	-1.531	-1.98
DSE_GCAAAGTGTTGTTTAAGCCA	DSE	113.61	76.69	50.41	14.81	21.4	-0.567	-1.172	-2.939	-2.409	-2.372	-1.237	-1.98
DSE_GATGAGGACTCACACACGGG	DSE	113.42	247.88	27.36	12.66	32.3	1.128	-2.052	-3.163	-1.812	-4.291	0.24	-1.98
DSE_AATCAGAAGGAACCGTGTGG	DSE	150.41	201.93	336.91	286.98	132.41	0.425	1.163	0.932	-0.184	0.507	-1.347	-1.98
DSE_GCAAGCGGGACCTCATCCCA	DSE	158.74	229.76	303.09	169.17	277.75	0.533	0.933	0.092	0.807	-0.441	-0.126	-1.98
GSTA4_CCCAAGCTCCACTATCCCAA	GSTA4	159.78	122	42.87	52.09	8.48	-0.389	-1.898	-1.617	-4.236	-1.228	-2.338	-1.98
GSTA4_GCCGGATGGAGTCCGTGAGA	GSTA4	82.4	94.49	11.2	27.24	26.24	0.198	-2.879	-1.597	-1.651	-1.795	1.228	-1.98
GSTA4_AAGGATTGACATGTACGTGG	GSTA4	146.72	61.81	146.91	78.85	52.08	-1.247	0.002	-0.896	-1.494	0.351	-1.496	-1.98
GSTA4_GCAGACAAGCACAATCTCTT	GSTA4	52.98	64.72	245.14	10.75	123.94	0.289	2.21	-2.301	1.226	-2.59	-0.984	-1.98
HCCS_AGCAGATGGAGACAAACCCA	HCCS	138.59	61.81	71.52	58.54	20.19	-1.165	-0.954	-1.243	-2.779	-0.078	-1.825	-1.98
HCCS_GGATGAGGATATCAGTCAGA	HCCS	108.22	107.76	90.47	10.75	50.46	-0.006	-0.258	-3.331	-1.101	-3.325	-0.843	-1.98
HCCS_CAGGAACGAATTCGTGCCCT	HCCS	160.34	161.15	316.02	36.8	276.94	0.007	0.979	-2.123	0.788	-2.13	-0.191	-1.98
HCCS_ACTCATAGGCGCGTTCCTGG	HCCS	282.28	638.14	222.31	340.5	255.95	1.177	-0.345	0.271	-0.141	-0.906	0.204	-1.98
DDX47_GGAGACCTCACACAAGATGG	DDX47	174.91	69.9	11.85	40.14	6.46	-1.323	-3.884	-2.123	-4.759	-0.8	-0.875	-1.97
DDX47_ACTAGGGCAAACAAACGCTG	DDX47	112.95	133	70.01	13.38	72.26	0.236	-0.69	-3.077	-0.644	-3.313	0.046	-1.97
DDX47_GCAACTGACGTTGCCAGCCG	DDX47	70.95	260.82	50.84	210.27	11.71	1.878	-0.481	1.567	-2.599	-0.311	-2.118	-1.97
DDX47_GAGGAAACGGCACATTTCAC	DDX47	56	26.21	575.59	28.67	170.77	-1.095	3.361	-0.966	1.608	0.129	-1.753	-1.97
MCM3_GAAGGCAACCAGCTCCTCAA	MCM3	93.09	3.24	2.15	2.63	4.04	-4.846	-5.433	-5.146	-4.527	-0.3	0.906	-1.97
MCM3_GGTAGGATAGACAGAGCTGG	MCM3	124.4	55.34	51.27	2.87	50.06	-1.169	-1.279	-5.439	-1.313	-4.27	-0.034	-1.97
MCM3_AAGAAGGGAGGCTACACCTC	MCM3	96.3	237.52	83.8	107.53	9.29	1.302	-0.201	0.159	-3.375	-1.143	-3.174	-1.97
MCM3_TCAGCCCTCTTTCTCTGCTG	MCM3	231.48	247.88	64.84	135.01	48.85	0.099	-1.836	-0.778	-2.245	-0.877	-0.409	-1.97
PPM1J_AAACCGGGTGCGCTCGGCCG	PPM1J	58.84	13.27	10.56	2.39	4.84	-2.149	-2.479	-4.622	-3.602	-2.473	-1.123	-1.97
PPM1J_GCGGCGTGGCCACCAAGTGG	PPM1J	157.6	86.73	49.55	37.99	35.12	-0.862	-1.669	-2.052	-2.166	-1.19	-0.497	-1.97
PPM1J_TGTGAAGACCAGCAGGACTG	PPM1J	180.97	69.57	248.81	56.39	114.65	-1.379	0.459	-1.682	-0.658	-0.303	-1.117	-1.97
PPM1J_GTACCTAGGGAGCCTAGCCG	PPM1J	86.94	954.3	118.48	576.82	24.22	3.456	0.447	2.73	-1.844	-0.726	-2.291	-1.97
KMO_GCTGTTGAAATGTAATCCAG	KMO	61.02	56.63	128.17	9.8	31.09	-0.108	1.071	-2.639	-0.973	-2.531	-2.044	-1.97
KMO_CGAGTGGCTACCTTCACACG	KMO	357.02	203.87	243.85	133.81	253.93	-0.808	-0.55	-1.416	-0.492	-0.608	0.058	-1.97
KMO_GATGTATATGAAGCTAGGGA	KMO	99.04	194.81	148.85	31.78	138.07	0.976	0.588	-1.64	0.479	-2.616	-0.109	-1.97
KMO_ACAGGAAGAAATCTTGCACT	KMO	131.3	411.94	348.97	320.67	226.88	1.65	1.41	1.288	0.789	-0.362	-0.621	-1.97
B4GALNT2_GATTCGGGATGACTTCGGGC	B4GALNT2	93.27	29.77	4.09	2.39	4.84	-1.648	-4.51	-5.287	-4.267	-3.639	0.243	-1.97
B4GALNT2_GGGATGGGAACCGTGTGCAG	B4GALNT2	143.22	23.3	53.42	2.63	21.8	-2.62	-1.423	-5.768	-2.716	-3.148	-1.293	-1.97
B4GALNT2_AAGGACTCACCTCATAGACG	B4GALNT2	176.99	416.15	18.31	101.31	12.51	1.233	-3.273	-0.805	-3.822	-2.038	-0.549	-1.97
B4GALNT2_TGGCCAGAGCGACCTCCCAG	B4GALNT2	237.73	220.37	87.03	182.56	65	-0.109	-1.45	-0.381	-1.871	-0.272	-0.421	-1.97
PCP4_ACCAGAGACAGAACGTGCAG	PCP4	122.13	22.98	139.59	24.61	23.41	-2.41	0.193	-2.311	-2.383	0.099	-2.576	-1.97
PCP4_AGTTAGAGCCAACATGAGTG	PCP4	239.24	554.01	181.17	144.09	219.61	1.211	-0.401	-0.732	-0.123	-1.943	0.278	-1.97
PCP4_AGAGACAGAACGTGCAGCGG	PCP4	233.09	1355.89	115.46	387.33	111.83	2.54	-1.013	0.733	-1.06	-1.807	-0.047	-1.97
PCP4_AATTCCAGAAGAAGAAGGCT	PCP4	77.85	199.01	96.29	74.31	50.46	1.354	0.307	-0.067	-0.626	-1.421	-0.933	-1.97
KIAA1239_CAGGTCATAGATCTGTACTG	KIAA1239	155.61	73.78	163.72	29.15	25.03	-1.077	0.073	-2.416	-2.636	-1.339	-2.709	-1.97
KIAA1239_GCTGGAGACCAAGTTGCTGG	KIAA1239	143.79	147.89	232.87	48.03	160.27	0.041	0.696	-1.582	0.157	-1.623	-0.539	-1.97
KIAA1239_ATATAACTGGAACAGAACCG	KIAA1239	3.31	3.24	124.3	2.39	49.25	-0.033	5.23	-0.471	3.895	-0.438	-1.335	-1.97
KIAA1239_TCCCAGAGAAAGCCGCCCGC	KIAA1239	179.08	865.31	351.13	794.98	260.39	2.273	0.971	2.15	0.54	-0.123	-0.431	-1.97
HNRNPA0_AGGTCACGAAGCCAAAGCAA	HNRNPA0	79.18	16.83	18.74	2.39	4.04	-2.234	-2.079	-5.05	-4.294	-2.816	-2.215	-1.96
HNRNPA0_GACCAGAACGGCCTTTCCAA	HNRNPA0	63.48	17.15	13.14	12.9	4.04	-1.888	-2.272	-2.298	-3.975	-0.41	-1.703	-1.96
HNRNPA0_AAGGAGGATATCTACTCCGG	HNRNPA0	71.8	11	11.42	13.86	4.04	-2.706	-2.653	-2.373	-4.153	0.333	-1.5	-1.96
HNRNPA0_TATGGGCCCATGAAGAGCGG	HNRNPA0	183.33	233.64	147.78	123.06	44.41	0.35	-0.311	-0.575	-2.046	-0.925	-1.735	-1.96
UCHL3_GGATCCTGAACTCCTTAGCA	UCHL3	144.17	130.41	28.87	37.51	43.6	-0.145	-2.32	-1.942	-1.725	-1.797	0.595	-1.96
UCHL3_CAAACAATCAGCAATGCCTG	UCHL3	223.63	159.21	194.95	61.89	43.2	-0.49	-0.198	-1.853	-2.372	-1.363	-2.174	-1.96
UCHL3_TGAAGAACGAGCCAGATACC	UCHL3	208.78	386.7	206.15	107.77	177.23	0.889	-0.018	-0.954	-0.236	-1.843	-0.218	-1.96
UCHL3_GCCGCTGGAGGCCAATCCCG	UCHL3	106.8	430.39	120.63	145.76	116.67	2.011	0.176	0.449	0.127	-1.562	-0.049	-1.96
SETBP1_AAGACAGTCCATTAAAGCGG	SETBP1	190.24	44.01	165.87	13.86	106.58	-2.112	-0.198	-3.779	-0.836	-1.667	-0.638	-1.96
SETBP1_AAAGAGGAAACACAAACCGC	SETBP1	99.14	128.79	88.32	26.05	110.21	0.378	-0.167	-1.928	0.153	-2.306	0.32	-1.96
SETBP1_GCAGTGCATAGTAAGAACGA	SETBP1	122.51	81.55	250.53	35.36	95.68	-0.587	1.032	-1.792	-0.357	-1.205	-1.389	-1.96
SETBP1_CAAGGAGGCAAACTTCACAG	SETBP1	189.01	116.5	627.94	78.14	261.2	-0.698	1.732	-1.274	0.467	-0.576	-1.265	-1.96
MATN4_AACTGGAGCTGGGTTTCCCA	MATN4	95.92	4.53	21.97	2.39	4.04	-4.404	-2.126	-5.327	-4.571	-0.923	-2.445	-1.96
MATN4_GGTGCAGTGGAACATGGCCC	MATN4	74.92	28.15	117.83	3.82	5.65	-1.412	0.653	-4.293	-3.729	-2.881	-4.382	-1.96
MATN4_GTGACAGAAATAGGAGCCTG	MATN4	79.56	39.48	7.32	15.53	17.36	-1.011	-3.441	-2.357	-2.196	-1.346	1.245	-1.96
MATN4_CGGCATTGAAATTTACGCGG	MATN4	106.05	74.75	167.81	144.32	111.42	-0.504	0.662	0.445	0.071	0.949	-0.591	-1.96
STXBP5L_AAGTGGTTCCGTACATCCGG	STXBP5L	168.39	47.25	186.34	60.21	729.49	-1.834	0.146	-1.484	2.115	0.35	1.969	-1.96
STXBP5L_TAGGAGTGGCCAATCAGTGG	STXBP5L	301.77	194.81	110.29	93.67	29.07	-0.631	-1.452	-1.688	-3.376	-1.057	-1.924	-1.96
STXBP5L_AGTACTAGAATCAAATCCGG	STXBP5L	101.88	313.57	44.38	70.25	10.5	1.622	-1.199	-0.536	-3.279	-2.158	-2.08	-1.96
STXBP5L_TGGATCAAAGGCTAATGCTG	STXBP5L	152.02	208.72	239.76	21.74	133.22	0.457	0.657	-2.806	-0.19	-3.263	-0.847	-1.96
GLT6D1_GGTGGACTTCCTCTTCAGCA	GLT6D1	131.68	71.84	109.22	28.2	91.64	-0.874	-0.27	-2.223	-0.523	-1.349	-0.253	-1.96
GLT6D1_CAGAAGGCGGAATATCACTG	GLT6D1	136.51	141.74	453.45	52.09	36.33	0.054	1.732	-1.39	-1.91	-1.444	-3.642	-1.96
GLT6D1_AATGCTTTGAACGTTCGAAG	GLT6D1	83.63	71.19	121.93	100.84	60.96	-0.232	0.544	0.27	-0.456	0.502	-1	-1.96
GLT6D1_TATGGGAAGGGACTTTCGAC	GLT6D1	112.67	149.5	137.44	167.98	73.07	0.408	0.287	0.576	-0.625	0.168	-0.912	-1.96
UBE2B_TAACAGTCCAGCCAATAGCC	UBE2B	109.45	140.12	190.21	11.47	149.37	0.356	0.797	-3.254	0.449	-3.61	-0.348	-1.96
UBE2B_GCTGCGGAGCATGTCGACCC	UBE2B	130.07	131.06	172.12	14.34	221.23	0.011	0.404	-3.182	0.766	-3.193	0.362	-1.96
UBE2B_GTTACAAGAGGACCCACCTG	UBE2B	200.36	285.09	183.32	130.47	129.18	0.509	-0.128	-0.619	-0.633	-1.128	-0.505	-1.96
UBE2B_CATGAGCCTCCTCCGGGCCG	UBE2B	189.1	318.75	254.62	247.55	193.37	0.753	0.429	0.389	0.032	-0.364	-0.397	-1.96
NLRP12_GGATAAACAGGAAGGACCTG	NLRP12	82.77	28.8	46.31	12.9	10.5	-1.523	-0.838	-2.681	-2.979	-1.158	-2.141	-1.96
NLRP12_TGACAAGAGAGACTTCCAGA	NLRP12	63.48	11.65	96.72	19.35	25.43	-2.446	0.608	-1.714	-1.319	0.732	-1.927	-1.96
NLRP12_TCTGATGCAACCCAAGCCGG	NLRP12	269.13	294.48	282.84	28.67	178.03	0.13	0.072	-3.231	-0.596	-3.361	-0.668	-1.96
NLRP12_AAATGCCCTGGGCAGCCGGG	NLRP12	105.76	241.08	48.04	148.39	64.59	1.189	-1.139	0.489	-0.711	-0.7	0.428	-1.96
CARS_CTGCCCGGAGGAATCTGCCA	CARS	194.78	50.48	45.88	2.39	20.99	-1.948	-2.086	-6.349	-3.214	-4.401	-1.128	-1.95
CARS_GAAGTGTTCATACCTCAAGA	CARS	88.64	20.39	81.43	2.39	64.59	-2.12	-0.122	-5.213	-0.457	-3.093	-0.335	-1.95
CARS_GCACGCGTAGCTATGTCCAG	CARS	189.39	78.31	110.72	129.27	42.79	-1.274	-0.774	-0.551	-2.146	0.723	-1.372	-1.95
CARS_ATGGCTGGGTCCCAGCAGGA	CARS	66.98	50.48	36.62	34.89	17.36	-0.408	-0.871	-0.941	-1.948	-0.533	-1.077	-1.95
SP2_GCTGCAAATGGAACAAGCCC	SP2	90.34	3.24	35.11	2.39	6.06	-4.803	-1.363	-5.241	-3.899	-0.438	-2.536	-1.95
SP2_GGTGCTGATCGAGACCACCG	SP2	69.15	33.65	2.15	18.16	4.04	-1.039	-5.005	-1.929	-4.098	-0.89	0.907	-1.95
SP2_TGATGGTGACAGGCACGCCC	SP2	210.29	23.62	94.35	6.69	31.89	-3.154	-1.156	-4.974	-2.721	-1.82	-1.565	-1.95
SP2_ACTGGGACTCACAGCAGCAG	SP2	208.4	64.07	58.38	37.75	12.11	-1.702	-1.836	-2.465	-4.105	-0.763	-2.269	-1.95
FOXA1_GTTGGACGGCGCGTACGCCA	FOXA1	87.6	57.28	34.25	2.39	62.57	-0.613	-1.355	-5.196	-0.485	-4.583	0.87	-1.95
FOXA1_TACGAGCGGCAACATGACCC	FOXA1	183.33	215.2	525.19	11.71	217.6	0.231	1.518	-3.969	0.247	-4.2	-1.271	-1.95
FOXA1_GAGCTAGGAAGTGTTTAGGA	FOXA1	134.33	156.3	120.85	30.11	123.94	0.219	-0.153	-2.158	-0.116	-2.377	0.037	-1.95
FOXA1_AAGGGCATGAAACCAGCGAC	FOXA1	118.06	201.28	91.77	240.14	187.72	0.77	-0.363	1.024	0.669	0.254	1.032	-1.95
HTRA2_TCACTCACCAGGTTAACCAG	HTRA2	119.76	38.83	16.59	2.39	4.04	-1.625	-2.852	-5.647	-4.891	-4.022	-2.039	-1.95
HTRA2_GAACGGCTCAGGATTCGTGG	HTRA2	222.97	46.92	49.33	8.84	20.19	-2.249	-2.176	-4.656	-3.465	-2.407	-1.289	-1.95
HTRA2_ACATCAGCTGAGCGTCCCAG	HTRA2	305.74	30.74	151.65	25.09	82.36	-3.314	-1.012	-3.607	-1.892	-0.293	-0.88	-1.95
HTRA2_CCAAAGCCCGCCATGCCCGA	HTRA2	203.1	194.48	104.69	104.18	178.44	-0.063	-0.956	-0.963	-0.187	-0.9	0.769	-1.95
ZFP57_GGTAACCCAGATGGACGCGG	ZFP57	73.41	159.54	15.73	5.26	14.53	1.12	-2.223	-3.804	-2.337	-4.924	-0.114	-1.95
ZFP57_TGTACAGAAGACGCTCCCAT	ZFP57	142.09	42.39	67.21	42.77	13.73	-1.745	-1.08	-1.732	-3.372	0.013	-2.292	-1.95
ZFP57_GAAGAGAGATTGCTGGAGGG	ZFP57	111.63	103.55	66.13	193.55	21.8	-0.108	-0.755	0.794	-2.356	0.902	-1.601	-1.95
ZFP57_AGTTGGGCGGCTCTGTGAGG	ZFP57	247.19	604.16	380.21	496.29	216.38	1.289	0.621	1.006	-0.192	-0.283	-0.813	-1.95
LGALS14_GGTGAATTTCTACACTGGGA	LGALS14	76.34	268.27	36.84	24.13	17.36	1.813	-1.051	-1.661	-2.137	-3.474	-1.086	-1.95
LGALS14_ACACGCACCACAATCATCAA	LGALS14	115.88	198.69	63.55	370.37	25.03	0.778	-0.867	1.676	-2.211	0.898	-1.344	-1.95
LGALS14_GGGCAAAGTTGTAAATGCGT	LGALS14	110.11	95.79	86.81	47.79	68.63	-0.201	-0.343	-1.204	-0.682	-1.003	-0.339	-1.95
LGALS14_TACACGCACCACAATCATCA	LGALS14	34.15	42.72	66.78	36.56	13.73	0.323	0.968	0.098	-1.315	-0.225	-2.283	-1.95
AXIN2_TCGAGGCGGAGGCCACGCAG	AXIN2	146.06	32.36	181.6	3.58	67.42	-2.174	0.314	-5.349	-1.115	-3.175	-1.429	-1.95
AXIN2_TCCACGGAAACTGTTGACAG	AXIN2	186.64	183.48	71.52	215.77	62.98	-0.025	-1.384	0.209	-1.567	0.234	-0.183	-1.95
AXIN2_AAAGGTGGCGGGTTCCACGG	AXIN2	265.73	328.46	591.75	59.98	121.11	0.306	1.155	-2.147	-1.134	-2.453	-2.289	-1.95
AXIN2_TATCTCACTGTCGTTGGCGC	AXIN2	176.99	185.75	170.39	145.76	232.13	0.07	-0.055	-0.28	0.391	-0.35	0.446	-1.95
PTHLH_TGAAATCAGAGCTACCTCGG	PTHLH	203.01	230.4	74.75	34.17	6.86	0.183	-1.441	-2.571	-4.887	-2.754	-3.446	-1.95
PTHLH_TTGTGGAGGTGTCAGACAGG	PTHLH	277.08	117.79	78.63	103.46	83.57	-1.234	-1.817	-1.421	-1.729	-0.187	0.088	-1.95
PTHLH_AGCGGAGACTGGTTCAGCAG	PTHLH	158.64	129.44	228.13	47.07	86.39	-0.293	0.524	-1.753	-0.877	-1.46	-1.401	-1.95
PTHLH_TGAGGGCAGATACCTAACTC	PTHLH	139.53	257.91	36.84	238.47	54.9	0.886	-1.921	0.773	-1.346	-0.113	0.575	-1.95
COL28A1_AGTGGAAGTATACTCACAGG	COL28A1	108.5	17.47	94.35	10.51	14.94	-2.634	-0.202	-3.367	-2.861	-0.733	-2.659	-1.95
COL28A1_GGAGAACCATAAGGACCAGG	COL28A1	72.08	120.38	20.03	5.73	54.5	0.74	-1.847	-3.652	-0.403	-4.392	1.444	-1.95
COL28A1_GAAGGACCAACTGGCCCACA	COL28A1	149.66	142.06	134.42	47.79	144.93	-0.075	-0.155	-1.647	-0.046	-1.572	0.109	-1.95
COL28A1_TATGGACCAAAGGGACCCAG	COL28A1	71.04	185.42	100.17	83.87	81.14	1.384	0.496	0.239	0.192	-1.145	-0.304	-1.95
OSMR_ACAAGCACAGTCATTAGCAC	OSMR	157.13	132.03	154.67	2.39	109.81	-0.251	-0.023	-6.039	-0.517	-5.788	-0.494	-1.95
OSMR_AACCTGGTTCCACTTCACAG	OSMR	114.94	10.36	196.03	2.39	276.94	-3.472	0.77	-5.588	1.269	-2.116	0.499	-1.95
OSMR_TTGAGGACTTACCAGAGTGA	OSMR	176.14	32.36	170.83	62.13	61.77	-2.444	-0.044	-1.503	-1.512	0.941	-1.468	-1.95
OSMR_AACATCCAATGTCATCTGGG	OSMR	160.82	164.71	111.59	125.21	36.74	0.035	-0.527	-0.361	-2.13	-0.396	-1.603	-1.95
ZNF507_TAACCAAAGCAACTCCACCT	ZNF507	207.36	164.71	95.64	119.47	19.38	-0.332	-1.116	-0.795	-3.42	-0.463	-2.304	-1.95
ZNF507_AGTTGACAAGAGCCAACCTG	ZNF507	99.52	53.72	99.09	13.14	102.94	-0.89	-0.006	-2.921	0.049	-2.031	0.055	-1.95
ZNF507_TTTGTCCGGAAACAATGTGG	ZNF507	162.62	90.61	134.2	102.03	40.77	-0.844	-0.277	-0.672	-1.996	0.172	-1.719	-1.95
ZNF507_GATCATATGAAAGAGCACGA	ZNF507	24.88	61.48	15.51	8.84	18.57	1.305	-0.682	-1.493	-0.422	-2.798	0.26	-1.95
FEN1_GGCTGGCAAAGTCTATGCTG	FEN1	86.56	3.24	9.91	4.54	4.04	-4.741	-3.127	-4.253	-4.422	0.488	-1.295	-1.94
FEN1_TGGCCAAACGCAGTGAGCGG	FEN1	124.4	95.46	52.13	13.14	9.69	-0.382	-1.255	-3.243	-3.682	-2.861	-2.427	-1.94
FEN1_TCTGAGGAGCGAATCCGCAG	FEN1	158.55	78.64	15.73	46.83	25.84	-1.012	-3.334	-1.759	-2.617	-0.747	0.717	-1.94
[truncated: 68,952 more rows]

## Sheet: ST5
Supplemental Table 5. RNAseq results from single or combined BETp + mTORi treatment in 2 CCA cell lines.
Gene	SNU1079-CRL	SNU1079-ARV	SNU1079-AZD	SNU1079-ARV+AZD	SSP25-CRL	SSP25-ARV	SSP25-AZD	SSP25-ARV+AZD
A1BG	0.67	0.62	1.06	0.91	4.09	2.03	2.83	1.1
A1CF	0.79	0.49	0.57	0.34	0.01	0.01	0.01	0.01
A4GALT	0.01	0.01	0.01	0.01	13.1	11.38	11.98	12.35
A4GNT	0.26	0.55	0.55	0.36	0.01	0.06	0.01	0.01
AAAS	43.81	37.28	43.87	31.86	36.54	33.43	38.12	30.6
AACS	17.97	20.73	17.09	19.96	20.74	20.18	18.44	19.74
AADAC	0.06	0.05	0.01	0.01	4.01	5.15	4.65	5.55
AADAT	4.77	5.37	6.53	4.97	1.28	1.28	2.19	0.86
AAED1	5.63	4.68	8.38	5.98	21.18	13.6	15.03	12.17
AAGAB	28.08	37.01	19.7	24.28	43.73	44.65	35.16	41.8
AAK1	26.02	37.12	17.95	26.2	16.15	16.57	11.21	12.3
AAMDC	170.34	206.66	215.39	232.66	53.65	56.94	46.21	44.12
AAMP	126.5	123.04	119.84	110.44	103.53	99.08	99.88	93.8
AANAT	0.62	0.48	0.6	0.36	0.25	0.43	0.14	0.13
AAR2	17.76	22.21	19.37	20.61	31.52	29.64	27.72	29.26
AARS	153.93	93.82	115.82	63.6	144.16	117.42	93.54	84.66
AARS2	5.91	6.46	5.8	5.75	6.78	5.3	6.61	4.81
AARSD1	40.43	35.6	40.63	36.26	18.36	18.14	16.18	16.65
AASDH	4.09	4.04	3.8	4.18	4.3	4.26	3.82	5.59
AASDHPPT	24.41	26.01	25.77	29.52	47.92	40.05	34.69	40.64
AASS	4.78	5.58	2.65	4.01	7.29	7.7	5.26	5.51
AATF	78.69	73.48	76.92	69.2	63.54	53.1	53.04	47.96
AATK	1.43	0.41	0.87	1.27	1.1	0.92	1.37	2.26
ABAT	2.45	2.21	0.58	0.91	2.48	2.9	1.64	1.35
ABCA1	10.59	7.86	6.35	5.12	9.07	8.02	6.91	6.86
ABCA10	0.08	0.02	0.01	0.01	0.71	0.27	0.3	0.23
ABCA12	5.06	2.96	2.2	1.34	0.23	0.01	0.01	0.01
ABCA13	2.72	3.17	2.05	2.25	0.01	0.01	0.02	0.01
ABCA2	25.34	26.2	19.15	16.36	9.67	10.84	16.35	12.75
ABCA3	24.47	25.1	23.21	25.49	0.58	1.03	0.58	1.59
ABCA4	0.18	0.16	0.12	0.24	1.48	0.7	0.9	0.88
ABCA5	3.14	4.32	3.67	2.67	7.14	3.69	6.63	3.45
ABCA7	7.43	10.42	6.85	4.73	13.02	13.03	6.76	9.48
ABCB1	16.91	17.14	10.06	11.82	0.09	0.4	0.08	0.02
ABCB10	14.73	15.6	14.29	13.36	8.04	6.24	6.41	5.99
ABCB5	0.01	0.04	0.01	0.01	0.34	0.04	0.7	0.01
ABCB6	21.74	20.63	14.39	16.42	15.98	12.49	8.22	6.16
ABCB7	8.2	9.57	6.26	9.12	21.71	24.27	17.95	23.68
ABCB8	39.15	37.8	30.93	31.62	28.6	28.17	30.31	26.69
ABCB9	8.04	4.45	5.78	4.25	9.27	5.24	7.57	5.07
ABCC1	43.21	43.97	32.8	37.16	68.82	73.8	57.82	69.9
ABCC10	12.55	12.78	11.16	9.52	5.41	5.91	5.74	8.48
ABCC11	0.06	0.17	0.36	0.23	0.03	0.01	0.08	0.38
ABCC2	17.31	13.24	6.03	4.5	39.53	34.64	24.06	14.62
ABCC3	134.56	134.84	136.36	160.07	55.99	55.22	64.67	66.31
ABCC4	51.53	40.13	47.27	33.32	8.59	6.71	9.44	6.94
ABCC5	17.54	18.45	19.22	15.69	8.38	7.92	9.72	8.21
ABCC6	0.18	0.21	0.08	0.17	1.06	0.28	0.81	0.58
ABCC8	0.19	0.01	0.19	0.01	0.01	0.01	0.01	0.62
ABCD1	17.99	24.38	14	20.07	24.28	27.84	20.35	25.64
ABCD3	22.03	24.82	16.5	18.85	41.28	38.97	30.35	32.69
ABCD4	8.55	7.62	6.47	6.37	22.08	23.01	23.25	22.82
ABCE1	49.37	51.77	45.67	37.27	54.72	48.14	41.81	42.05
ABCF1	59.8	66.81	47.69	52.75	91.31	95.64	68.73	83.73
ABCF2	38.15	39.86	33.22	31.41	61.1	57.18	50.54	50.16
ABCF3	33.39	35.53	28.2	32.1	43.34	45.22	44.06	50.75
ABCG1	1.76	0.9	1.34	0.85	0.01	0.01	0.06	0.01
ABCG2	0.28	0.12	0.05	0.09	57.66	58.58	49.3	35.62
ABHD1	0.31	0.03	0.01	0.05	0.26	0.61	0.35	0.18
ABHD10	30.09	26.13	23.21	19.42	29.57	35.95	30.39	25
ABHD11	20.54	17.5	18.03	19.64	22.94	19.3	25.77	20.2
ABHD12	258.45	285.74	220.79	243.38	154.84	162.55	163.38	178.36
ABHD13	3.7	3.23	3.29	2.69	4.11	3.57	2.77	3.69
ABHD14A	2.11	2.64	2.06	1.41	14.87	12.31	15.07	11.82
ABHD14B	54.97	53.66	56.7	55.05	36.73	39.32	48.63	40.93
ABHD15	15.47	17.1	15.6	14.66	7.33	7.33	6.28	6.36
ABHD16A	23.03	25.9	19.26	23.02	26.87	26.39	24.37	25.76
ABHD17A	49.71	54.71	47.38	53.41	38.17	50.12	39.51	47.28
ABHD17B	10.89	11.82	11.38	9.79	16.77	14.03	12.8	13.55
ABHD17C	6.19	5.53	5.51	7.15	10.03	7.89	10.12	8.07
ABHD18	2.79	3.61	3.32	2.56	4.92	4.34	4.81	4.02
ABHD2	20.39	19.92	15.07	17.51	44.67	43.46	41.56	37.85
ABHD3	9.64	10.39	11.05	9.98	33.25	31.25	28.19	20.32
ABHD4	56.57	84.78	42.24	97.63	50.23	58	53.98	70.41
ABHD5	7.95	9.26	7.61	7.74	18.18	14.3	14.99	17.1
ABHD6	5.62	4.92	5.17	2.89	13.83	14.95	10.68	12.04
ABHD8	19.63	18.78	13.66	13.51	17.93	20.23	14.57	13.48
ABI1	46.57	40.03	39.05	40.33	60.92	52.65	53.81	47.86
ABI2	57.35	54.97	50.61	50.02	55.45	53.41	27.84	34.62
ABI3BP	1.38	1.78	1.36	0.56	24.84	9.9	34.66	13.18
ABL1	32.21	30.37	27.87	25.51	41.77	34.45	33.86	29.89
ABL2	25.88	34.73	22.9	34.67	13.86	12.39	14.32	17.09
ABLIM1	23.07	26.47	12.82	16.91	27.4	21.56	16.92	17.96
ABLIM2	2.22	2.37	2.37	1.4	0.01	0.05	0.06	0.01
ABLIM3	26.85	23.92	33.02	23.85	70.8	62.96	71.61	63.65
ABR	59.74	56.27	57.37	54.22	51.17	52.6	59.32	53.2
ABRACL	40.15	46.1	37.64	33.42	225.14	179.65	184.43	152.06
ABT1	12.37	13.17	12.56	11.63	15.29	14.76	14.09	14.32
ABTB1	24.8	18.53	23.73	23.04	15.25	15.61	21.97	20.05
ABTB2	6.38	6.53	5.14	5.73	24.04	23.15	25.7	23.82
ACAA1	37.17	41.93	25.8	41.97	50.79	63.42	53.71	57.21
ACAA2	95.41	94.22	82.76	82.47	34.73	36.2	32.44	36.21
ACACA	26.01	32.48	20.85	22.09	21.47	19.07	18.18	18.32
ACACB	1.95	1	0.88	0.69	3.31	2.35	2.56	2.09
ACAD10	16.68	17.78	12.2	17.67	8.46	9.14	10.05	14.04
ACAD11	10.65	9.46	8.76	7.29	7.79	5.95	5.12	7.31
ACAD8	10.7	13.53	7.11	8.7	8.71	9.74	10.39	11.76
ACAD9	20.33	25.12	21.65	21.06	53.49	48.33	44.39	42.13
ACADM	44.84	47.05	38.69	40.07	52.95	44.2	42.44	45.92
ACADS	25.42	22.52	20.71	21.28	8.17	8.4	9.07	8.5
ACADSB	21.09	19.23	14.36	16.41	7.33	6.97	4.18	5.53
ACADVL	305	373.08	267.05	319.55	139.17	229.08	187.84	235.71
ACAP1	9.37	8.33	6.23	11.49	2.27	6.35	8.16	5.48
ACAP2	15.03	14.06	13.03	10.91	21.91	15.36	15.39	13.93
ACAP3	17.97	24.73	16.85	19.66	13.75	18.49	17.56	17.18
ACAT1	72.64	76.32	56.65	58.65	179.83	168.39	175.51	167.19
ACAT2	14.09	11.93	11.26	7.73	54.72	29.45	39.64	18.24
ACBD3	32.87	30.58	27.69	27.73	50.6	43.4	44.11	44.39
ACBD4	27.1	28.44	23.82	32.52	4.99	5.84	5.62	4.13
ACBD5	30.86	33.32	27.33	25.92	32.92	25.25	25.23	20.65
ACBD6	62.12	47.48	53.28	42.27	43.28	37.93	36.42	29.91
ACBD7	4.23	3.92	4.27	2.55	1.64	1.78	0.55	0.73
ACCS	10.59	12.88	12.78	15.74	3.7	6.53	6.76	9.63
ACD	25.75	29.79	34.61	31.74	31.43	25.24	25.35	22.15
ACE	0.23	0.5	0.43	0.11	0.28	0.16	0.29	0.33
ACER2	1.3	1.19	1.25	1.37	0.23	0.3	0.13	0.37
ACER3	49	58.69	39.25	44.01	13.23	9.99	8.24	10.95
ACHE	0.43	0.17	0.2	0.16	0.08	0.1	0.21	0.01
ACIN1	105.35	115.73	97.19	109.11	51.8	57.48	53.78	61.58
ACKR2	0.09	0.2	0.01	0.62	0.03	0.13	0.1	0.12
ACKR3	13.82	1.92	14.99	2.93	14.58	13.68	15.96	12.06
ACLY	393.79	434.52	334.11	392.35	80.31	81.52	81.01	80.45
ACMSD	1.87	0.41	0.79	0.04	0.01	0.01	0.01	0.01
ACO1	27.79	31.73	25.47	26.43	137.52	123.15	153.63	134.62
ACO2	58.17	66.3	42.16	55.37	75.51	89.49	92.39	93.63
ACOT1	8.93	5.92	6.12	5.36	3.57	3.48	3.42	2.06
ACOT13	36.84	38.47	32.96	32.18	93.97	88.52	85.17	71.92
ACOT2	46.9	44.6	35.46	34.54	15.23	12.15	14.34	10.74
ACOT4	0.04	0.07	0.01	0.07	3.49	2.57	2.77	1.96
ACOT7	78.32	74.23	93.83	68.17	148.68	135.97	131.15	104.96
ACOT8	18.52	18.36	17.59	20.54	43.19	49	51.3	46.36
ACOT9	33.8	31.92	27.61	27.55	57.01	53.17	53.29	58.7
ACOX1	17.62	19.38	13.8	16.15	25.22	25.17	21.63	22.55
ACOX2	3.44	0.8	0.68	0.4	1.17	0.79	0.29	0.36
ACOX3	3.28	4.19	2.3	2.64	7.1	6.61	5.56	6.25
ACOXL	0.11	0.25	0.17	0.4	0.01	0.01	0.04	0.04
ACP1	112.39	122.3	113.74	113.95	108.19	96.02	94.78	97.38
ACP2	7.35	8.23	6.93	7.38	65.2	62.75	58.95	51.47
ACP5	0.54	0.33	0.06	0.25	10.28	6.33	19.02	4.32
ACP6	26.19	22.71	28.38	24.5	36.1	33.25	36.41	30.91
ACP7	0.01	0.01	0.01	0.01	3.7	1.34	3.26	2.17
ACRBP	0.38	1.7	1.25	3.55	0.19	0.28	0.2	0.69
ACRC	0.63	0.3	0.2	0.36	0.77	0.92	0.69	0.61
ACSBG2	0.22	0.16	0.15	0.3	0.01	0.01	0.17	0.01
ACSF2	62.78	67.14	49.54	57.85	45.86	52.68	55.25	48.7
ACSF3	6.48	4.39	4.2	3.91	7.78	6.24	10.17	7.16
ACSL1	12.6	16.42	9.79	12.96	29.92	27.44	24.6	24.73
ACSL3	45.69	54.14	47.86	48.6	60.56	53.85	40.54	47.84
ACSL4	43.49	43.36	37.85	37.4	89.43	68.91	78.81	78.15
ACSL5	3.19	1.25	1.79	0.34	39.62	33.63	40	36.29
ACSM1	1.15	1.43	1.89	2	0.01	0.01	0.01	0.01
ACSM2A	0.21	0.01	1.4	0.04	0.01	0.01	0.01	0.01
ACSM3	18.21	15.36	18.12	20.66	0.06	0.51	0.48	0.2
ACSM5	0.95	1.02	0.51	0.63	0.01	0.13	0.09	0.01
ACSS1	5.28	5.42	3.88	2.39	11.23	9.37	9.5	7.36
ACSS2	31.09	36.27	20.46	23.22	25.26	23.61	23.7	26.22
ACTA2	55.8	54.11	54.29	75.76	2.48	2.51	1.91	3.55
ACTB	5545.27	4808.3	4692.06	3618.41	7411.26	6686.32	7660.23	6154.83
ACTBL2	11.78	7.58	6.07	2.96	2.13	0.68	2.38	1.45
ACTG1	4909.99	4247.82	5551.02	4901.51	4615.17	4281.56	5252.95	4149.09
ACTL10	1.5	1.8	0.79	1.76	0.04	0.05	0.05	0.14
ACTL6A	71.28	64.28	86.18	65.11	72.73	71.03	60.94	47.71
ACTL8	16.94	7.95	11	2.78	0.01	0.06	0.06	0.01
ACTN1	682.81	638.63	552.19	449.78	237.22	191.43	245.75	210.38
ACTN4	527.04	613.61	524.77	597.55	621.18	584	591.78	573.55
ACTR10	95.35	95.62	99.7	91.91	81.43	66.35	76.74	74.32
ACTR1A	91.16	83.94	60.85	58.84	108.24	105.38	90.96	95.39
ACTR1B	27.72	26.5	28.31	25.56	20.7	20.89	23.61	23.25
ACTR2	163.59	169.67	129.18	131.45	159.37	120.26	112.8	94.54
ACTR3	246.81	228.77	210.08	180.87	297.3	210.35	245.31	187.88
ACTR3B	5.84	3.42	5.48	4.67	5.39	6.32	5.43	8.12
ACTR3C	13.41	10.5	8.07	7.46	6.61	2.55	4.17	2.8
ACTR5	5.86	6.33	6.11	4.36	5.43	4.41	4.3	5.6
ACTR6	18.36	17.24	16.55	13.41	21	14.51	11.24	12.66
ACTR8	8.85	9.29	6.67	8.57	11.87	12.86	14.66	12.25
ACTRT3	0.27	0.09	0.12	0.24	2.75	1.9	2.97	1.79
ACVR1	32.42	33.49	28.72	30.59	20.23	17.08	18.49	15.24
ACVR1B	13.71	15.85	12.91	12.96	8.55	8.71	8.77	10.37
ACVR1C	0.71	0.5	0.4	0.54	0.01	0.01	0.01	0.01
ACVR2A	3.51	2.96	2.77	2.81	2.87	2.32	1.94	1.92
ACVR2B	1.25	0.86	1.49	1.39	0.86	0.54	0.98	0.56
ACVRL1	1.4	0.41	1.23	0.59	1.36	2.09	1.86	1.1
ACY1	38.16	43.11	39.22	34.35	30.49	24.24	39.18	27.89
ACYP1	22.48	21.13	24.07	18.43	23.56	21.99	17.92	12.11
ACYP2	11.28	13.07	9.06	9.99	7.04	10.33	8.69	11.16
ADA	35.21	29.49	28.96	27.16	23.01	21.58	25.63	20.63
ADAL	8.33	7.48	9.85	8.04	7.64	6.44	4.33	5.64
ADAM10	94.54	76.35	79.45	61.43	108.06	91.53	74.27	77.96
ADAM11	0.36	1.07	1.49	1.35	0.3	0.29	0.72	0.54
ADAM12	1.27	1.18	1.19	0.61	0.35	0.36	0.4	0.48
ADAM15	175.34	209.57	161.91	174.24	143.16	173.33	125.89	152.18
ADAM17	33.68	32.43	24.77	22.68	38.45	34.13	24.75	26.64
ADAM18	0.18	0.01	0.83	0.16	0.01	0.01	0.01	0.01
ADAM21	0.46	0.61	0.3	0.15	0.03	0.04	0.01	0.01
ADAM22	1.56	1.16	1.21	0.8	0.07	0.02	0.11	0.01
ADAM23	0.01	0.01	0.01	0.01	0.65	0.53	0.31	0.77
ADAM28	4.82	4.13	3.58	5.86	2.98	1.35	2.19	0.89
ADAM32	0.1	0.45	0.08	0.28	0.01	0.13	0.32	0.04
ADAM8	2.26	4.2	2.02	2.63	0.63	0.46	0.58	1.01
ADAM9	157.28	180.52	122.29	142.3	175.34	156.46	150.86	167.72
ADAMTS1	15.02	9.16	12.58	5.42	3.37	4.84	3.12	3.3
ADAMTS10	0.01	0.01	0.01	0.01	0.66	0.03	0.28	0.09
ADAMTS12	6.84	7.76	5.65	4.06	28.71	19.69	25.27	15.41
ADAMTS13	1.9	1.37	1.42	2.17	0.45	0.63	0.73	0.85
ADAMTS14	0.14	0.09	0.13	0.06	2.29	4.04	1.73	2.62
ADAMTS15	0.1	0.09	0.03	0.01	4.23	4.62	3.7	4.11
ADAMTS16	6.03	2.93	1.98	5.75	9.08	9.32	8.6	12.53
ADAMTS3	0.6	0.42	0.22	0.06	0.01	0.01	0.01	0.01
ADAMTS6	1.18	1.71	3.64	1.71	0.38	0.33	0.87	0.13
ADAMTS7	9.51	9.5	6.79	8.23	1.14	1.62	1.7	1.61
ADAMTS9	5.51	4.45	4.69	2.95	0.16	0.17	0.29	0.16
ADAMTSL1	0.52	0.33	0.66	0.27	0.08	0.13	0.18	0.21
ADAMTSL3	8.3	5.22	6.74	3.3	0.66	0.9	0.83	0.47
ADAMTSL4	5.35	6.56	5.97	7.15	0.42	0.44	1.13	1.59
ADAMTSL5	10.09	9	13.95	11.4	3.93	3.87	4.61	4.47
ADAP1	14.88	11.89	8.89	4.91	5.57	2.89	15.64	6.11
ADAP2	1.46	0.89	1.76	1.55	0.65	0.67	0.84	1.74
ADAR	118.66	139.35	109.06	119.87	70.43	60.7	58.91	62.84
ADARB1	9.12	8.35	7.75	5.84	5.18	4.88	5.19	8.56
ADAT1	44.62	37.91	40.92	41.54	26.73	23.94	17.44	23.98
ADAT2	4.68	2.57	2.4	2.15	2.76	2.11	2.3	2.23
ADAT3	2.67	3.31	2.25	3.43	3.87	3.7	4.06	3.94
ADCK1	5.9	6.5	4.75	4.46	9.25	9.72	8.36	10.23
ADCK2	23.94	21.17	22.66	20.76	16.82	13.37	17.85	12.89
ADCK3	24.65	21.05	27.37	23.96	6.74	6.09	9.54	8.68
ADCK4	19.45	22.46	16.7	14.7	12.98	11.25	15.32	10.91
ADCK5	6.6	8.42	6.25	6.38	8.37	10.67	7.92	9.29
ADCY1	0.01	0.01	0.01	0.01	3.08	2.14	3.98	2.66
ADCY10	0.32	0.36	0.14	0.18	0.03	0.01	0.16	0.01
ADCY3	25.74	23.19	35.98	20.76	17.79	9.76	13.39	13.57
ADCY5	0.93	1.61	1.1	1.29	0.02	0.03	0.16	0.23
ADCY6	23.21	21.19	22.32	16.52	5.78	4.75	6.51	3.78
ADCY7	17.83	12.63	21.96	12.31	15.52	7.18	10.82	8.69
ADCY9	11.12	7.26	7.81	7.02	8.04	7.66	7.69	7.37
ADD1	62.36	69.54	60.53	68.04	45.38	46.8	44.65	47.17
ADD2	8.6	8.26	7.61	7.44	0.84	0.22	0.16	0.22
ADD3	8.75	7.59	12.91	8.26	40.4	37.88	19.27	21.16
ADGRA2	5.56	2.43	4.87	2.12	0.32	0.21	0.3	0.41
ADGRA3	18.21	21.62	17.97	18	20.36	22.29	20.14	22.63
ADGRB1	0.56	0.4	0.48	0.9	8.73	15.72	13.85	30.3
ADGRB2	10.96	7.78	8.09	5.53	11.43	8.17	13.78	7.98
ADGRD1	0.76	0.36	0.4	0.33	0.14	0.22	0.08	0.03
ADGRE1	0.03	0.01	0.01	0.01	6.41	5.75	5.71	3.13
ADGRE5	20.35	13.52	12.67	13.59	88.46	90.22	77.82	66.75
ADGRF1	17.09	12.45	11.41	7.06	1.84	0.43	1.03	0.09
ADGRF3	0.02	1.5	0.05	0.13	0.15	0.21	0.05	0.13
ADGRF4	8.34	7.51	5.83	5.98	1.46	0.81	0.9	0.23
ADGRF5	36.54	33.26	35.35	31.2	0.07	0.24	0.23	0.01
ADGRG1	114.4	105.41	71.02	68.85	33.19	34.05	30.84	26.31
ADGRG3	0.76	0.44	0.34	0.21	0.01	0.01	0.01	0.01
ADGRG4	1.03	0.2	0.28	0.1	0.01	0.01	0.01	0.01
ADGRG5	0.17	0.07	0.35	0.23	0.01	0.15	0.26	0.05
ADGRG6	34.52	32.18	38	33.72	7.38	4.65	3.96	2.98
ADGRL1	14.42	8.84	8.98	6.27	1.79	0.98	1.1	2.61
ADGRL2	14.46	14.09	15.19	11.85	17.1	14.85	12.79	12
ADGRV1	0.57	0.22	0.26	0.81	0.02	0.01	0.01	0.2
ADH5	61.21	61.44	65.04	52.29	192.24	168.04	176.11	148.72
ADHFE1	1.91	1.65	1.21	1.38	2	2.88	2.43	2.94
ADI1	58.58	80.28	33.81	48.21	50.71	51.2	43.75	44.86
ADIPOR1	87.61	90.82	99.24	96.53	118.73	129.32	117.65	135.23
ADIPOR2	55.53	67.95	54.05	50.55	57.07	60.49	44.64	51.74
ADIRF	0.22	0.16	0.01	0.01	0.83	0.01	0.18	0.64
ADK	48.96	51.69	44.13	42.52	60.29	66.85	55.22	67.54
ADM	17.97	19.76	17.8	23.91	190.61	211	221.77	200.12
ADM2	0.23	0.02	0.02	0.02	7.36	3.53	4.01	1.77
ADM5	3.81	4.41	4.52	3.02	0.28	0.21	0.22	0.16
ADNP	39.53	33.35	37.39	32.77	31.25	21.83	23.55	18.65
ADNP2	10.02	9.82	10.29	9.73	6.25	5.33	4.61	4.14
ADO	13.55	12.65	14	13.38	12.91	13.6	12.53	13.27
ADORA1	22.69	17.03	16.2	11.35	8.12	6.09	7.59	2.55
ADORA2A	4.99	2.05	1.86	1.49	8.82	7.91	5.41	4.51
ADORA2B	19.31	14.87	19.93	13.92	93.65	66.81	85.91	67.79
ADPGK	23.07	29.96	19.14	20.61	59.05	62.23	60.82	66.51
ADPRH	0.01	0.02	0.01	0.01	0.7	0.6	0.22	0.21
ADPRHL1	1.29	1.53	1.46	1.62	0.24	0.37	0.41	0.59
ADPRHL2	16.24	17.2	15.96	17.52	48.85	50.21	44.16	48.2
ADPRM	10.71	12.47	13.98	18.51	12.02	7.98	11.49	12.06
ADRA1B	0.05	0.01	0.01	0.01	5.58	4.73	4.09	4.62
ADRA1D	0.03	0.12	0.7	0.09	0.09	0.36	0.17	0.07
ADRA2C	13.66	8.67	16.35	8.25	0.17	0.25	0.66	0.56
ADRB2	16.26	11.82	21.68	16.13	5.16	4.19	4.79	3.97
ADRM1	150.15	151.72	147.04	130.07	177.34	177.64	177.04	153.99
ADSL	72.03	58.63	65.05	52.27	85.03	81.11	75.09	67.22
ADSS	75.13	46.43	64.36	36.71	35.39	26.04	31.78	26.14
ADSSL1	11.63	13.74	9.93	12.18	1.74	0.52	0.78	0.69
ADTRP	4.92	2.24	2.88	3.87	4.6	3.2	6.18	2.72
AEBP1	0.41	0.23	0.04	0.6	0.04	0.18	0.26	0.04
AEBP2	41.86	46.8	44.59	40.08	21.63	17.39	17.41	17.68
AEN	29.86	27.26	26.83	23.81	9.6	7	7.47	5.65
AES	253.57	197.88	232.09	191.52	282.12	224.6	295.86	192.93
AFAP1	21.39	15.95	17.33	12.95	16.19	14.71	15.44	14.64
AFAP1L1	8.27	5.7	7	5.08	8.62	6.92	4.31	4.42
AFAP1L2	0.83	0.75	0.61	0.14	10.8	8.91	6.5	7.31
AFF1	9.02	10.76	7.2	7.33	14.16	14.28	14.57	15.67
AFF3	27.06	21.31	21.69	17.9	0.55	0.47	0.6	0.88
AFF4	35.46	35.29	24.09	28.74	23.82	25.48	20.33	21.84
AFG3L2	26.17	25.86	21.69	24.93	45.56	46.16	35.14	41.24
AFMID	34.76	25.09	34.77	18.51	18.46	17.97	15.24	20.29
AFP	0.01	0.3	0.84	0.27	3.37	2.39	2.79	1.5
AFTPH	23.93	29.26	21.76	22.98	16.06	13.98	12.44	15.07
AGA	16.11	12.25	17.58	8.86	17.24	15.8	15.55	16.27
AGAP1	19.81	14.83	15.5	14.29	16.32	18.93	15.76	13.19
AGAP14P	0.23	0.46	0.29	0.49	0.01	0.01	0.01	0.05
AGAP2	1.9	2.43	0.93	0.54	0.15	0.2	0.19	0.18
AGAP3	35.33	37.17	34.4	36.52	54.15	50.65	52.35	43.88
AGAP4	5.51	8.02	3.64	5.65	2.09	3.57	5.58	5.85
AGAP5	2.41	2.37	1.06	2.62	0.85	0.97	0.67	1.89
AGAP6	6.56	6.41	6.54	5.16	4.23	4.76	4.96	5.38
AGAP9	3.97	3.63	3.22	2.96	1.33	1.9	2.08	2.13
AGBL2	3.97	1.82	2.61	2.32	2.24	0.89	1.83	2.62
AGBL3	2.13	3.15	3.55	1.56	0.7	0.41	1.44	0.28
AGBL5	37.03	30.83	35.38	29.33	29.77	24.23	28.7	23.89
AGER	4.44	6.23	4.23	2.15	1.13	1.28	0.92	1.58
AGFG1	78.52	79.87	66.73	63.17	63.9	60.01	49.59	54.62
AGFG2	21.63	22.37	18.41	19.62	38.76	54.15	27.72	34.3
AGGF1	15.34	18.35	14.53	16.29	9.3	8.53	9.06	9.12
AGK	21.01	24.85	19.77	20.06	25.74	25.41	20.14	21.48
AGL	3.35	2.83	2.58	2.18	5.43	4.45	4.7	3.7
AGMAT	2.07	1.47	1.7	1.06	1.39	1.08	0.89	0.54
AGO1	5.1	4.73	3.7	3.89	8.91	8.29	7.19	7.65
AGO2	9.48	8.24	7.64	4.77	16.36	14.83	11.29	7.97
AGO3	5.15	3.22	2.58	2.86	8.95	7.82	5.31	5.95
AGO4	2.23	1.38	2.9	1.12	6.39	2.79	7.2	5.34
AGPAT1	81.9	85.16	85.92	85.18	76.89	84.26	82.68	84.93
AGPAT2	44.73	37	42.92	35.58	90.46	77.86	104.74	81.09
AGPAT3	41.25	34.82	36.19	27.92	51.44	40.21	39.81	36.26
AGPAT4	2.75	1.77	1.59	1.65	6.83	6.31	5.41	6.45
AGPAT5	16.06	12.77	14.81	12.35	13.47	10.22	10.68	8.77
AGPS	55.11	52.55	56.05	47.9	47.02	40.22	31.43	29.26
AGRN	226.34	229.98	219.29	236.46	97.94	116.29	126.34	121.43
AGT	78.55	151.03	34.32	83.75	0.11	0.21	0.29	0.04
AGTPBP1	6.48	5.79	5.52	5.65	11.78	9.67	9.06	11.09
AGTRAP	48.18	40.92	39.05	32.76	223.93	211.57	273.04	232.31
AHCTF1	52.51	44.07	44.36	38.78	25.13	22.88	19.82	20.18
AHCY	342.84	352.51	320.08	319.68	144.49	155.98	135.54	147.66
AHCYL1	185.88	154.24	96.01	89.2	108.94	94.07	71.23	75.58
AHCYL2	10.04	10.66	5.99	8.49	10.08	11.31	7.34	10.24
AHDC1	11.32	12.76	8.88	11.84	6.72	7.7	7.16	8.68
AHI1	6.43	6.27	7.22	6.65	14.48	14.74	12.64	12.13
AHNAK	25.31	28.72	20.97	23.54	52.84	58.64	47.45	52.14
AHNAK2	97.8	112.09	58.45	84.07	61.28	70.6	71.56	81.15
AHR	47.64	63.98	42.46	67.68	70.93	67.56	49.46	61.03
AHRR	2.6	2.91	2.77	2.83	9.57	10.93	12.45	11.89
AHSA1	347.25	330.84	326.03	277.01	235.21	218.46	210.07	191.78
AHSA2	41.1	33.06	33.7	34.47	4.57	5.4	7.11	7.45
AHSG	0.91	0.58	0.43	0.16	0.01	0.01	0.01	0.01
AHSP	2.14	0.01	0.01	0.01	0.01	0.01	0.01	0.01
AIDA	58.72	59.26	61.13	48.58	62.05	52.59	53.79	43.84
AIF1L	63.02	36.62	57.38	25	0.54	0.18	0.11	0.25
AIFM1	58.67	56.74	46.42	33.06	80.2	69.2	66.86	56.13
AIFM2	13.88	10.32	11.16	7.75	36.09	27.11	25.97	19.38
AIFM3	0.12	0.18	0.05	0.32	1.15	1.52	1.56	0.79
AIG1	55.67	56.98	44.56	48.21	86.49	82.98	90.86	77.95
AIM1	0.07	0.04	0.02	0.01	11	7.7	5.77	4.34
AIM1L	0.92	1.1	2.51	0.88	1.4	2.35	2.3	3.83
AIM2	0.01	0.01	0.01	0.01	0.86	0.24	0.41	0.13
AIMP1	44.48	38.47	41.81	43.94	52.94	38.96	44.88	41.7
AIMP2	106.71	98.48	95.16	78.08	101.85	95.86	84.64	75.26
AIP	65.02	49	57.24	49.15	40.37	30.03	45.31	29.97
AJUBA	143.94	178.51	157.28	239.11	33.73	32.22	24.42	28.67
AK1	29.29	32.45	18.55	17.73	113.28	106.15	102.48	95.19
AK2	107.68	101.34	98.53	88.39	241.82	180.71	165.37	141.07
AK3	27.24	21.5	22.02	18.19	28.23	26.32	23.25	23.12
AK4	1.33	0.47	0.38	0.49	1.35	0.41	0.63	0.68
AK5	3.46	1.17	3.05	1.94	32.36	18.19	36.97	13.66
AK6	45.35	49.84	44.3	35.39	70.33	62.91	56.32	57.01
AK7	1.06	1.35	1.31	1.42	1.64	2.46	2.34	2.81
AK8	0.9	0.92	1.53	2.49	0.47	0.52	0.5	0.89
AK9	4.63	3.79	2.44	5.11	5.2	6.7	3.64	6.32
AKAP1	30.46	29.11	30	26.48	17.51	14.07	16.6	13.53
AKAP10	27.28	23.44	24.41	20.77	22.83	22.12	21.97	22.31
AKAP11	7.29	7.34	6.35	6.33	7.31	6.98	5.43	6.8
AKAP12	7.99	6.87	10.28	4.99	28.08	23.33	27.58	24.1
AKAP13	11.62	9.79	7.05	10.23	14.49	16.74	15.28	14.86
AKAP14	0.1	0.01	0.01	0.01	0.71	0.36	0.36	0.01
AKAP17A	13.55	15.25	11.27	13.25	6.14	6.81	7.36	7.34
AKAP2	67.37	72.13	65.88	72.16	73.61	69.64	64.46	84.78
AKAP3	0.34	1.72	0.99	0.71	0.34	0.7	0.44	0.76
AKAP5	0.4	0.56	0.61	0.55	0.25	0.07	0.18	0.07
AKAP6	0.93	2.19	2.15	0.95	1.09	0.43	0.5	0.32
AKAP7	2.03	1.13	2.42	2.33	4.46	3.87	4.56	2.68
AKAP8	15.17	14.42	13.98	11.96	11.37	12.11	11.64	11.37
AKAP8L	61.19	60.08	47.62	61.11	32.34	38.84	28.15	36.52
AKAP9	6.27	8.77	5.82	5.59	9.97	9.67	8.73	9.83
AKIP1	60.11	58.3	56.05	50.01	158.43	123.32	115.14	92.08
AKIRIN1	31.51	31.56	22.71	25.05	81.89	71.77	62.48	65.99
AKIRIN2	39.06	40.31	37.54	38.13	67.11	54.44	54.15	50.51
AKNA	3.45	5.98	3.2	2	5.84	4.09	3.27	2.61
AKNAD1	0.01	0.01	0.01	0.07	0.37	0.34	0.2	1.11
AKR1A1	71.17	53.98	79.88	65.74	181.49	184.06	183.53	162.94
AKR1B1	1454.53	1147.33	854.24	641.65	3220.37	3375.5	2677.4	2562.98
AKR1B10	41.07	18.17	15.92	12.83	297.76	226.97	84.18	51.98
AKR1B15	1.55	0.75	0.43	0.26	3.2	1.07	1.88	0.61
AKR1C1	249.11	110.58	72.9	42.54	1320.02	1234.29	845.71	671.81
AKR1C2	33.94	11.21	10.57	4.34	121.76	72.43	49.86	22.47
AKR1C3	146.51	104.95	48.86	61.54	1070.21	818.55	701.79	472.47
AKR1E2	0.01	0.01	0.01	0.01	8.58	8.56	7.92	9.84
AKR7A2	68.25	66.74	70.76	69.12	70.15	81.29	76.37	81
AKR7A3	0.27	0.16	0.24	0.43	0.1	0.27	0.06	0.16
AKT1	157.95	152.05	155.8	137.05	89.84	89.1	85.77	75.54
AKT1S1	103.37	91.48	78.52	70.19	103.24	98.28	96.53	80.01
AKT2	86.11	76.11	74.76	66.11	72.36	60.94	54.71	52.18
AKT3	48.15	37.8	46.36	43.26	37.65	28.76	30.05	29.21
AKTIP	29.34	25.93	24.99	23.84	13.9	12.06	11.39	8.06
ALAD	10.6	12.84	8.13	9.68	13.09	15.48	11.75	12.92
ALAS1	39.25	40.24	26.59	29.4	84.01	93.11	79.18	76.38
ALAS2	0.7	0.92	1.85	0.4	0.01	0.01	0.01	0.01
ALCAM	235.15	247.33	210.46	222.42	128.53	112.52	95.32	98.85
ALDH16A1	34.36	35.67	35.27	28.63	13.75	13.56	12.25	9.13
ALDH18A1	40.33	43.96	39.76	42.33	61.35	60.98	72.04	63.61
ALDH1A1	88.41	108.48	47.76	56.12	0.18	0.14	0.14	0.01
ALDH1A2	3.73	0.75	0.81	0.91	2.54	0.87	1.74	0.45
ALDH1A3	113.93	66.44	79.94	49.68	71.27	45.01	83.64	47.71
ALDH1B1	25.77	20.59	18.36	14	27.68	21.53	33.29	20.67
ALDH1L1	0.27	0.2	0.49	0.68	0.19	0.21	0.03	0.18
ALDH1L2	0.03	0.01	0.01	0.01	0.5	0.28	0.18	0.15
ALDH2	21.23	22.62	9.74	12.86	64.57	63.82	64.22	59.82
ALDH3A1	0.12	0.13	0.06	0.01	37.72	18.77	22.69	9.25
ALDH3A2	42.1	50.21	28.26	40.47	142.79	136.85	104.08	100.53
ALDH3B1	76.61	111.7	75.1	135.09	42.84	59	56.51	80.79
ALDH4A1	28.14	29.7	22.81	22.46	13.61	16.7	15.74	18.94
ALDH5A1	25.4	20.16	23.3	17.18	3.5	1.55	3	1.92
ALDH6A1	12.78	15.3	11.63	12.98	8.97	8.36	10.06	12.95
ALDH7A1	76.83	61.63	66.36	48.44	49.64	34.25	40.82	23.64
ALDH8A1	0.11	0.22	0.07	0.4	0.06	0.06	0.36	0.06
ALDH9A1	50.89	50.95	43.12	41.45	58.47	56.87	46.39	45.13
ALDOA	1391.77	1627.25	1142.02	1341.11	2997.28	4704.82	2560.84	3931.29
ALDOC	30.45	32.5	17.39	19.68	33.74	42.91	28.97	34.43
ALG1	19.33	21.1	17.93	16.53	30.92	35.09	28.71	31.14
ALG10	3.96	4.34	4.36	4.3	3.36	2.88	2.28	3.71
ALG10B	1.62	1.5	2.82	0.85	3.72	1.89	2.71	3.03
ALG11	5.45	6.93	5.09	6.25	5.69	5.79	4.38	5.99
ALG12	8.49	8.17	10.41	11.04	18.6	17.01	24.48	22.45
ALG13	34.81	35.4	33.51	31.3	31.37	30.82	30.79	33.21
ALG14	6.14	4.31	2.26	3.19	22.35	6.81	13.95	4.85
ALG1L	1.13	0.21	0.93	0.99	0.01	0.47	0.23	0.01
ALG2	19.2	18.91	17.95	17.87	49.44	50.02	43.49	48.58
ALG3	62.69	52.9	63.17	52.15	135.74	144.51	136.82	132.54
ALG5	28.62	25.52	33.83	22.09	29.62	25.26	29.22	24.97
ALG6	7.35	5.19	6.5	5.33	12.63	10.48	11.29	7.81
ALG8	171.53	191.53	177.93	144.03	40.85	36.12	36.27	31.27
ALG9	11.85	9.64	13.5	8.18	30.29	26.16	24.61	20.61
ALKBH1	16.63	17.21	15.09	15.1	10.81	10.42	8.21	8.95
ALKBH2	45.84	42.42	47	39.84	4.5	4.13	3.01	2.62
ALKBH3	15.14	10.31	13.59	8.81	46.25	46.05	34.06	31.35
ALKBH4	7.45	5.9	8.17	6.14	14.41	10.61	10.82	10.69
ALKBH5	40.59	44.09	31.98	33.67	101.63	117.26	80.09	96.9
ALKBH6	20.05	19.52	15.78	16.52	33.31	29.75	29.33	29.02
ALKBH7	52.43	43.81	63.95	48.02	46.16	40.38	50.07	39.22
ALKBH8	3.18	2.88	2.68	1.87	5.75	3.81	3.96	2.91
ALMS1	4.3	3.73	5.36	6.19	4.96	6.03	5.13	4.96
ALOX12	0.49	0.56	0.35	0.14	0.33	0.31	0.1	0.31
ALOX12B	2.65	2.46	3.24	2.87	0.01	0.01	0.07	0.01
ALOX5	0.92	1.08	0.56	0.19	1.08	0.32	0.73	0.47
ALOX5AP	5.49	3.35	4.53	2.64	38.11	8.02	41.02	7.56
ALOXE3	8.98	9.72	5.74	9.46	0.4	0.15	0.3	0.08
ALPK1	5.67	4.37	4.31	4.7	6.09	5.56	3.82	4.25
ALPK2	1.65	1.35	1.11	0.55	1.99	0.93	1.81	0.71
ALPK3	0.25	0.3	0.75	0.25	0.24	0.11	0.05	0.12
ALPL	0.18	0.01	0.14	0.01	0.12	0.47	0.15	0.45
ALPP	0.06	0.03	0.05	0.08	0.48	0.08	0.28	0.16
ALS2	18.4	18.71	15.17	17.32	14.66	14.7	10.1	12.49
ALS2CL	8.75	5.51	4.78	4.73	4.08	4.05	6.5	5.49
ALS2CR12	0.13	0.11	0.05	0.01	0.18	0.29	0.3	0.12
ALX1	0.01	0.01	0.01	0.01	2.78	2.66	3.06	1.98
ALX4	0.01	0.01	0.01	0.01	3.42	2.34	1.8	0.67
ALYREF	110.5	103.26	126.63	81.2	110.24	88.2	105.73	72.79
AMACR	19.85	17.68	16.42	16.39	14.28	13.36	13.53	12.45
AMBP	1.83	0.7	1.37	0.93	0.44	0.14	0.2	0.32
AMBRA1	12.82	15.64	11	10.18	26.06	29.75	24.71	25.8
AMD1	49.86	38.96	38.88	28.85	55.45	54.28	32	44.03
AMDHD1	2.12	3.09	2.07	1.54	0.14	0.24	0.26	0.45
AMDHD2	25.34	24.46	28.03	24	45.79	43.81	55.09	49.15
AMER1	1.23	1.33	1.13	1.07	1.83	1.35	1.56	1.59
AMFR	94.93	94.2	94.87	93.34	50.13	59.3	50.5	58.53
AMH	15.17	20	20.32	15.12	0.15	0.28	0.23	0.74
AMHR2	0.92	0.87	0.31	0.2	0.01	0.01	0.01	0.01
AMIGO1	0.08	0.01	0.01	0.06	1.53	1.38	1.46	1.97
AMIGO2	0.01	0.01	0.01	0.01	47.53	25.04	57.4	26.84
AMIGO3	0.01	0.01	0.25	0.18	0.01	0.01	0.01	0.89
AMMECR1	10.59	9.85	7.15	7.07	7.68	5.86	4.28	4.2
AMMECR1L	16.62	16.77	14.93	14.31	11	10.16	9.86	10.25
AMN	0.5	0.58	0.63	0.41	0.09	0.1	0.78	0.04
AMN1	3.5	3.86	4.13	5.59	12.14	12.28	11.83	12.04
AMOT	9.7	10.21	6.34	9.53	0.18	0.3	0.17	0.04
AMOTL1	0.57	0.57	0.1	0.27	5.88	5.63	6.29	5.45
AMOTL2	137.99	156.32	147.73	179.28	52.39	50.19	64.73	66.47
AMPD2	95.88	82.38	59.56	68.11	55.12	59.95	63.24	55.59
AMPD3	4.48	2.55	2.66	2.29	19.58	15.31	19.2	14.69
AMPH	0.47	0.01	0.32	0.01	0.4	0.55	0.53	0.61
AMT	2.63	2.08	2.42	1.92	0.63	0.51	0.91	0.43
AMY2B	0.4	1.05	0.52	0.5	0.26	0.28	0.22	0.04
AMZ2	131.2	124.72	115.54	107.12	130.86	112.01	117.51	96.58
ANAPC1	23.62	26.39	24.45	16.11	13.9	13.78	10.56	10.38
ANAPC10	11.37	11.68	11.68	12.6	21.23	12.5	13.82	14.29
ANAPC11	94.18	84.86	85.05	89.19	168.01	191.38	161.2	152.32
ANAPC13	97.23	98.56	91.65	95.95	99.02	86.47	103.04	94.93
ANAPC15	169.01	159.83	176.22	141.43	64.92	48.49	62.14	39.28
ANAPC16	78.77	73.72	66.93	63.23	72.55	68.72	55.47	63.18
ANAPC2	15.08	16.62	15.88	14.43	24.97	27.82	24.49	30.81
ANAPC4	10.57	8.46	8.28	7.38	15.72	14.13	11.37	14.28
ANAPC5	75.94	81.7	77.39	65.8	72.98	69.23	61.26	60.76
ANAPC7	39.43	43.33	42.03	39.26	26.21	31.89	24.95	21.78
ANG	13.44	7	6.3	7.67	5.99	3.58	5.59	3.23
ANGEL1	4.69	6.75	3.51	5.84	5.85	7.51	4.34	7.63
ANGEL2	24.93	21.94	25.88	27.77	13.14	12.35	13.45	10.74
ANGPT1	0.01	0.01	0.01	0.01	2.37	0.66	0.89	0.19
ANGPTL4	0.45	0.42	0.67	0.24	3.57	7.28	4.56	18.45
ANGPTL6	0.27	0.01	0.13	0.01	0.11	0.43	0.65	0.4
ANK1	0.19	0.15	0.3	0.04	1.13	1.64	1.41	0.4
ANK2	10.94	7.02	6.51	3.15	0.31	0.02	0.02	0.02
ANK3	0.5	0.33	0.31	0.51	0.58	0.01	0.01	0.01
ANKAR	4.39	2.28	3.6	3.9	1.38	0.49	0.47	0.97
ANKDD1A	0.13	0.29	0.11	0.45	2.46	3.2	2.37	2.14
ANKDD1B	3.58	1.9	2.77	1.33	0.05	0.01	0.11	0.01
ANKEF1	6.55	7.17	5.46	6.24	7.37	7.32	5.95	4.88
ANKFN1	0.66	0.18	0.42	0.01	0.13	0.12	0.01	0.26
ANKFY1	21.81	26.22	18.04	22.3	21.28	23.11	17.78	19.77
ANKH	30.29	24.13	25.46	25.08	19.13	10.09	16.12	12.37
ANKHD1	34.51	36.2	31.89	25.26	33.86	31.38	21.2	26.55
ANKIB1	22.06	19.23	15.23	21.65	37.97	32.84	28.68	31.33
ANKLE1	0.65	0.17	0.45	0.44	0.09	0.34	0.15	0.15
ANKLE2	51.65	40.63	51.8	39.79	14.29	16.86	13.45	17.45
ANKMY1	15.99	12.79	15.83	13.39	5.13	2.71	3.95	2.53
ANKMY2	18.41	18.25	14.48	15.93	32.48	27.27	27.21	21.94
ANKRA2	13.05	15.94	18.34	15.35	8.32	10.48	6.06	8.43
ANKRD1	169.32	432.96	171.85	535.27	92.91	80.12	117.76	147.55
ANKRD10	23.68	27.95	22.74	30.21	92.89	155.15	123.46	164.05
ANKRD11	78.99	81.37	59.71	60.43	55.41	51.94	51.63	55.96
ANKRD12	5.77	7.18	5.25	6.63	7.61	7.51	6.57	6.62
ANKRD13A	28.64	33.16	25.7	23.85	16.83	15.47	14.54	13.35
ANKRD13B	22.55	17.68	16.38	16.71	4.5	4.81	5.26	3.25
ANKRD13C	6.68	6.46	5.08	5.79	16.81	12.32	11.44	11.16
ANKRD13D	11.55	9.61	12.04	9.73	17.95	17.69	20.83	18.28
ANKRD16	11.96	8.59	9.29	8.25	4.34	4.97	3.75	3.54
ANKRD17	15.73	15.49	12.97	12.67	20.3	18.92	17.15	19.46
ANKRD18A	2.15	1.78	9.34	4.24	0.01	0.02	0.01	0.02
ANKRD18B	7.42	6.95	6.01	4.27	3.93	1.18	2.47	1.71
ANKRD2	48.37	34.98	27	16.06	0.68	0.1	0.68	0.26
ANKRD20A1	0.58	0.11	0.49	0.27	0.01	0.02	0.01	0.01
ANKRD20A2	0.31	0.01	0.26	0.25	0.47	0.05	0.05	0.01
ANKRD20A3	0.6	0.9	0.54	0.13	0.01	0.21	0.01	0.25
ANKRD22	0.01	0.06	0.05	0.01	0.22	0.13	0.59	0.01
ANKRD23	0.81	1.2	1.1	2.04	1.41	0.58	0.25	0.9
ANKRD24	1.94	3.11	2.22	3.43	1.44	0.87	1.93	2.11
ANKRD26	3.3	3.48	3.61	3.68	3.13	3.76	3.35	3.37
ANKRD27	20.58	19.88	17.58	15.41	20.21	19.18	15.87	15.9
ANKRD28	21.28	19.24	20.28	18.98	21.66	17.29	16.38	14.06
ANKRD29	6.42	7.93	5.8	4.76	21.11	17.09	16.9	17.64
ANKRD30A	3.07	2.46	1.37	1.98	0.01	0.01	0.01	0.01
ANKRD30B	0.01	0.01	0.01	0.08	1.36	0.72	1.25	0.69
ANKRD31	0.7	0.47	0.56	0.53	0.01	0.01	0.01	0.01
ANKRD33	0.01	0.01	0.01	0.01	1.26	1.94	1.77	2.45
ANKRD33B	12.14	11.3	11.12	10.12	5.92	5.85	4.57	5.57
ANKRD34A	2.22	1.82	1.49	2.28	1.17	0.88	1.22	0.97
ANKRD36	3.49	4.2	4.9	4.06	1.71	1.49	1.3	1.1
ANKRD36B	2.28	2.6	2.78	3.24	1.03	1.22	0.79	0.49
ANKRD36C	2.1	3.12	3.91	2.66	1.16	0.98	0.91	1.08
ANKRD37	0.99	1.59	1.6	2.1	4.72	10.19	7.69	6.85
ANKRD39	16.86	20.4	18.55	16.15	16.22	18.08	17.98	16.95
ANKRD40	25.84	26.92	26.18	24.44	16.45	14.13	13.44	14.4
ANKRD42	4.83	4.41	3.54	3.41	9.75	12.8	11.32	13.56
ANKRD44	4.49	1.62	2.88	2.46	2.82	0.71	2.01	1.21
ANKRD46	7.1	8.38	10.35	9.91	5.32	6.47	3.45	5.67
ANKRD49	5.5	8.74	6.96	7.53	6.23	6.57	4.91	6.23
ANKRD50	4.24	5.06	3.38	4.93	9.84	7.91	5.87	5.75
ANKRD52	25.33	23.36	20.7	16.43	26.6	24.8	22.46	23.64
ANKRD54	19.43	15.75	14.32	14.64	26.46	25.46	15.69	17.89
ANKRD6	7.64	7.13	9.64	5.47	1.58	0.39	1.48	0.77
ANKRD61	0.69	0.67	0.34	0.47	0.43	0.66	0.64	0.01
ANKRD9	11.69	10.07	12.4	9.85	11.49	12.45	14.32	13.8
ANKS1A	14.14	14.56	10.77	12.49	8.04	9.11	7.01	9.36
ANKS1B	4.28	4.25	3.5	5.3	0.04	0.01	0.01	0.01
ANKS3	21.09	19.26	16.18	15.88	5.65	6.47	7.07	7.02
ANKS6	11.84	9.84	10.55	8.51	17.52	13.99	14.71	13.02
ANKZF1	26.09	31.46	21.23	31.12	18.32	18.79	14.8	17.23
ANLN	89.67	105.17	152.31	79.54	51.73	37.7	34.66	20.92
ANO10	21.66	20.25	22.12	19.59	42.6	45.18	42.78	56.53
ANO2	2.03	1.92	2.56	3.85	0.17	0.19	0.37	0.27
ANO4	0.46	0.78	0.24	0.22	0.06	0.01	0.04	0.01
ANO6	38.23	36.57	34.79	34.22	36.42	33.25	27.58	29.23
ANO7	0.65	0.24	0.41	0.26	1.24	1.65	1.45	0.75
ANO8	10.89	11.18	8.93	9.48	3.57	4.03	3.46	3.33
ANO9	0.04	0.01	0.04	0.01	0.46	0.01	0.38	0.17
ANOS1	2.4	2.53	4.4	3.81	0.13	0.14	0.06	0.04
ANP32A	114.58	93.66	108.35	70.85	132.78	107.84	100.51	82.5
ANP32B	168.73	123.42	192.68	127.8	206.21	147.39	168.99	114.23
ANP32E	36.17	32.99	47.96	26.18	44.21	27.04	29.99	18.67
ANPEP	0.36	0.05	0.16	0.02	154.29	166.27	184.74	201.08
ANTXR1	0.01	0.01	0.01	0.01	25	20.7	29.67	22.37
ANTXR2	13.25	14.09	11.62	10.82	47.45	39.92	43.78	45.46
ANXA1	164.19	139.68	91.42	65.25	1405.41	1363.44	1079.55	1165.44
ANXA10	0.13	0.01	0.1	0.01	27.85	10.99	12.91	1.87
ANXA11	152.32	152.3	123.89	140.99	269.77	256.46	241.32	217.71
ANXA13	1.58	0.68	0.94	0.57	0.06	0.14	0.07	0.01
ANXA2	1148.55	1576.82	1011.25	1362.6	2147.85	2333.08	1987.4	2084.61
ANXA2R	2.11	2.72	2.72	3.16	2.23	1.96	1.9	0.84
ANXA3	76.85	60.13	68.47	45.4	136.69	80.91	112.89	59.47
ANXA4	200.33	222.49	165.11	200.4	160.36	149.37	151.18	136.41
ANXA5	338.89	332.85	313.39	319.88	812.66	749.22	791.26	695.51
ANXA6	0.01	0.01	0.01	0.01	121.5	105.57	123.72	97.29
ANXA7	105.11	91.55	79.34	80.02	161.86	138.72	135.11	129.44
ANXA8	3.62	1.54	3.37	1.31	1.84	1.37	5	0.71
ANXA8L1	26.49	15.67	22.7	18.66	14.5	8.84	30.14	9.23
ANXA9	17.69	22.18	13.4	21.99	1.52	0.86	0.94	0.92
AOAH	0.45	0.01	0.65	0.01	0.74	0.95	0.68	0.04
AOC2	4.33	4.98	3.96	3.93	0.67	0.6	0.87	0.95
AOC3	1.48	1.75	1.32	1.8	0.2	0.24	0.23	0.34
AOX1	28.74	27.92	17.57	18.51	28.5	14.93	35.97	13.99
AP1AR	11.61	10.4	10.4	11.26	28.1	19.78	21.57	20.84
AP1B1	28	33.53	21.97	22.1	55.26	65.67	48.49	49.72
AP1G1	35.52	45.58	30.79	37.97	28.38	32.37	25.83	28.3
AP1G2	57.14	61.29	47.24	58.54	6.75	7.18	6.93	8.93
AP1M1	69.4	60.02	64.08	55.97	66.07	61.15	62.44	55.44
AP1M2	2.62	0.95	1.87	0.69	42.75	35.67	34.38	24.5
AP1S1	136.15	107.98	111.25	86.66	163.18	128.63	185.45	125.27
AP1S2	12.56	17.49	25.2	21.84	44.48	46.28	35.56	38.56
AP1S3	57.91	63.14	38.67	31.98	6.39	8.03	4.35	4.93
AP2A1	72.03	73.18	57.87	57.1	69.71	81.48	70.83	77.89
AP2A2	31.9	31.31	28.39	26.84	84.44	81.7	69.53	73.17
AP2B1	181.77	197.94	162.21	158.41	61.27	59.31	59.3	54.93
AP2M1	382.36	396.1	356.71	350.64	435.6	457.28	410.13	414.98
AP2S1	144.94	126.74	123.88	93.65	289.92	272.82	254.3	210.76
AP3B1	48.55	44.75	49.97	39.04	31.41	34.82	31.26	31.77
AP3B2	5.44	4.64	5.4	5.29	0.02	0.01	0.05	0.54
AP3D1	78.56	78.05	67.24	73.45	80.38	78.03	71.3	68.5
AP3M1	32.23	36.16	28.76	26.91	36.33	30.71	27.06	31.28
AP3M2	11.29	10.72	12.37	11.48	17.22	15.57	15.91	12.6
AP3S1	75.29	79.18	68.46	69.2	66.15	60.3	63.84	58.02
AP3S2	19.74	22.19	14.38	21.61	28.38	21.69	26.1	24.11
AP4B1	9.51	8.96	9.43	8.27	7.66	7.63	8.32	7.72
AP4E1	3.65	3.99	3.19	2.29	6.42	6.01	3.69	4.94
AP4M1	11.35	11.84	16.25	12.48	13.15	11.08	15.39	10.29
AP4S1	1.55	1.85	2.29	3.16	7.88	10.04	5.82	8.05
AP5B1	6.31	5.35	5.46	4.07	5.73	5.96	6.23	6.05
AP5M1	21.59	22.73	14.32	16.19	23.65	17.71	16.54	15.36
AP5S1	14.13	14.62	13.61	12.52	18.73	19.85	18.1	18.45
AP5Z1	35.9	41.26	33.69	36.57	54.04	65.78	62.14	83.27
APAF1	8.59	7.78	8.65	7.42	6.87	5.11	5.02	4.1
APBA1	3.39	1.8	1.91	1.4	0.1	0.08	0.2	0.07
APBA3	12.62	11.66	12.18	13.1	17.17	18.45	13.28	13.29
APBB1	0.1	0.16	0.14	0.33	6.77	6.73	6.99	7.77
APBB1IP	0.03	0.06	0.19	0.01	17.69	14.56	14.45	11.7
APBB2	15.82	16.46	10.63	10.34	27.54	25.36	19.9	19.96
APBB3	7.45	11.18	10.91	14.56	7.27	9.51	9.49	12.24
APC	8.12	9.03	9.48	6.76	6.97	6.16	5.25	6.02
APC2	4.66	6.13	7.52	8.08	0.14	0.26	0.11	0.24
APCDD1L	0.01	0.01	0.01	0.01	51.29	59.28	50.51	64.03
APEH	72.59	98.28	68.48	71.48	99.08	98.98	94.76	88.15
APEX1	302.24	319.58	331.65	396.88	186.94	172.42	163.42	149.85
APEX2	12.21	13.85	12.96	11.34	27.12	28.38	21.66	25.85
APH1A	111.14	119.86	121.96	122.37	180.08	152.01	178.32	148.57
APH1B	9.61	9.93	7.28	10.67	10.81	13.48	9.7	14.26
API5	47.8	52.45	40.83	46.3	132.07	127.97	102.62	110.76
APIP	13.89	12.66	12.2	11.59	94.89	68.67	78.03	64.46
APITD1	14.77	17.95	14.53	9.88	39.66	37.79	34.51	35.42
APLF	3.57	2.97	3.3	3.62	1.32	1.34	1.71	1.28
APLN	0.72	0.76	0.51	0.41	1.04	1.33	0.8	0.72
APLP1	35.42	33.86	32.01	26.08	13.88	11.27	11.67	8.24
APLP2	378.73	411.29	385.44	447.86	304.37	345.5	267.96	345.28
APMAP	162.22	180.03	131.39	142.97	134.08	159.41	127.3	154.7
APOA4	0.01	0.01	0.01	0.01	0.54	0.48	1.2	0.71
APOBEC3B	0.01	0.01	0.02	0.15	40.24	27.94	28.2	10.75
APOBEC3C	40.43	33.57	29.13	26.09	38.36	29.17	27.91	16.1
APOBEC3D	0.84	0.26	0.46	0.51	0.01	0.01	0.01	0.19
APOBEC3F	3.33	5.79	2.52	4.34	5.41	6.45	5.18	2.92
APOBEC3G	0.38	0.44	0.74	0.69	1.11	0.71	0.84	0.11
APOBEC3H	4.77	2.08	2.41	1.54	0.37	0.01	0.01	0.01
APOBR	0.21	0.37	0.14	0.28	0.52	0.2	0.31	0.19
APOC1	0.69	0.01	0.31	0.31	1.51	1.35	1.02	0.56
APOE	0.51	0.75	0.5	1.67	12.83	11.6	17.26	10.54
APOH	0.66	0.01	0.72	0.39	0.01	0.01	0.01	0.01
APOL1	8.35	11.87	4.63	6.11	82.73	72.32	81.11	63.61
APOL2	17.37	29.99	12.85	25.81	65.35	60.21	61.98	56.14
APOL3	0.72	1.14	0.36	0.55	15.94	12.77	8.97	6.72
APOL6	4.53	5.24	2.95	2.98	11.55	7.54	7.62	4.95
APOLD1	2.3	2.98	3.69	2.83	2.96	3.26	1.92	1.76
APOM	3.99	3.41	4.7	3.74	2.05	4.37	2.34	4.72
APOO	31.31	24.53	25.91	17.68	62.29	50.22	52.05	32.78
APOOL	5.62	6.03	5.22	5.61	11.52	12.45	9.87	9.88
APOPT1	72.34	74.79	81.48	83.11	40.92	37.03	39.66	40.46
APP	962.2	940.79	1055.09	1061.37	429.69	427.2	461.88	465.88
APPBP2	18.71	23.03	16.29	19.12	12.9	14.73	10.32	10.42
APPL1	13.6	13.38	14.79	11.61	15.25	12.78	11.51	12.86
APPL2	30.15	27.6	29.11	26.91	10.7	8.89	10.09	9.62
APRT	239.24	202	188.06	192.87	117	116.65	109.82	99.9
APTX	22.61	21.74	18.95	17.88	62.7	53.44	50.63	48.8
AQP1	42.39	17.87	25.55	14.15	0.06	0.23	0.1	0.01
AQP11	11.02	12.65	7.73	9.74	17.53	17.85	19.36	17.2
AQP3	0.34	0.1	0.81	0.56	1.1	1.25	0.57	0.85
AQP4	1.58	1.02	0.84	0.81	0.01	0.01	0.01	0.01
AQP7	0.03	0.34	0.14	0.45	0.18	0.07	0.03	0.19
AQR	7.96	8.46	8.1	8.63	17.46	19.31	16.29	14.84
AR	0.01	0.01	0.01	0.01	8.13	8.23	6.98	7.74
ARAF	27.26	25.7	21.04	22.19	72.09	68.41	74.29	69.34
ARAP1	84.5	89.34	64.82	76.32	35.61	29.92	36.05	26.46
ARAP2	2.64	3.75	1.92	2.41	0.03	0.02	0.04	0.06
ARAP3	10.1	10.16	8.32	8.21	7.11	4.85	7.37	4.16
ARC	0.44	0.63	0.4	0.1	0.03	0.61	0.01	0.76
ARCN1	55.22	62.57	60.6	57.8	246.57	218.11	212.31	210.39
AREG	171.66	87.75	108.73	36.3	13.53	11.69	8.66	11.96
AREL1	24.46	24.36	20.96	22.58	17.48	18.44	16.16	18.51
ARF1	454.64	424.97	434.36	393.6	442.07	432.95	526.06	487.55
ARF3	99.51	105.72	86.31	77.5	119.55	122.46	121.7	109.75
ARF4	147.36	155.04	126.54	137.61	486.33	520.85	459.83	504.79
ARF5	158.66	137.18	141.99	136.49	182.86	176.96	175.08	150.7
ARF6	86.52	70.25	101.85	74.13	35.82	29.04	32.44	28.65
ARFGAP1	136.67	127.05	113.9	100.59	69.12	78.7	83.55	82.59
ARFGAP2	22.58	26.25	22.8	20.54	56.17	54.11	55.01	56.91
ARFGAP3	34.56	27.61	30.57	23.71	43.88	34.35	37	29.66
ARFGEF1	19.37	15.4	13.63	13.18	13.91	11	10.65	10.19
ARFGEF2	16.49	17.8	14.54	15.23	21.26	19.35	16.89	17.81
ARFGEF3	4.41	4.28	2.7	2.99	3.11	3.08	2.38	2.36
ARFIP1	17.07	18.36	14.49	15.84	16.9	15.32	16.97	16.04
ARFIP2	29.8	32.97	23.22	28.89	123.88	146.74	112.78	144.24
ARFRP1	24.99	25.89	21.86	22.4	34.06	32.06	31.93	32.17
ARG2	1.93	1.43	0.63	0.89	6.15	7.55	2.79	3.03
ARGLU1	24.52	27.95	25.29	29.11	19.08	28.19	25.53	30.18
ARHGAP1	31.38	28.25	25.92	23.93	70.22	69.17	81.93	68.82
ARHGAP10	5.52	7.24	5.2	4.35	11.1	7.53	8.76	7.77
ARHGAP11A	15.27	17.74	31.34	13.03	30.3	17.49	19.75	12.95
ARHGAP11B	3.47	3.51	5.72	3.43	4.24	3.71	4.09	3.04
ARHGAP12	15.46	16.69	12.07	15.98	36.2	31.79	26.87	30.78
ARHGAP15	0.01	0.01	0.01	0.46	0.22	0.33	0.25	0.01
ARHGAP17	33.98	41.66	29.52	30.17	51.99	57.26	52.1	45.1
ARHGAP18	5.49	4.36	3.59	4.69	24.85	17.64	17.8	13.72
ARHGAP19	2.46	2.74	5.21	2.46	2.82	4.32	2.13	2.04
ARHGAP21	24.86	22.72	21.85	19.39	53.58	46.12	40.01	36.58
ARHGAP22	2.98	2.67	1.76	2.47	12.95	10.53	14.46	12.6
ARHGAP23	12.5	9.14	8.03	6.37	24.21	22.86	22.61	20.33
ARHGAP24	13.47	19.82	9.12	20.61	19.9	12.35	13.79	9.65
ARHGAP25	2.42	1.39	1.76	0.64	1.17	0.41	0.46	0.1
ARHGAP26	11.03	14.37	15.55	8.65	9.83	8.6	7.12	5.43
ARHGAP27	26.35	23.48	22.42	21.93	4.74	5.01	4.6	5.77
ARHGAP28	0.96	2.11	1.36	1.47	0.04	0.01	0.01	0.01
ARHGAP29	44.24	41.32	35.88	36.83	68.56	50.12	45.4	37.58
ARHGAP30	1.36	0.67	0.75	0.78	0.05	0.14	0.16	0.23
ARHGAP31	0.22	0.15	0.18	0.16	8.05	4.91	6.4	3.98
ARHGAP32	6.73	7.24	6.27	7.67	5.24	3.99	3.15	4.84
ARHGAP33	9.76	6.72	9.44	5.93	5.4	2.26	3.64	2.4
ARHGAP35	23.73	21.59	18.68	20.88	24	25.56	18.2	21.77
ARHGAP39	5.82	5.12	4.35	4.58	5.5	5.33	5.48	5.9
ARHGAP4	5.47	8.42	4.33	8.8	0.82	1.94	2.03	2.23
ARHGAP42	13.07	15.18	8.39	14.75	10.62	8.95	6.16	4.77
ARHGAP44	6.73	5.19	5.11	3.23	0.13	0.34	0.31	0.13
ARHGAP45	8.94	10.17	7.44	9.46	12.29	17.84	11.99	14.41
ARHGAP5	30.77	30.29	26.07	25.9	32.04	29.14	23.58	26.83
ARHGAP8	2.02	0.64	0.29	0.28	0.06	0.01	0.01	0.01
ARHGDIA	244.3	261.41	246.09	286.46	570.14	587.77	603.86	566.72
ARHGDIB	13.08	9.4	8.06	5.32	10.29	8.31	8.84	3.39
ARHGDIG	0.01	0.81	0.01	0.71	0.34	0.38	0.14	0.23
ARHGEF1	17.44	17.71	13.23	15.79	25.18	21.49	25.3	24.13
ARHGEF10	16.38	13.69	14.42	10.29	5.43	7.32	10.06	11.59
ARHGEF10L	12.44	9.08	10.75	8.94	19.19	16.26	20	17.73
ARHGEF11	20.19	14.56	16.35	13.76	16.19	15.99	13.99	12.62
ARHGEF12	23.86	27.23	17.57	19.1	28.05	26.7	20.53	25.67
ARHGEF16	9.57	6.4	7.59	3.99	1.35	0.5	1.86	0.76
ARHGEF17	50.13	57.05	40.97	57.87	5.39	7.65	6.43	7.61
ARHGEF18	28.11	30.29	26.84	28.19	24.43	23.09	22.91	23.46
ARHGEF19	8.51	7.17	7.2	7.08	17.17	13.57	12.13	8.31
ARHGEF2	88.87	49.69	55.59	36.39	82.79	65.77	47.46	50.95
ARHGEF25	9.78	10.28	7.85	5.3	4.59	3.19	4.6	3.73
ARHGEF26	5.41	6.41	5.4	6	5.37	4.11	4.62	3.45
ARHGEF28	39.83	30.3	49.52	40.88	12.97	10.79	13.66	11.41
ARHGEF3	9.24	10.08	5.59	8.1	24.66	20.64	17.81	18.43
ARHGEF33	0.02	0.37	0.17	0.16	1.42	0.18	0.36	0.17
ARHGEF35	10.75	7.79	9.27	6.43	4.96	2.81	3.56	3.18
ARHGEF37	0.01	0.08	0.08	0.06	1.02	0.8	1.01	0.47
ARHGEF39	1.31	1.38	2.28	1.9	5.87	5.62	4.61	3.29
ARHGEF4	3.08	3.85	3.06	2.53	0.62	0.46	0.77	0.56
ARHGEF40	50.99	43.96	48.42	40	12.75	9.59	13.89	9.69
ARHGEF5	12.03	9.62	7.29	6.09	8.77	5.98	8.32	4.47
ARHGEF7	12.8	15.54	13.93	14.67	14.17	15.69	12.85	16.01
ARHGEF9	4.34	4.69	5.36	4.04	4.17	5.14	2.56	4.49
ARID1A	19.34	18.76	16.81	19.19	12.03	12.03	11.53	10.45
ARID1B	7.53	9.51	11.5	8.39	17.37	14.9	13.35	12.44
ARID2	9.52	8.83	9.27	8.01	3.66	2.81	3.45	2.77
ARID3A	7.01	3.96	4.83	4.49	4.21	3.26	2.97	2.22
ARID3B	3.53	2.72	3.96	2.11	1.29	1.53	1.37	1.07
ARID3C	0.2	0.45	0.72	0.59	0.01	0.07	0.07	0.01
ARID4A	11.27	10.07	10.33	11.13	5.47	4.52	4.88	4.66
ARID4B	16.84	16.71	14.94	16.64	11.87	9.47	8.89	10.62
ARID5A	19.64	19.05	17	15.04	5.18	5.95	5.71	7.46
ARID5B	5.98	6.53	5.15	6.76	4.96	3.94	4.67	3.85
ARIH1	29.8	30.95	29.76	28.65	54.86	56.49	51.33	47.26
ARIH2	48.68	46.13	37	38.28	56.19	48.85	36.81	40.81
ARIH2OS	0.58	1.07	0.47	0.93	0.61	1.19	0.67	0.59
ARL1	55.73	55.5	58.65	54.28	83.18	81.04	90.34	86.59
ARL10	0.47	0.02	0.01	0.01	0.1	0.63	0.06	0.02
ARL13B	9.27	9.75	8.53	8.95	18.58	12.86	12.99	10.56
ARL14	2.13	2.94	1.33	2.03	1.4	0.87	1.31	0.97
ARL14EP	9.33	14.1	11.65	10.14	20.87	16.31	14.98	15.02
ARL15	12.71	14.16	9.25	13.18	4.78	4.32	2.69	3.99
ARL16	48.51	51.69	50.74	49.37	59.31	63.8	61.77	59.65
ARL17A	3.89	3.67	4.38	3.65	1.06	0.48	0.6	0.74
ARL17B	4.68	4.04	6.25	3.65	5.15	4.91	5.39	4.13
ARL2	99.72	89.76	106.2	95.05	134.73	131.74	171.43	143.34
ARL2BP	74.28	73.89	69.31	62.78	56.49	49.3	47.53	45.25
ARL3	11.26	8.43	9.02	8.1	12.32	11.97	10.23	10.4
ARL4A	56.92	45.91	53.18	42.83	52.02	42.33	37.35	28.28
ARL4C	133.63	88.71	139.95	77.5	13.01	11.09	15.83	13.94
ARL4D	18.43	12.22	15.41	10.96	28.84	26.11	21.13	18.46
ARL5A	26.98	25.3	24.39	22.2	9.18	12.1	9.96	14.35
ARL5B	11.44	11.86	8.88	8.72	9.33	8.42	6.45	7.24
ARL6	3.21	3.73	3.85	2.55	7.78	6.78	6.14	6.66
ARL6IP1	170.48	180.38	255.2	174.32	172.12	178.31	135.51	118.17
ARL6IP4	125.01	120.58	137.71	134.66	141.48	133.6	124.5	117.94
ARL6IP5	47.52	52.02	32.87	33.82	94.68	93.62	91.14	87.3
ARL6IP6	18.41	19.85	29.59	25.63	15.1	11.58	8.91	12.65
ARL8A	38.04	30.73	39.38	40.02	48.85	39.8	57.83	49.71
ARL8B	40	45.48	38.82	38.99	89.67	85.95	86.89	87.46
ARMC1	34.08	29.99	31.93	28.03	19.21	19.46	17.01	16.57
ARMC10	37.47	31.4	36.79	30.81	62.96	50.28	67.35	52.22
ARMC12	2.02	2.56	1.2	1.49	0.01	0.19	0.18	0.25
ARMC2	3.22	2.47	3.23	1.11	3.83	4.28	3.14	3.88
ARMC3	0.01	0.01	0.01	0.01	2.13	1.26	0.81	0.72
ARMC4	0.01	0.01	0.01	0.01	7.65	5.56	5.78	4.99
ARMC5	6.56	4.98	5.71	5.56	3.99	3.51	3.78	3.56
ARMC6	40.47	36.41	42.45	27.82	32.02	22.82	30.24	18.7
ARMC7	18.59	18.97	14.82	11.64	22.85	17.55	20.24	14.61
ARMC8	18.98	17.88	21.46	19.47	30.07	25.7	22.22	22.97
ARMC9	25.46	16.65	15.01	15.19	34.78	30.4	38.35	31.19
ARMCX1	0.21	0.28	0.34	0.26	38.75	29.74	46.97	35.33
ARMCX2	0.01	0.01	0.01	0.01	0.35	0.07	0.42	0.7
ARMCX3	37.61	47.09	34.11	47.32	65.02	69.38	73.04	74.43
ARMCX4	0.03	0.01	0.04	0.01	0.36	0.21	0.4	1.17
ARMCX5	12.23	8.79	10.81	9.42	14.74	11.56	12.4	11.08
ARMCX6	26.75	27.01	24.09	23.05	103.46	98.72	113.47	91.68
ARMT1	11.95	18.68	13.12	11.51	31.29	27.37	25.11	22.57
ARNT	21.17	22.21	19.14	17.85	24.05	17.19	19.26	21.28
ARNT2	14.49	12.13	12.91	12.84	1.99	0.88	2.58	0.62
ARNTL	6.38	4.85	5.05	2.72	19.47	15.91	15.55	15.86
ARNTL2	75.12	105.73	69.66	70.54	16.9	13.98	11.68	11.04
ARPC1A	155.55	153.67	121.01	109.77	255.4	239.85	214.13	210.53
ARPC1B	378.05	364.51	281.15	247.12	695.8	705.19	660.98	632
ARPC2	338.83	310.78	270.72	237.32	404.13	358.86	353.43	290.21
ARPC3	431.77	406.74	411.03	396.72	406.04	320.49	404.11	310.08
ARPC4	80.64	64.11	63.89	40.46	171.7	149.76	163.25	146.09
ARPC5	187.63	170.93	166.93	144.86	283.56	226.3	314.97	214.91
ARPC5L	22.12	24.28	19.17	17	95.81	81.74	73.65	62.22
ARPIN	2.8	1.46	2.85	1.18	5.09	3.54	5.85	3.41
ARPP19	62.53	59.09	60.67	54.32	43.42	41.59	42.67	37.02
ARRB1	28.02	25.08	16.59	14.1	9.43	8.21	9.2	6.78
ARRB2	54.3	58.08	48.97	54.07	16.49	15.66	11.38	15.62
ARRDC1	35.32	32.44	29.95	31.57	44.61	47.36	44.67	48.64
ARRDC2	18.24	17.12	19.24	14.44	11.21	7.95	12.58	8.8
ARRDC3	5.29	7.28	4.56	7.19	9.67	12.05	8.74	8.72
ARRDC4	2.31	2.61	2.06	3.59	0.08	0.09	0.04	0.13
ARSA	12.72	16.09	14.32	16.01	26.77	31.76	35.4	40.8
ARSB	9.05	8.65	12.29	8.06	6.91	6.17	6.7	6.4
ARSD	1.16	1.67	0.63	1.88	20.35	20.94	21.2	21.03
ARSE	11.29	7.35	9.83	8.73	0.75	0.37	0.87	0.14
ARSG	2.19	1.7	2.96	1.51	4.48	4.39	5.89	6.74
ARSI	58.13	44.12	51.77	36.39	4.95	4.12	7.23	3.89
ARSJ	10.39	9.08	9.6	5.54	12.28	9.07	7.72	6.77
ARSK	5.45	4.88	4.49	3.53	7.09	6.65	5.67	5.51
ART5	0.51	0.18	0.63	0.32	0.23	0.31	0.3	0.34
ARTN	0.87	0.53	0.3	0.64	4	3.91	1	1.43
ARV1	20.14	19.07	20.25	17.05	21.19	22.63	22.35	20.09
ARVCF	15.99	13.13	10.75	10.16	1.32	1.75	3.01	2.92
AS3MT	0.18	0.28	0.01	0.03	0.32	0.23	0.15	0.01
ASAH1	97.85	129.97	81.73	112.81	320.62	345.91	369.32	388.09
ASAH2	1.11	2.2	0.91	2.13	1.07	2.39	0.66	1.41
ASAH2B	4.7	3.53	4.91	2.43	5.71	5.34	4.97	3.87
ASAP1	58.37	53.13	54.26	43.79	68.51	61.28	64.87	80.44
ASAP2	19.42	19.83	18.34	16.32	24.11	19.22	21.67	23.71
ASAP3	4.16	5.1	2.88	4.6	12.45	13.25	12.66	10.48
ASB1	23.34	19.8	24.51	19.51	23.18	14.81	16.82	13.55
ASB13	14.25	10.32	12.16	7.92	15.9	14.32	14.69	13.31
ASB16	0.46	0.43	0.64	0.93	0.1	0.45	0.01	0.48
ASB2	1.94	0.55	1.6	0.26	0.63	0.2	0.95	0.61
ASB3	10.77	12.07	10.61	9.56	11.02	13.52	11.68	11.26
ASB6	8.08	8.2	8.54	8.33	20.11	21.02	22.35	20.71
ASB7	6.13	4.68	5.41	5.62	6.94	5.83	5.46	6.15
ASB8	16.87	17.6	12.59	13.47	12.98	19.25	10.18	8.86
ASB9	5.03	3.8	2.71	1.75	3.2	2.62	2.87	0.83
ASCC1	31.64	32.22	28.49	23.41	29.9	24.9	21.9	16.64
ASCC2	28.35	28.14	26.36	22.79	42.46	43.25	39.3	36.97
ASCC3	15	13.1	9.8	8.93	12.69	10.05	10.53	8.61
ASCL5	0.2	0.45	0.18	0.18	0.17	0.14	0.21	0.27
ASF1A	8.01	8.34	6.74	6.89	27.15	19.02	18.92	13.49
ASF1B	20.95	26.84	43.12	30.27	38.08	32.18	30.71	19.08
ASGR1	0.5	0.23	0.33	0.14	0.4	1.32	0.28	0.72
ASH1L	10.85	11.49	10	9.7	7.18	7.58	6.89	8.77
ASH2L	18.14	17.99	16.28	13.44	24.32	20.1	20.11	16.87
ASIC1	15.5	8.01	10.63	5.01	1.93	1.79	1.83	1.38
ASIC3	7.94	8.58	7.06	8.72	1.36	1.25	0.8	1.36
ASIC4	0.25	0.53	0.17	0.59	0.02	0.07	0.01	0.07
ASL	56.8	50.3	41.71	45.04	50.07	48.58	59.2	49.61
ASMTL	14.71	12.25	9.33	10.26	7.95	9.22	9.43	11.42
ASNA1	139.36	130.92	120.63	113.3	162.83	169.8	159	145.55
ASNS	173.8	110.39	102.14	53.43	116.6	109.45	37.37	54.34
ASNSD1	34.48	39.27	35.79	40.63	24.03	20.36	17.64	18.98
ASPDH	0.67	1.35	0.38	0.88	0.01	0.01	0.01	0.23
ASPH	404.68	476.34	274.19	288.15	445.19	460.65	307.42	328.48
ASPHD1	30.85	39.73	26.31	29.96	72.04	89.3	94.4	95.38
ASPHD2	3.04	2.01	2	1.3	0.59	0.2	0.65	0.36
ASPM	6.44	6.63	11.65	5.53	15.49	13.24	9.5	6.87
ASPRV1	0.16	0.36	0.33	0.25	0.16	0.13	0.13	0.08
ASPSCR1	49.72	33.89	43.24	25.96	35.29	34.42	40.4	31.87
ASRGL1	11.21	12.57	13.25	9.07	4.33	5.45	4.22	1.67
ASS1	6.49	4.31	4.36	2.34	100.46	77.28	98.24	85.04
ASTE1	2.27	3.54	2.76	3.3	5.43	4.31	5.49	3.68
ASTN2	7.58	5.66	5.19	4.22	2.88	1.84	1.94	1.38
ASUN	120.98	162.02	119.19	115.1	21.41	16.11	13.78	17.45
ASXL1	51.92	43.18	49.25	34.27	27.91	22.58	32.7	26.72
ASXL2	10.45	10.37	9.57	7.8	7.22	7.19	5.68	6.62
ATAD1	36.96	29.56	35.64	30.93	17.43	14.17	14.58	13.52
ATAD2	23.81	26.51	33	20.74	15.36	11.82	11.01	7.97
ATAD2B	3.15	3.39	2.51	3.57	1.5	1.21	0.86	0.88
ATAD3A	18.93	22.95	18.51	17.7	54.69	49.83	53.86	47.7
ATAD3B	8	10.75	11.36	6.06	21.96	20.71	19.47	15.62
ATAD3C	2.39	1.61	0.84	0.53	0.23	0.02	0.26	0.25
ATAD5	2.14	2.54	3.24	1.73	1.46	1.18	0.91	0.87
ATAT1	14.16	12.01	11.13	12.97	6.9	6.23	6.48	6.75
ATE1	12.66	10.75	16.93	10.41	10.41	6.91	6.23	8.32
ATF1	25.81	26.74	28.89	24.28	37.14	19.47	20.89	20.79
ATF2	32.95	32.86	33.07	35.02	29.4	23.77	23.36	24.91
ATF3	39.36	39.92	37.74	53.43	10.53	11.02	6.92	13.73
ATF4	332.25	241.44	351.91	254.56	472.59	416.91	358.1	313.5
ATF5	14.43	15	18	17.52	29.96	28.22	47.71	31.52
ATF6	21.94	21.94	18.47	18.22	19.05	19.75	16.48	19.61
ATF6B	62.73	54.05	64.53	50.31	101.97	88.4	100.36	78.53
ATF7	16.35	14.39	15.62	13.45	15.32	11.87	8.4	9.03
ATF7IP	6.28	6.76	7.84	5.17	25.9	20.32	20.38	19.48
ATF7IP2	0.01	0.01	0.01	0.01	11.42	9.98	9.16	9.05
ATG10	8.19	7.71	7.66	7.93	4.4	4.52	4.12	5.31
ATG101	54.28	50.06	45.09	40.74	67.42	63.23	57.78	55.45
ATG12	31.33	40.81	32.46	30.37	45.84	46.13	35.93	41.57
ATG13	33.77	29.03	31.18	27.99	88.85	98.36	99.14	93.46
ATG14	2.53	2.85	2.5	2.61	4.02	4.53	4.76	4.77
ATG16L1	26.98	29.34	26.1	20.04	14.45	16.42	11.91	14.41
ATG16L2	27.88	33.69	31.13	27.11	3.76	5.66	6.48	7.19
ATG2A	11.94	13.09	10.43	10.45	14.1	19.27	18.06	21.63
ATG2B	14.68	12.56	10.22	12.89	5.81	5.93	4.2	7.18
ATG3	46.52	39.68	40.26	31.36	143.83	110.59	106.02	91.26
ATG4A	9.36	9.26	4.89	5.18	18.05	16.93	18.64	16.45
ATG4B	68.02	79.16	62.67	67.09	47.91	44.6	35.97	49.07
ATG4C	8.59	5.13	4.11	4.19	9.94	12.46	6.17	5.66
ATG4D	16.47	16.98	13.04	17.31	26.29	29.65	22.41	32.4
ATG5	9.6	12.06	9.26	8.5	40.48	29.04	25.6	23.17
ATG7	11.49	15.23	10.57	7.44	35.13	23.95	26.01	27.08
ATG9A	42.34	43.15	34.56	37.32	47.36	52.04	45.56	39.12
ATG9B	4.86	3.16	2.94	1.91	0.61	0.61	0.21	0.05
ATHL1	14.38	14.22	13.84	14.12	3.45	3.21	6.88	7.87
ATIC	147.31	136.82	155.16	132.25	109.37	92.36	92.81	82.35
ATL1	1.05	1.7	1.13	0.93	0.7	1.21	1.62	0.22
ATL2	43.94	36.32	39.94	35.36	24.99	23.59	19.15	18.55
ATL3	20.2	18.07	18.68	14.21	27.23	21.76	23.52	19.14
ATM	11.97	10.96	11.9	11.18	16.9	13.79	17.93	14.75
ATMIN	31.03	31.98	29.94	29.08	21.38	17.44	19.57	17.69
ATN1	57.48	51.83	58.51	51.97	83.82	74.49	72.89	66.17
ATOH8	1.56	0.88	1.26	1.46	17.44	14.33	15.81	8.73
ATOX1	173.64	195.43	122.52	146.23	199.66	210.57	232.74	222.58
ATP10D	4.12	6.24	3.84	3.73	38.84	33.07	32.54	28.23
ATP11A	16.37	15.79	14.87	14.94	12.26	14.14	11.4	16.73
ATP11B	21.33	18.56	16.9	16.94	21.9	21.72	16.24	21.65
ATP11C	15.21	12.3	11.94	10.13	12.03	8	7.97	6.93
ATP13A1	47.4	45.93	41.27	43.37	35.12	33.15	35.62	37.19
ATP13A2	36.42	35.48	30.12	33.76	38.68	35.37	37.34	34.2
ATP13A3	108.7	122.58	89.29	95.86	154.93	143.65	174.41	205.04
ATP1A1	150.23	138.23	116.36	101.27	501.91	445.12	392.41	375.43
ATP1A2	0.98	0.63	0.68	1.33	0.32	0.27	0.27	0.22
ATP1A3	12.65	9.45	9.82	7.35	0.11	0.11	0.2	0.11
ATP1B1	171.66	196.81	140.12	157.91	184.1	176.33	160.41	201.76
ATP1B3	76.49	65.98	69.29	51.14	161.72	185.11	127.21	156.5
ATP23	8.07	7.79	7.45	5.41	3.62	3.68	2.82	3.55
ATP2A1	2.12	2.01	1.55	1.85	0.2	1.1	0.65	2.82
ATP2A2	352.14	313.81	286.48	267.98	81.55	78.32	76.21	72.3
ATP2A3	4.13	3.31	3.32	2.51	0.04	0.32	0.24	0.33
ATP2B1	25.88	30.51	21.94	22.19	48.07	48.13	35.3	33.8
ATP2B4	21.15	25.65	14.34	18.41	36.95	43.38	37.63	49.13
ATP2C1	68.05	80.13	63.14	59.69	91.79	83.11	74.55	71.47
ATP2C2	0.32	0.39	0.84	0.6	0.33	0.11	0.26	0.33
ATP5A1	370.61	352.69	300.39	282.57	170.7	166.63	154.57	141.94
ATP5B	771.45	696.88	602.71	533.61	667.12	629.27	557.88	515
ATP5C1	366.53	309.84	314.29	236.89	234.95	219.44	193.26	193.34
ATP5D	84.22	67.54	84.43	63.37	253.47	286.7	272.05	262.79
ATP5E	64.34	63.31	54.86	53.23	143.8	133.5	130.42	126.78
ATP5F1	513.62	489.73	405.31	399.13	444.3	399.68	376.87	356.63
ATP5G1	232.95	228.4	178.26	151.1	239.67	226.15	194.69	183.45
ATP5G2	502.17	444.1	491.63	473.46	340.96	274.42	347.92	266.84
ATP5G3	296.45	326.1	262.54	264.93	349.35	381.64	331.99	306.45
ATP5H	484.17	457.79	452.44	434.49	613.24	612.84	568.89	599.4
ATP5I	240.42	211.58	204.18	183.77	163.48	153.16	189.51	155.48
ATP5J	197.35	200.77	182.77	163.27	250.23	236.72	222.14	207.91
ATP5J2	624.8	615.26	508.15	475.49	1069.85	1104.92	975.5	955.11
ATP5L	166.84	183.22	154.01	159.44	477.55	480.12	426.83	421.08
ATP5O	240.67	219.14	212.53	193.46	219.69	215.72	188.23	188.47
ATP5S	4.24	4.65	4.29	5.72	13.4	11.74	10.96	11.21
ATP5SL	40.99	35.34	31.62	33.56	35.88	33.36	33.58	29.36
ATP6AP1	114.95	123.65	95.02	105.97	240.68	269.88	244.66	279.98
ATP6AP1L	2.95	2.23	4.06	4.47	0.54	0.65	0.8	1.35
ATP6AP2	87.77	99.93	76.97	86.74	274.17	239.22	310.16	329.51
ATP6V0A1	53.38	47.08	32.07	36.23	36.68	35.63	30.23	33.33
ATP6V0A2	9.52	6.13	9.5	4.87	6.85	7.49	7.88	5.9
ATP6V0A4	4.98	2.44	3.04	1.66	1.65	1.83	2.49	2.16
ATP6V0B	97.39	88.47	89.75	79	392.16	432.81	417.85	419.39
ATP6V0C	314.86	294.71	273.91	276.61	402.23	490.31	437.78	479.32
ATP6V0D1	71.54	95.7	66	72.05	190.72	214.89	181.3	204.62
ATP6V0D2	0.75	0.28	0.26	0.16	6.75	2.91	8.83	1.33
ATP6V0E1	293.66	375.67	260.48	331.39	448.31	499.62	464.48	485.01
ATP6V0E2	52.62	69.05	52.59	57.82	37.56	32.98	37.68	31.64
ATP6V1A	24.81	36.38	17.03	23.61	58.36	51.74	47.59	48.72
ATP6V1B1	0.05	0.01	0.45	0.28	0.6	0.83	0.45	0.15
ATP6V1B2	56.9	51.04	46.89	40.48	99.95	92.36	99.76	91.35
ATP6V1C1	35.77	39.8	37.26	36.43	87.75	80.04	68.2	74.06
ATP6V1C2	0.61	0.49	0.57	0.41	0.62	0.48	1.02	0.41
ATP6V1D	63	89	58.24	70.07	177.89	187.97	169.32	169.05
ATP6V1E1	118.81	127.52	113.94	117.57	313.57	313.44	332.87	308.24
ATP6V1E2	12.99	13.64	13.92	12.5	2.2	3.23	2.24	3.29
ATP6V1F	189.09	190.89	153.51	177.67	490.34	545.49	559.43	579.2
ATP6V1G1	85.76	88.66	99.47	104.86	254.44	235.95	287.24	272.13
ATP6V1G2	2.56	3.14	2.97	2.74	0.57	0.21	0.97	0.46
ATP6V1H	35.84	42.67	34.2	36.94	61.51	57.54	63.91	56.46
ATP7A	2.84	3.1	2.04	2.44	7.12	6.43	4.99	6.19
ATP7B	2.82	2.98	2.41	1.85	0.75	0.88	0.81	1.32
ATP8A1	0.33	0.28	0.3	0.1	0.03	0.01	0.05	0.01
ATP8A2	1.11	0.36	1.27	0.54	0.25	0.01	0.07	0.05
ATP8B1	23.28	16.98	18.19	11.52	15.64	10.47	12.78	8.65
ATP8B2	0.11	0.06	0.11	0.13	6.47	9	8.13	9.57
ATP8B3	13.37	14.75	13.34	10.84	2.25	2.22	2.64	1.15
ATP9A	1.13	0.85	0.83	0.8	13.92	11.59	16.71	15.33
ATP9B	12.73	8.13	13.82	8.54	3.46	2.82	5.72	4.84
ATPAF1	0.4	0.75	0.5	0.95	48.78	39.51	36.84	35.6
ATPAF2	28.23	38.75	21.04	26.29	52.36	61.57	49.95	64.69
ATPIF1	109.79	100.15	103.62	82.61	308.54	268.39	234.93	228.27
ATR	9.69	7.92	7.47	6.04	9.43	11.02	9.1	9.77
ATRAID	119.37	126.16	117.97	112.65	122.61	116.61	124.28	119.8
ATRIP	3.43	3.04	4.73	4.21	3.86	3.57	3.24	3.2
ATRN	32.34	31.52	26.73	28.75	19.55	19.28	23.1	23.67
ATRNL1	1.26	1.16	1.31	0.83	0.12	0.01	0.01	0.13
ATRX	11.13	14.18	8.66	9.77	17.35	17.96	18.36	13.02
ATXN1	4.35	5.13	3.1	4.21	13.21	11.78	10.19	10.98
ATXN10	231.7	203.25	174.94	170.16	84.15	74.73	85.35	82.84
ATXN1L	11.58	12.9	10.99	11.24	7.85	7.59	6	7
ATXN2	49.88	40.33	34.64	26.61	37.85	38.65	29.85	31.51
ATXN2L	112.95	89.42	87.12	73.65	111.21	106.22	92.97	89.24
ATXN3	16.25	12.89	15.52	13.43	12.73	10.99	10.5	11.47
ATXN7	4.8	4.5	4.31	3.62	7.6	6.11	4.85	6.59
ATXN7L1	6.17	6.56	3.52	6.75	9.02	6.77	6.02	7.7
ATXN7L2	7.56	5.33	6.56	4.45	2.17	1.81	2.54	1.1
ATXN7L3	32.66	30.82	36.01	36.15	22.55	22.9	20.55	20.1
ATXN7L3B	12.88	12.43	12.27	11.66	6.75	7	6.74	7.12
AUH	7.58	9.05	5.57	8.08	15.14	18.15	17.46	20.12
AUNIP	4.29	3.74	4.11	2.21	9.27	6.56	5.54	3.73
AUP1	136.01	129.32	108.4	105.05	88.41	74.49	75.94	56.63
AURKA	43.02	39.5	63.73	30.36	84.45	56.47	49.51	29.42
AURKAIP1	154.15	139.49	148.31	130.34	236.12	235.16	238.33	220.76
AURKB	61.86	60.93	114.95	56.34	92.83	69.36	68.43	39.11
AURKC	0.44	0.69	0.62	0.89	0.31	1.85	0.46	0.48
AVEN	6.14	8.26	8.26	6.88	12.24	11.47	10.5	10.27
AVIL	0.78	2.53	0.36	2.46	0.37	0.31	0.77	0.56
AVL9	48.64	46.76	34.92	37.18	16.51	17.47	11.15	16.71
AVPI1	46.78	47.74	38.08	35.85	19.33	18.13	15.54	16.1
AVPR2	0.01	0.14	0.01	0.1	0.76	0.56	0.67	0.46
AXDND1	0.01	0.56	0.42	0.46	0.26	0.35	0.45	0.01
AXIN1	30.39	22.67	28.7	25.39	18.3	16.03	17.66	14.39
AXIN2	4.11	4.18	3.21	1.63	2.39	1.08	1.05	0.63
AXL	124.25	124.16	173.19	149.12	97.83	86.54	95.07	104.54
AZGP1	4.56	1.92	4.34	1.95	0.15	0.01	0.01	0.01
AZI2	32.23	29.82	31.2	26.07	67.26	49.49	62.81	48.47
AZIN1	67.07	57.96	82.85	59.61	54.8	42	41.26	33.45
AZIN2	11.68	5.42	7.98	8.47	5.28	3.45	8.06	3.02
B2M	730.53	1019.44	532.44	766.77	6745.34	6114.5	6706.6	6413.6
B3GALNT1	31.61	24.84	41.19	30.14	29.46	19.6	26.67	17.06
B3GALNT2	16.52	16.3	13.7	10.1	16.17	14.01	9.93	12.27
B3GALT1	0.49	0.43	0.37	0.37	0.02	0.01	0.01	0.01
B3GALT4	0.01	0.18	0.24	0.14	1.76	2.14	2.59	1.78
B3GALT5	4.46	2.09	2.04	0.59	0.52	0.33	0.56	0.28
B3GALT6	3.28	4.59	2.51	4.95	13.01	16.55	15.75	20.38
B3GAT1	0.67	0.84	0.93	0.43	0.01	0.01	0.01	0.01
B3GAT2	0.36	0.33	0.52	0.18	0.01	0.05	0.03	0.02
B3GAT3	36.42	35.24	31.28	28.69	51.55	65.59	59.79	69.78
B3GLCT	5.71	3.89	4.22	3.26	6.49	5.55	6.38	5.58
B3GNT2	34.86	34.4	34.69	31.89	14.58	14.42	13.34	12.99
B3GNT3	0.01	0.01	0.01	0.01	0.19	0.46	0.13	0.27
B3GNT4	2.32	1.52	2.3	1.95	0.59	0.28	0.46	0.29
B3GNT5	7.91	9.28	6.99	7.17	23.11	19.02	15.57	12.39
B3GNT7	0.37	0.55	0.17	0.67	0.13	0.03	0.24	0.19
B3GNT9	1.68	2.03	1.23	2.57	34.49	30.45	31.29	26.06
B3GNTL1	5.79	3.24	5.36	4.07	6.7	5.56	7.4	4.96
B4GALNT1	23.45	30.94	25.15	21.75	17.21	10.88	15.16	11.59
B4GALNT3	1.61	1.47	1.66	0.46	0.04	0.24	0.31	0.01
B4GALNT4	26.14	22.02	25.53	23.61	0.41	1.09	0.69	0.44
B4GALT1	137.36	111.89	91.88	79.74	131.05	139.56	133.83	163.64
B4GALT2	20.98	17.24	23.12	15.76	72.48	59.99	82.13	65.13
B4GALT3	51.72	51.96	49.75	44.22	37.84	36.34	38.35	40.31
B4GALT4	113.36	68.34	134.14	66.49	22.76	15.28	17.05	15.86
B4GALT5	36.48	42.27	28.63	27.13	41.49	39.16	39.56	40.28
B4GALT6	8.52	8.78	9.12	5.88	4.64	3.4	6.41	5.37
B4GALT7	15.18	17.87	14.44	15.35	35.52	42.41	38.93	41.84
B4GAT1	15.97	13.65	14.11	11.25	20.97	19.52	23.9	23.35
B9D1	39.41	31.86	34.55	25.51	67.11	59.08	79.59	53.07
B9D2	10.21	10.95	9.05	9.96	7.25	8.11	7.89	6.61
BAALC	2.97	3.76	1.37	2.54	0.01	0.01	0.01	0.03
BAAT	22.78	16.48	15.9	9.11	0.01	0.01	0.01	0.04
BABAM1	106.87	106.21	90.73	77.92	124.83	130.69	121.6	104.62
BACE1	11.03	13.66	10.15	12.89	43.7	35.88	40.73	41.06
BACE2	59.64	49.68	39.9	30.22	109.7	89.46	115.38	87.3
BACH1	8.98	10.08	7.18	7.79	17.25	15.04	15.57	16.86
BACH2	0.4	0.37	0.69	0.86	0.28	0.04	0.38	0.01
BAD	53.68	56.9	52.52	50.19	98.39	91.15	91.4	75.63
BAG1	21.7	20.77	25.42	27.52	87.75	75.33	110.88	83.99
BAG2	0.19	0.42	0.37	0.35	11.23	8.19	8.35	7.07
BAG3	47.72	51.29	37.22	40.36	92	100.35	89.4	101.12
BAG4	5.8	6.28	5.28	4.45	8.09	6.99	6.48	6.01
BAG5	29.11	26.34	25.46	26.31	13.9	11.87	10.67	12.6
BAG6	227.78	226.71	226.57	232.64	222.33	242.88	252.28	252.49
BAHCC1	8.82	7.67	7.54	4.92	5.48	3.97	4.49	6.94
BAHD1	10.39	10.86	9.43	9.69	15.43	16.69	15.3	15.4
BAIAP2	118.71	131.06	96.34	127.48	77.62	87.55	91.77	96.63
BAIAP2L1	42.01	36.35	39.5	32.19	33.3	28.51	28.67	25.2
BAIAP2L2	7.37	5.02	6.3	4.46	0.13	0.09	0.01	0.04
BAIAP3	10.68	9.67	9.69	10.81	0.37	0.39	0.57	2.15
BAK1	40.53	31.56	28.15	21.34	52.8	47.09	39.23	37.21
BAMBI	14.51	14.63	11.29	14.1	74.12	69.59	73.15	70.4
BANF1	166.6	154.08	174.98	137.23	256.72	202.74	232.45	183.29
BANP	17.63	17.1	17.12	15.12	16.03	14.37	14.89	11.56
BAP1	27.41	33.27	28.78	32.99	37.96	37.61	37.64	38.75
BARD1	15.09	9.78	11.16	5.94	7.25	2.73	2.22	3.27
BARX1	0.07	0.01	0.01	0.01	0.48	0.23	0.53	0.22
BASP1	0.11	0.01	0.55	0.05	167.77	168.08	181.72	177.53
BATF	0.01	0.01	0.01	0.01	50.85	45.39	45.26	36.96
BATF2	1.33	1.75	1.27	0.89	2.23	0.93	1.19	0.8
BATF3	12.47	6.77	8.25	5.1	0.68	0.11	0.4	0.42
BAX	169.76	155.19	142.81	135.26	207.75	181.99	190.09	162.07
BAZ1A	19.62	17.08	13.83	11.79	14.8	11.22	10.88	9.77
BAZ1B	39.65	35.02	38.21	31.22	45.5	34.96	33	31.16
BAZ2A	45.91	46.29	39.42	39.27	29.79	34.12	26.68	29.97
BAZ2B	12.85	12.03	13.69	13.17	7.44	6.57	4.29	1.9
BBC3	28.38	26.86	19.26	21.37	12.74	8.79	12.41	7.84
BBIP1	31.9	33.01	27.03	23.58	34.08	29.56	24.15	28.38
BBOF1	5.46	3.66	3.81	3.79	6.36	5.54	7.85	5.67
BBS1	8.65	10.07	10.04	10.99	10.87	13.56	9.6	12.93
BBS10	10.88	11.45	12.53	11.53	3.8	4.45	4.55	4.9
BBS12	3.02	3.73	2.86	3.75	3.1	3.15	3.18	3.68
BBS2	37.57	31.04	38.65	28.67	20.44	17.02	19.77	20.89
BBS4	8.34	10.11	6.08	6.58	13.08	12.77	13.75	14.57
BBS5	0.03	0.01	0.01	0.01	2.54	2.4	2.52	1.41
BBS7	12.53	10.81	11.61	11.63	20.71	20.19	22.37	13.61
BBS9	8.07	7.05	6.16	5.64	8.11	6.1	6.39	6.89
BBX	14.24	13.43	10.49	11.39	35.51	27.92	21.71	23.66
BCAM	149.1	147.39	143.44	145.07	10.94	8.99	11.81	6.86
BCAN	0.53	0.35	0.17	0.34	0.01	0.01	0.01	0.01
BCAP29	30.13	27.12	33.73	26	69.69	64.3	55.22	68.05
BCAP31	294.93	285.77	292.49	274.51	369.34	370.73	415.72	386.21
BCAR1	97.74	90.26	99.44	84.65	64.91	69.12	66.6	63.37
BCAR3	20.76	18	23.83	19.08	54.11	45.08	48.78	46.72
BCAS2	47.94	45.98	49.82	40.54	68.25	57.29	57.63	48.15
BCAS3	12.54	10.25	11.66	10.15	7.48	8.34	6.39	8.93
BCAS4	29.68	26.98	17.77	21.59	20.47	20.15	13.65	18.02
BCAT1	0.37	0.3	0.62	0.07	30.62	18.68	19.49	14.86
BCAT2	53.68	48.11	43.36	35.82	61.89	69.44	65.03	61.37
BCCIP	69.8	64.71	58.43	52.43	72.98	66.52	58.07	59.58
BCDIN3D	1.97	1.79	2.01	2.67	2.78	2.61	3.04	3.33
BCHE	6.05	6.66	3.07	3.21	0.01	0.17	0.01	0.01
BCKDHA	27.9	28.52	27.33	30.39	20.99	23.81	28.59	18.32
BCKDHB	11.85	13.11	9.15	9.62	16.65	21.84	17.49	19.22
BCKDK	35.96	42.51	37.75	43.47	53.25	54.34	57.88	51.55
BCL10	10.99	11.68	11.33	11.19	20.47	19.41	18.15	15.44
BCL11A	0.93	0.48	0.57	0.52	0.19	0.16	0.01	0.01
BCL11B	0.42	0.21	0.22	0.36	0.01	0.01	0.01	0.01
BCL2	5.43	4.59	5.42	3.83	0.13	0.07	0.07	0.08
BCL2A1	6.47	5.78	3.68	1.55	0.12	0.01	0.14	0.01
BCL2L1	301.88	257.29	290.43	248.14	117.34	97.13	98.72	109.85
BCL2L10	0.23	0.07	0.28	0.41	0.29	0.01	0.13	0.23
BCL2L11	9.26	13.43	12.19	13.49	4.52	3.58	3.24	5.06
BCL2L12	35.18	36.58	46.01	35.21	37.66	42.84	30.14	25.63
BCL2L13	28.4	26.87	19.12	20.2	74.78	63.32	51.93	46.42
BCL2L15	0.37	1.68	0.06	0.27	0.33	0.01	0.01	0.01
BCL2L2	21.14	12.28	17.27	14.65	18.03	15.02	13.43	11.27
BCL3	39.74	32.23	27.49	26.08	48.41	51.11	33.69	30.05
BCL6	11.68	13.07	8.03	9.7	18.44	17.77	17.2	19.61
BCL6B	0.01	0.12	0.01	0.01	0.21	0.03	0.55	0.35
BCL7A	11.52	8.06	9.58	9.29	6.64	4.28	5.6	5.31
BCL7B	43.82	41.48	41.95	34.02	97.73	80.68	76.64	71.64
BCL7C	41.38	40.13	45.99	40.21	28.73	26.62	28.83	21.28
BCL9	21.01	19.19	17.45	19.36	7.28	6.78	6.64	6.57
BCL9L	77.83	101.5	85.78	120.68	126.31	101.51	126.43	129.45
BCLAF1	47.74	48.9	49.44	44.86	65.47	54.04	47.14	51.14
BCO1	6.37	6.51	3.43	3.85	0.1	0.01	0.01	0.01
BCO2	0.86	1.58	0.5	0.76	2.84	0.68	0.79	0.97
BCOR	11.38	11.85	12.47	11.78	17.36	14.31	16.3	12.64
BCORL1	9.31	11.59	8.65	10.66	8.42	10.03	10.45	10.5
BCR	13.31	12.68	10.45	10.72	16.57	17.53	19.5	13.4
BCS1L	33.7	31.78	27.53	25.86	17.33	20.83	15.86	16.02
BDH1	5.71	2.25	3.18	1.65	34.48	27.96	37.26	23.08
BDH2	20.68	15.81	13.41	11.16	27.07	14.35	32.18	11.82
BDKRB2	0.8	0.24	0.52	0.1	0.01	0.01	0.01	0.01
BDNF	0.09	0.02	0.01	0.01	12.41	8.31	7.45	7.18
BDP1	6.59	6.37	5.24	5.41	4.19	3.9	3.68	3.87
BEAN1	14.38	8.12	17.62	10.03	0.31	0.69	1.05	1.16
BECN1	83.86	91.18	63.24	68.89	46.35	45.67	37.15	48.81
BEGAIN	0.6	0.5	0.78	0.23	0.03	0.04	0.15	0.01
BEND3	1.53	1.32	1.75	1.12	1.07	0.73	0.62	0.74
BEND6	2.15	3.51	1.25	2	5.78	3.44	4.06	3.71
BEND7	28.09	20.73	21.7	24.8	11.23	9.22	10.22	12.63
BEST1	1.36	1.51	0.68	1.04	4.25	3.72	3.83	3.96
BEST3	3.19	3.25	6.08	5.81	0.12	0.07	0.09	0.01
BEST4	0.09	0.25	0.08	0.35	0.08	0.19	0.32	0.22
BET1	23.62	22	19.02	19.79	59.56	52	58.49	52.83
BET1L	20.42	22.94	20.25	20.73	61.84	64.78	64.99	60.47
BEX1	0.01	0.01	0.01	0.01	423.08	345.7	648.49	489.88
BEX2	20.06	24.69	20.94	23.73	12.78	12.04	12.82	14.35
BEX3	158.35	122.31	138.45	103.82	328.42	323	400.03	341.07
BEX4	0.57	0.28	0.25	0.51	6.95	6.57	10.92	10.89
BEX5	0.12	0.01	0.33	0.01	0.8	1.3	1.26	0.49
BFAR	67.33	55.54	53.49	49.48	82	62.56	64.39	54.28
BFSP1	12.77	10.36	9.01	9.31	2.24	1.47	2.08	1.64
BGLAP	0.7	0.11	0.7	0.51	0.01	0.01	0.29	0.01
BGN	0.01	0.12	0.01	0.04	1.31	1	1.4	1.17
BHLHB9	2.69	4.26	2.88	3.01	4.3	3.56	3.54	3.78
BHLHE40	17.22	17.01	12.93	11.59	31.85	38.23	27.66	26.27
BHLHE41	20.75	18.77	12.57	13.07	36	43.75	35.65	19.91
BHMG1	1.58	0.62	1.34	0.56	0.01	0.03	0.01	0.01
BICC1	71.66	80.33	70.63	82.69	0.39	0.34	0.36	0.21
BICD1	10.77	11.6	11.37	10.57	10.23	8.27	9.21	7.62
BICD2	12.02	12.84	11.76	10.86	27.57	32.47	26.8	34.61
BICDL1	9.04	11.75	7.22	7.5	0.21	0.22	0.63	0.18
BID	61.46	43.12	38.08	38.45	102.34	99.96	126.44	85.53
BIK	2.89	1.98	2.02	0.86	7.83	7.41	11.82	7.73
BIN1	70.22	61.94	61.76	50.27	77.01	64.46	74.32	60.75
BIN3	11.36	13.21	12.51	8.55	20.64	21.65	21.26	27.63
BIRC2	99.4	127.84	92.05	99.25	73.86	58.77	54.12	50.43
BIRC3	25.56	35.06	16.89	18.82	34.57	17.7	16.47	9.03
BIRC5	47.82	47.31	71.27	34.04	85.15	57.12	55.95	25.92
BIRC6	16.21	19.62	12.44	12.87	11.46	11.92	8.88	12.23
BIRC7	14.47	8.6	15.83	7.58	0.01	0.01	0.01	0.07
BIVM	38.95	28.66	37.18	22.75	6.69	5.2	6.84	4.78
BLCAP	31.62	32.15	24.01	26.28	73.7	79.73	68.9	70.23
BLM	2.43	2.57	4.88	3.25	5.55	5.39	5.18	2.85
BLMH	42.66	39.03	36.69	34.17	17.34	10.64	14.15	8.66
BLNK	0.66	0.22	0.32	0.18	0.01	0.01	0.01	0.08
BLOC1S1	87.44	90.37	95.97	88.17	122.53	112.39	114.19	90.22
BLOC1S2	46.51	45.92	41.25	36.67	38.22	34.93	29.81	31.09
BLOC1S3	9.54	7.93	6.93	7.39	12	10.98	9.41	9.92
BLOC1S4	9.1	10.46	7.42	9.51	6.15	7.54	7.12	7.98
BLOC1S5	13.56	14.15	13.07	12.97	8.2	7.38	7.33	8.62
BLOC1S6	18.76	20.37	19.26	16.59	26.27	24.93	21.4	20.26
BLVRA	161.48	162.48	146.02	143.03	70.9	65.46	70.01	65.47
BLVRB	142.73	160.06	86.28	119.5	187.37	154.14	124.56	92.08
BLZF1	22.03	26.31	19.94	23.21	36.87	31.89	31.89	30.47
BMF	21.95	28.29	16.13	35	10.4	8.19	12.83	7.97
BMI1	38	44.6	38.76	40.81	42.28	38.6	31.7	37.01
BMP1	59.4	79.6	53.65	75.98	38.94	39.03	52.9	43.44
BMP2	3.15	2.17	2.56	1.79	0.39	0.31	0.35	0.42
BMP2K	12.06	11.9	8.33	6.25	22.66	20.01	16.44	18.6
BMP4	32.63	36.92	22.77	34.16	30.37	31.14	26.23	25.21
BMP6	3.47	3.19	2.84	2.75	0.12	0.24	0.1	0.06
BMP8B	6.87	7.32	8.42	7.87	0.08	0.06	0.07	0.05
BMPER	0.47	0.23	0.06	0.42	1.57	1.49	2.48	1.13
BMPR1A	20.05	18.39	21.18	15.43	9.83	9.77	10.34	8.29
BMPR2	19.19	17.61	14.22	14.43	5.75	5.9	5.14	5.47
BMS1	13.08	15.38	11.38	10.84	18.97	16.81	13.98	15.95
BMT2	3.22	3.93	2.05	2.58	8.03	5.92	7.14	8.57
BNC1	0.03	0.08	0.02	0.07	1.27	0.69	0.64	0.68
BNC2	5.96	6.63	5.37	5.73	7.24	5.79	6.82	4.86
BNIP1	14.84	9.62	11.04	8.35	15.41	11.49	14.53	10.83
BNIP2	33.57	27.52	27.51	23.58	41.45	39.1	33.45	36.34
BNIP3	61.48	52.79	65.59	53.75	113.66	154.73	75.29	108.19
BNIP3L	51.79	47.75	45.02	49.18	112.21	124.27	95.93	100.37
BNIPL	0.24	1.16	0.28	1.15	0.01	0.09	0.01	0.08
BOD1	71.43	61.14	66.49	60.49	68.71	56.04	55.23	51.84
BOD1L1	13.78	10.6	15.06	11.6	18.32	14.67	17.62	17.2
BOK	2.53	3.19	2.04	2.77	22.76	21.09	25.9	23.08
BOLA1	34.99	36.56	34.3	37.3	15.08	14.08	14.73	14.75
BOLA2	30.02	29.6	25.06	23.5	26.13	25.7	27.54	22.59
BOLA2B	91.23	89.12	73.52	68.15	111.41	121.51	102.17	102.48
BOLA3	61.73	73.39	58.21	44.52	62.61	64.36	59.02	50.76
BOP1	74.63	74.79	67	51.83	36.12	36.73	34.58	39.25
BORA	4.65	4.46	6.17	4.63	11.18	9.75	8.13	5.02
BORCS5	7.89	8.56	5.24	5.48	7.51	4.13	6.84	7.97
BORCS6	9.81	9.77	6.43	6.97	7.8	7.97	8.45	10.85
BORCS7	14.61	12.65	11.83	10.09	10.71	11.69	12.31	15.09
BORCS8	16	21.8	18.8	19.89	30.8	31.84	29.57	33.18
BPGM	8.54	8.41	5.86	5.63	26.28	17.92	21.44	13.33
BPHL	24.16	24.4	24.11	21.55	15.32	16.49	14.95	10.49
BPIFB4	0.47	0.2	0.19	0.07	0.04	0.01	0.23	0.01
BPNT1	20	21.79	18.07	17.14	24.83	23.9	20.2	18.31
BPTF	27.49	24.97	24.39	24.66	24.05	22.82	19.43	19.88
BRAF	9.19	10.43	6.98	7.89	10.56	10.5	9.16	8.77
BRAP	11.79	13.4	10.97	11.29	13.05	12.63	12.19	11.2
BRAT1	53.65	54.37	49.24	44.39	42.99	49.97	37.13	45.43
BRCA1	15.64	18.28	26.34	16.51	11.13	10.29	10.34	6.27
BRCA2	2.67	1.4	1.56	0.8	2.68	2.05	3.07	2.09
BRCC3	17.99	19.84	16.55	14.67	40.08	37.68	26.2	32.69
BRD1	8.62	8.19	8.24	8.81	7.77	8.42	7.08	8.63
BRD2	130.41	179.96	133.51	166.2	122.39	164.19	111.19	176.92
BRD3	10.46	10	14.17	11.2	13.24	15.59	11.37	20.09
BRD4	27.88	30.99	27.67	21.98	38.9	30.86	27.63	25.35
BRD7	57.76	58.18	57.92	59.26	38.94	26.14	31.14	25.99
BRD8	41.27	42.18	59.97	40.23	21.65	28.17	25.29	22.35
BRD9	17.04	15.89	16.86	12.41	28.65	30.54	29.83	31.82
BRE	75.13	68.42	55.75	44.75	34.52	29.45	31.49	31.88
BRF1	31.24	28.95	30.55	26.18	14.89	17.51	14.43	13.44
BRF2	5.66	5.01	4.97	6.48	7.47	6.36	9.47	6.48
BRI3	128	118.78	128.54	123.5	618.92	617.34	683.89	676.62
BRI3BP	12.81	13.21	13.86	10.45	6.81	5.67	4.87	4.12
BRICD5	3.08	3.89	3.69	3.94	1.19	1.96	1.51	5.07
BRIP1	4.46	4.23	6.57	3.13	2.31	1.49	2.07	0.93
BRIX1	38.23	43.2	38.15	29.84	68.97	51.4	57.79	51.22
BRK1	74.28	77.71	64.94	65.67	159.23	175.39	145.27	160.92
BRMS1	40.66	38.32	31.35	31.46	54.59	57.78	47.46	46.13
BRMS1L	9.47	8.56	8.9	7.17	7.24	4.27	7.72	5.23
BROX	30.19	35.89	27.48	24.61	38.06	27.89	28.9	25.76
BRPF1	6.07	5.07	6.7	6.37	9.25	8.74	9.04	9.44
BRPF3	15.47	18.33	21.79	19.88	17.69	18.27	18.27	20.82
BRSK1	7.19	8.46	10.03	7.14	1.08	0.7	1.17	0.63
BRSK2	4.9	3.88	3.67	3.18	0.93	0.64	1.28	1.04
BRWD1	10.55	8.78	7.97	8.5	8.83	6.71	6.27	6.06
BRWD3	2.95	2.9	1.68	2.09	5.25	4.61	4.01	3.33
BSCL2	8.7	13.39	6.83	9.24	54.01	68.12	55.94	57.22
BSDC1	28.39	32.96	26.18	32.33	45.61	53.65	54.19	59.11
BSG	732.89	700.51	647.83	647.03	701.74	779.26	782.58	844.1
BSN	0.73	1.12	0.97	0.83	0.02	0.02	0.04	0.12
BST1	0.27	0.55	0.17	0.2	0.3	0.15	0.57	0.14
BST2	113.12	106.09	117.76	106.43	8.24	2.1	5.2	0.89
BTAF1	11.29	10.23	11.25	9.52	5.5	5.84	4.99	6.08
BTBD1	35.04	34.65	27.87	28.2	43.81	42.38	39.56	38.33
BTBD10	19.37	21.15	16.34	16.87	38.72	29.81	31.79	29.89
BTBD11	14.04	16.93	15.01	10.47	0.02	0.01	0.07	0.13
BTBD16	2.08	1.08	0.96	0.35	0.05	0.01	0.01	0.01
BTBD19	5.09	2.61	3.63	3.7	1.32	1.71	3	3.13
BTBD2	79.1	75.16	73.82	72.64	42.16	50.09	49.94	49.21
BTBD3	16.59	20.37	22.52	17.19	10.73	8.73	9.43	9.85
BTBD6	0.14	0.01	0.25	0.06	37.13	28.04	26.95	25.74
BTBD7	22.23	28.21	22.72	21.09	7.52	6.9	8	7.49
BTBD8	1.2	0.99	0.92	0.58	1.2	1.95	1.95	1.44
BTBD9	7.74	5.5	3.66	6.27	3.59	4.58	5.04	6.04
BTC	7.58	6.87	7.79	7.3	0.62	0.19	0.2	0.29
BTD	5.52	3.66	3.32	3.86	15.59	14.37	17.39	15.17
BTF3	870.53	787.57	1074.04	945.54	500.34	440.79	479.02	454.19
BTF3L4	49.12	40.63	47	45.76	100.55	71.31	71.33	69.37
BTG1	19.09	17.99	22.78	21.08	34.14	29.02	28.13	30.1
BTG2	20.51	19.81	19.1	19.89	0.28	0.11	0.17	0.01
BTG3	38.42	28.91	37.66	26.13	49.41	35.8	39.42	27.93
BTG4	0.15	0.01	0.13	0.01	0.32	0.15	0.15	0.2
BTN2A1	12.35	11.48	12.37	9.89	26.38	21.63	24.94	20.78
BTN2A2	7.74	10.74	6.07	7.55	24.38	18.03	18.25	18.48
BTN3A1	17.66	17.74	13.06	12.68	22.26	18.88	25.83	13.27
BTN3A2	15.74	15.84	10.8	13.89	35.41	22.48	31.27	17.67
BTN3A3	6.84	10.54	4.12	7.53	21.07	16.24	18.81	12.21
BTRC	9.68	12.68	9.89	10.38	7.06	6.73	8.95	7.5
BUB1	30.32	27.35	39.21	22.57	33.08	26.97	20.83	13.7
BUB1B	17.66	16.8	31.18	13.87	29.69	21.79	20.18	11.25
BUB3	107.14	90.91	121.08	77.49	103.73	93.2	88.04	80.23
BUD13	6.99	7.42	7.74	6.86	26.44	19.96	22.86	18.06
BUD31	140.72	130.03	116.99	101.86	212.2	194.87	178.49	179.1
BVES	0.01	0.01	0.01	0.01	10.6	8.75	7.26	6.87
BYSL	38.11	33.85	33.67	28.88	19.54	20.5	19.55	21.38
BZW1	612.97	542.15	600.94	381.56	211.46	160.01	135.42	129.93
BZW2	125.46	129.58	113.74	126.39	88.45	81.89	75.1	65.47
C10orf10	5.46	3.72	1.32	2.37	41.47	71.56	45.74	50.63
C10orf11	5.95	3.4	6.46	4.78	1.04	0.01	0.71	0.32
C10orf142	0.01	0.01	0.01	0.01	0.13	0.56	0.55	0.4
C10orf2	17.52	16.04	19	16.66	7.43	6.96	6.09	8.25
C10orf35	18.11	19.8	19.49	14.54	12.05	9.46	11.12	7.96
C10orf54	45.5	37.46	27.56	35.48	33.68	34.01	29.49	28.5
C10orf55	0.01	0.01	0.01	0.01	0.51	0.85	0.63	0.65
C10orf76	8.84	9.26	9.11	8.17	10.45	10.05	9.38	9.74
C10orf82	0.6	0.12	0.32	0.22	0.01	0.01	0.01	0.01
C10orf88	8.64	9.88	8.34	7.76	7.56	6	6.75	6.7
C10orf90	0.17	0.17	0.26	0.01	10.01	6.3	6.74	3.78
C10orf95	0.46	0.36	0.22	0.26	0.01	0.01	0.01	0.06
C11orf1	59.81	68.65	77.67	84.46	19.99	20.05	24.25	18.88
C11orf21	0.01	0.23	0.21	0.21	0.01	0.47	0.07	0.01
C11orf24	45.92	40.16	33	28.62	43.3	42.41	46.12	39.68
C11orf31	64.17	55.61	72.01	57.75	183.47	165.32	253.62	158.72
C11orf45	0.01	0.01	0.01	0.01	1.96	0.65	1.06	0.32
C11orf49	20.96	18.32	17.22	15.52	72.26	65.99	60.78	52.86
C11orf52	0.43	0.54	0.32	0.21	3.46	2.05	3.57	0.87
C11orf54	11.18	11.59	9.3	11.15	13.41	11.88	13.23	13.41
C11orf57	11.67	13.82	13.55	13.65	41.26	28.21	29.33	27.47
C11orf58	99.64	95.09	100.44	97.87	284.64	255.19	251.95	227.71
C11orf63	2	1.42	1.88	1.55	7.21	5.98	6.21	4.77
C11orf65	0.63	0.78	0.38	0.67	1.83	2.22	0.75	1.71
C11orf68	38.3	38.77	44.11	41.65	45.02	52.75	43.42	54.16
C11orf70	8	10.55	8.6	10.19	2.69	2.68	2.07	2.99
C11orf71	3.03	3.12	2.42	1.74	11.4	17.33	9.99	16.26
C11orf74	16.34	14.18	19.92	18.41	19.92	15.53	19.37	18.22
C11orf80	11.14	9.52	18.84	13.14	4.6	4.81	7.35	6.96
C11orf84	15.37	13.02	17.43	15.21	23.27	21.12	22.1	20.2
C11orf86	0.73	0.64	0.37	0.29	0.46	0.26	0.17	0.17
C11orf91	0.27	0.01	0.01	0.01	0.01	0.28	0.14	0.66
C11orf94	0.29	0.01	0.13	0.75	0.93	1.06	0.29	0.85
C11orf95	3.48	2.74	3.67	2.76	3.46	3.62	4.73	3.78
C11orf96	0.07	0.01	0.01	0.01	0.7	0.72	1.16	2.7
C11orf98	68.77	75.16	56.29	66.61	86.07	96.89	57.94	77.42
C12orf10	57.03	45.54	61.56	50.6	44.75	46.11	39.39	31.84
C12orf29	12.45	13.91	17.75	16.3	25.13	24.65	18.12	20.3
C12orf4	11.19	12.9	12.62	8.37	18.49	15.2	15.5	11.67
C12orf43	11.06	14.95	11.15	14.2	12.48	12.78	10.88	10.36
C12orf45	21.15	19.84	18.64	14.52	16.64	13.25	14.54	14.67
C12orf49	14.96	17.37	14.2	16.26	30.16	32.88	35.32	44.25
C12orf56	0.02	0.04	0.01	0.02	1.39	0.39	0.24	0.89
C12orf57	221	159.04	265.93	184.3	120.52	72.62	143.47	61.63
C12orf60	1.66	2.47	1.22	1.83	1.6	1.14	1.49	1.27
C12orf65	13.64	14.36	16.47	14.74	17.73	15.85	18.02	15.98
C12orf66	8.5	8.08	6.44	8.36	2.8	4.91	3.21	3.1
C12orf71	0.32	0.1	0.19	0.47	0.01	0.01	0.01	0.01
C12orf73	11.79	9	9.79	10.8	17.72	11.04	11	15.09
C12orf75	281.21	246.6	271.19	190.03	111.47	74.86	98.8	63.82
C12orf76	14.69	16.75	17.28	15.94	8.53	9.41	7.37	11.09
C14orf1	20.71	20.14	18.79	17.58	17.45	14.1	19.3	13.28
C14orf105	55.26	39.69	27.05	27.47	0.01	0.01	0.01	0.01
C14orf119	52.98	54.25	50.74	51.2	79.44	82.67	82.04	77.53
C14orf142	23.97	19.5	23.93	18.32	26.18	19.33	17.94	13.09
C14orf159	16.73	10.48	9.72	10	20.37	17.2	21.85	14.48
C14orf166	64.16	50.03	47.23	48.46	275.79	222.24	231.43	204.51
C14orf169	8.93	9.11	8.82	8.26	7.89	7.73	8.01	6.12
C14orf178	0.01	0.01	0.01	0.5	0.01	0.01	0.19	0.71
C14orf2	336.43	335.95	298.06	301.52	176.16	185.7	180.11	182.53
C14orf28	7.47	7.14	8.87	10.53	3.47	4.36	4.21	4.7
C14orf37	0.69	0.71	0.1	0.38	0.32	1.45	0.16	0.44
C14orf79	21.74	26.04	17.57	25.67	8.19	11.21	7.21	9.74
C14orf80	61.89	53.09	67.95	55.03	14.34	14.35	12.41	6.26
C14orf93	9.26	9.19	10.86	16.25	3.13	5.72	4.72	5.8
C15orf39	12.01	12.69	9.52	9.75	22.79	20.2	23.41	18.2
C15orf40	14.05	24.35	11.77	19.35	30.85	37.95	25.52	30.29
C15orf41	7.96	8	6.6	4.43	8.49	7.61	6.69	4.51
C15orf48	44.06	54.9	39.54	40.45	162.85	131.45	220.62	189.68
C15orf52	24.83	20.75	19.74	21.75	48.49	45.86	57.6	58.48
C15orf57	9.81	12.04	9.9	8.97	16.45	17.68	14.49	14.86
C15orf59	0.01	0.01	0.01	0.01	1.64	2.13	3.03	0.59
C15orf61	2.81	1.75	2.8	2.28	2.67	3.26	2.95	3.32
C15orf62	0.74	0.79	0.42	0.46	0.07	0.24	0.24	0.27
C15orf65	2.13	2.08	0.92	0.41	13.32	9.87	10.4	4.96
C16orf13	111.37	83.3	95.7	86.98	106.99	107.87	109.58	90.78
C16orf45	0.01	0.01	0.01	0.01	1.73	1.7	1.51	1.64
C16orf46	1.91	1.21	1.62	1.49	2.29	1.95	1.85	1.32
C16orf52	7.71	8.47	8.02	7.93	9.35	6.15	6.8	7.55
C16orf58	40.07	41.99	38.97	45.15	31.69	38.29	38.51	46.33
C16orf59	11.66	10.98	16.89	9.29	9.73	10.22	7.71	6.27
C16orf62	4.08	2.88	4.39	3.17	3.62	4.35	4.75	2.87
C16orf70	17.07	21.57	16.82	18.44	11.24	12.03	10.86	11.77
C16orf71	2.87	2.18	1.44	2.43	2.55	2.92	1.76	2.3
C16orf72	21.81	20.69	15.25	14.76	24.69	25.17	18.51	20.84
C16orf74	20.39	14.87	22.1	13.57	22.06	18.74	26.07	18.39
C16orf86	0.92	1.11	1.29	1.62	0.42	0.08	1.21	0.57
C16orf87	7.1	5.23	4.96	3.97	11.47	7.56	6.89	6.78
C16orf89	1.03	0.4	0.47	0.19	0.96	0.31	0.74	0.21
C16orf90	0.57	0.67	0.01	0.1	0.01	0.01	0.01	0.01
C16orf91	17.52	20.26	15.51	17.72	19.86	21.23	17.97	20.28
C16orf95	7.83	10.84	7.42	8.58	3.6	4.74	3.33	5.05
C17orf105	0.2	0.51	0.18	0.78	0.07	0.07	0.12	0.05
C17orf107	1.41	1.07	0.75	1.59	0.67	0.41	0.71	0.69
C17orf49	30.31	27.54	34.55	30.04	61.58	51.4	60.75	48.27
C17orf50	0.99	0.19	0.09	0.09	0.01	0.01	0.01	0.01
C17orf51	5.04	5.28	6.75	6.26	13.98	14.73	8.7	9.58
C17orf53	4.68	3.94	7.61	4.48	4.08	3.29	3.66	2.13
C17orf58	9.38	9.84	11.61	8.78	14.12	18.13	12.87	13.05
C17orf62	82.66	91.35	63.52	84.77	68.66	77.85	65.49	61.38
C17orf67	3.11	4.32	3.8	3.52	0.9	0.97	0.52	1.33
C17orf75	23.48	21.94	26.11	20.95	17.6	12.81	13.78	11.68
C17orf80	14.85	12.64	14.44	13.23	14.44	12.77	10.73	9.75
C17orf89	100.07	90.38	72.19	62.95	106.92	104.91	76.29	87.51
C17orf96	11.62	11.36	12.29	10	3.38	3.08	2.88	2.59
C17orf97	3.37	3.14	3.83	5.54	4.53	4.13	5.71	5.34
C18orf21	18.48	22.66	21.26	18.78	19.61	17.9	16.49	13.65
C18orf25	15.99	11.89	13.93	10.87	5.06	5.04	3.43	3.46
C18orf32	48.83	47.57	44.16	42.24	19.29	21.36	28.87	24.95
C18orf54	2.37	3.34	5.02	3.18	1.55	0.79	1.14	0.81
C18orf8	11.4	13.68	11.56	12.39	36.6	39.78	31.49	38.29
C19orf12	14.33	13.67	15.65	12.69	17.03	14.19	17.98	16.03
C19orf18	1.13	0.99	0.51	1.6	0.11	0.36	0.12	0.56
C19orf24	74.53	93.13	63.78	88.13	218.5	212.57	227.75	191.75
C19orf25	29.28	31.09	27.71	26.24	37.62	37.15	37.08	32.86
C19orf33	49.03	45.27	51.28	61.81	202.79	198.9	334.89	281.11
C19orf38	6.88	8.99	7.56	13.93	0.18	0.37	0.25	0.4
C19orf43	274.28	256.47	325.12	273.65	218.61	206.13	252.1	223.84
C19orf44	2.49	2.62	1.85	2.09	3.13	1.94	2.61	1.82
C19orf45	1.24	0.21	0.37	0.37	0.01	0.01	1.37	0.8
C19orf47	8.63	9	9.48	7.57	12.02	11.57	8.36	8.61
C19orf48	85.55	85.18	105.62	108.21	50.31	38.01	35.2	30.17
C19orf52	16.19	15.12	14.71	13.54	14.2	15.17	13.1	13.05
C19orf53	126.46	140.84	116.37	132.5	134.79	161.54	141.26	141.88
C19orf54	14.21	13.64	13.35	13.5	6.78	6.12	6.75	5.74
C19orf57	4.51	5.61	9.55	6.03	0.58	0.57	0.52	0.78
C19orf60	55.02	50.14	63.47	53.85	33.52	31.34	43.49	31.27
C19orf66	11.11	9.77	9.34	8.12	17.43	19	17.72	15.43
C19orf68	2.25	3.86	3.12	4.01	3.94	4.37	3.24	4.46
C19orf70	60.97	60.32	74.28	70.33	79.52	83.52	94.21	82.86
C19orf71	1.7	3.51	3.06	1.51	1.59	1.41	2.08	2.02
C19orf73	1.03	2.02	0.93	1.58	1.09	0.93	0.75	0.44
C19orf81	4.75	7.17	6.24	7.72	0.01	0.01	0.01	0.01
C1D	30.22	33.01	33.19	28.49	24.85	21.42	23.6	19.87
C1GALT1	101.37	97.42	85.08	70.11	64.53	50.26	55.14	53
C1GALT1C1	26.17	25.26	28.49	25.96	54.58	55.5	51.3	47.57
C1orf100	0.25	0.12	0.11	0.22	0.12	0.01	0.01	0.71
C1orf101	0.04	0.37	0.13	0.03	0.19	0.07	0.33	0.09
C1orf105	1.03	0.61	0.74	0.21	0.19	0.01	0.01	0.01
C1orf106	59.16	37.59	42.64	28.33	0.21	0.16	0.4	0.15
C1orf109	16.04	17.76	13.54	13.96	29.55	21.74	21.59	29.8
C1orf112	8.49	6.91	11.92	6.35	14.39	6.5	7.33	4.92
C1orf115	14.98	14.71	14.32	14.63	0.46	0.19	0.77	0.47
C1orf116	8.47	11.14	4.7	7.09	1.33	0.9	1.21	0.75
C1orf122	41.22	57.02	40.7	60.24	72.93	83.58	88.73	92.88
C1orf123	18.26	20.25	19.65	22.69	35.17	38.38	37.37	40.81
C1orf131	15.4	11.87	10.28	10.23	12.24	8.98	9.04	7.84
C1orf145	3.01	3.49	2.93	4.13	1.26	0.6	0.13	0.98
C1orf159	10.79	10.75	12.53	9.73	16.27	21.3	18.43	18.41
C1orf162	0.01	0.17	0.2	0.2	0.01	0.12	0.09	0.54
C1orf174	12.55	11.13	12.26	11.22	29.44	27.73	24.44	24.11
C1orf194	0.89	0.28	0.33	0.19	0.01	0.01	0.01	0.11
C1orf198	28.23	26.84	23.74	24.84	11.74	11.24	12.1	12.29
C1orf204	0.27	0.05	0.2	0.04	1.17	0.91	1.24	1.26
C1orf21	17.57	16.6	13.92	11.77	2.15	1.12	1.63	0.7
C1orf216	4.28	5.08	4.78	4.14	11.86	12.15	13.72	14.87
C1orf226	9.48	12.61	6.58	10.92	1.49	2.03	1.35	1.19
C1orf228	1.81	4.54	1.12	6.37	0.8	2.16	1.65	4.55
C1orf27	20.99	19.39	17.8	19.32	12.56	10.74	11.56	11.04
C1orf35	26.93	26.46	30.19	25.35	17.18	19.01	18.88	20.15
C1orf43	344.49	282.6	317.16	294.95	351.35	289.01	303.83	265.3
C1orf50	9.36	11.82	9.93	14.57	13.38	18.26	14.14	19.9
C1orf52	21.45	16.64	16.45	16.18	37.29	34.07	35.09	32.11
C1orf53	15.1	9.73	10.08	9.61	3.37	3.12	5.17	3.14
C1orf54	0.81	0.77	0.51	1.03	1.02	0.45	1.62	1.06
C1orf56	2.27	3.93	3.15	4.19	6.38	10.64	7.29	11.84
C1orf61	1.39	0.55	0.31	0.45	0.02	0.01	0.01	0.01
C1orf74	2.66	2.95	2.39	2.3	1.89	2.12	1.46	1.87
C1QBP	446.88	427.56	433.39	375.11	305.24	249.13	241.7	220.52
C1QL1	54.49	42.71	52.19	35.33	20.71	23.91	19.85	15.79
C1QL4	6.55	3.31	6.79	2.8	0.58	0.19	0.64	0.35
C1QTNF1	0.11	0.01	0.01	0.01	18.21	12.87	26.22	15.98
C1QTNF2	0.04	0.01	0.01	0.01	0.84	0.4	0.77	0.3
C1QTNF3	0.17	0.53	0.24	0.36	0.3	0.01	0.32	0.14
C1QTNF5	0.19	0.01	0.27	0.01	1.06	1.37	2.66	0.21
C1QTNF6	7.04	6.77	7.5	7.65	7.48	7.06	6.43	4.33
C1QTNF9B	0.15	0.17	0.14	0.08	0.31	0.01	0.16	0.01
C1R	87.19	54.24	48.65	37.32	149.69	86.44	151.18	69.37
C1RL	19.36	21.33	12.69	19.02	45.2	33.72	37.59	35.3
C1S	114.58	100.45	77.8	77.03	164.29	113.24	185.8	119.81
C2	0.32	0.32	0.22	0.01	1.48	1.65	1.55	1.54
C20orf141	1.19	1.25	0.55	1.28	0.01	0.16	0.01	0.01
C20orf144	0.3	0.38	0.35	0.18	0.08	0.1	0.12	0.22
C20orf194	6.99	6.11	6.19	5.96	6.83	6.8	7.75	8.58
C20orf196	3.01	3.28	2.56	3.23	7.08	4.43	9.61	3.16
C20orf24	162.79	178.27	119.42	116.69	355.85	326.05	294.42	257.1
C20orf27	112.95	97.82	109.94	83.38	87.05	86.96	71.35	64.5
C20orf96	17.62	13.93	13.62	11.69	6.26	5.6	6.06	3.52
C21orf2	9.9	12.45	13.83	12.51	10.37	13.2	16.39	16.33
C21orf33	3.76	4.13	5.55	3.72	6.38	3.29	8.58	3.81
C21orf58	3.92	3.54	7.5	4.62	3.3	3.93	3.12	3.06
C21orf59	58.69	51.45	51.49	38.56	47.62	38.8	37.29	31.78
C21orf91	5.49	4.52	3.41	3.76	6.47	6.26	6.36	5.02
C22orf23	0.16	0.67	0.36	0.16	2.21	0.93	0.62	1.74
C22orf29	2.07	2.48	2.87	2.42	7.19	5.74	8.28	6.31
C22orf39	19.23	19.49	20.65	17.38	16.29	18.63	12.5	15.17
C22orf46	4.86	5.12	6.67	5.82	5.87	3.5	5.52	3.69
C2CD2	12.68	14.35	9.03	8.42	12.28	9.55	10.08	10.71
C2CD2L	4.99	4.94	4.34	4.35	18.21	19.21	19.89	19.12
C2CD3	82.54	75.76	78.5	65.67	9.75	7.26	6.32	8.37
C2CD4C	3.83	2.41	4.98	2.57	0.03	0.03	0.03	0.03
C2CD4D	0.21	0.3	0.23	0.14	0.05	0.01	0.11	0.11
C2CD5	10.79	9.14	11.5	8.07	21.49	12.38	14.28	9.15
C2orf15	4.1	3.94	4.33	3.63	0.33	0.15	0.39	0.28
C2orf16	0.43	0.63	0.46	0.49	0.18	0.16	0.32	0.24
C2orf42	10.9	13.03	11.88	17.86	8.85	8.33	6.64	9.03
C2orf47	27.77	28.19	23.51	25.32	22.6	18.72	19.32	18.52
C2orf49	15.89	16.55	13.22	14.19	11.45	11.75	16.25	12.1
C2orf50	0.34	0.09	0.74	0.28	0.01	0.01	0.01	0.03
C2orf61	0.34	0.34	0.55	0.45	0.05	0.22	0.01	0.01
C2orf68	14.85	13.33	15	13.65	16.63	15.37	11.34	13.93
C2orf69	8.04	8.15	8.78	6.85	6.76	6.09	4.38	5.57
C2orf70	1.77	1.11	1.64	0.7	0.01	0.04	0.01	0.01
C2orf72	13.61	10.3	14.14	11.72	0.39	0.12	0.06	0.2
C2orf73	0.51	0.43	0.43	0.96	0.32	0.18	0.18	0.01
C2orf74	14.56	16.16	11.95	12.55	24.07	21.67	21.52	16.06
C2orf76	15.62	21.39	16.96	18.83	11.31	5.83	9.26	6.19
C2orf81	3.86	4.37	2.76	4.31	1.92	2.56	1.8	2.46
C2orf82	2.53	2.65	2.29	1.68	0.73	1.41	0.4	0.81
C3	65	28.42	53.74	27.49	425.28	485.33	558.97	623.87
C3AR1	0.01	0.22	0.01	0.01	1.23	0.09	0.99	0.2
C3orf14	51.86	46.96	60.05	45.55	22.8	18.68	18.41	13.37
C3orf18	0.26	0.43	0.64	0.49	8.46	8.22	9.34	8.4
C3orf33	7.25	4.89	6.36	4.03	5.23	3.43	5.19	3.53
C3orf38	11.52	9.79	11.09	10.12	13.32	13.05	10.5	8.02
C3orf52	10.23	11.74	10.84	10.25	7.59	5.53	5.8	5.19
C3orf58	4.27	3.48	4.12	3.66	5.49	5.1	4.26	4.39
C3orf62	1.26	1.51	1.24	3.22	4.03	3.85	3.44	4.1
C3orf67	7.78	7.46	7.86	6.74	6.1	5.95	6.51	5.12
C3orf80	1.31	0.53	1.64	0.46	0.04	0.04	0.08	0.08
C4A	7.59	7.32	3.34	4.4	2.15	2.93	2.88	2.97
C4B	6.25	5.86	3.07	2.89	1.93	1.94	2.89	0.93
C4BPA	1.05	0.15	0.21	0.14	0.08	0.01	0.04	0.01
C4BPB	0.44	0.57	0.01	0.16	39.58	21.28	35.61	11.02
C4orf19	7.84	7.51	6.01	4.99	0.01	0.01	0.05	0.05
C4orf22	3.31	1.4	0.91	1.74	0.01	0.33	0.01	0.01
C4orf26	0.89	1.35	2.08	3.3	0.4	0.01	0.36	0.01
C4orf3	16.24	21.13	19.14	18.73	65.63	73.26	63.48	59.72
C4orf32	1.19	1.12	0.47	0.69	3.14	2.53	1.32	1.66
C4orf33	7.61	6.56	5	4.48	9.82	6.93	7.88	5.06
C4orf36	6.71	5.42	9.04	4.74	7.01	7.12	6.61	7.49
C4orf46	9.05	6.9	10	5.53	9.89	7.71	7.09	5.45
C4orf47	0.17	0.01	0.11	0.01	0.46	0.43	0.91	0.68
C4orf48	57.94	48.67	43.94	49.89	18.3	37.61	34.15	31.72
C5	2.78	2.33	3.65	1.8	2.07	1	1.07	0.8
C5AR1	1.61	0.71	1.24	0.83	0.26	0.21	0.33	0.13
C5orf15	88.12	73.04	79.51	63.47	72.95	65.85	64.51	56.22
C5orf22	14.88	19.35	17.3	14.96	34.04	36.79	26.44	28.92
C5orf24	25.46	23.82	25.5	18.79	17.24	17.02	18.78	14.94
C5orf30	12.76	12.37	12.33	11.16	25.34	16.13	19.3	10.61
C5orf34	3.41	3.06	4.8	2.32	10.89	5	6.37	4.93
C5orf42	6.44	7.75	6.74	7.03	7.5	9.24	6.31	6.62
C5orf45	20.05	55.83	19.82	41.51	27.48	70.96	23.65	72.71
C5orf46	1.51	3.64	5.12	5.11	0.01	0.01	0.01	0.01
C5orf51	11.85	13.43	9.43	11.4	29.33	27.22	22.67	26.79
C5orf56	4.69	4.28	4.95	3.15	9.09	6.03	7.7	4.44
C6orf1	23.05	28.65	26.45	28.67	85.95	83.78	118.35	102.95
C6orf106	29.21	35.98	23.66	26.62	89.31	81.59	67.31	65.37
C6orf120	17.23	19.53	16.64	19.16	26.97	32.56	24.83	31.64
C6orf132	15.67	10.7	8.24	7.25	13.7	7.63	12.42	6.35
C6orf136	29.84	22.89	25.05	19.28	25.34	20.88	23.8	19.96
C6orf141	12.76	9.24	7.88	4.34	7.33	6.44	6.98	3.37
C6orf163	0.6	0.56	0.32	0.27	0.18	0.16	0.01	0.09
C6orf203	8.56	11.81	9.36	12.33	19.47	15.93	17.57	19.52
C6orf223	1.7	1.59	1.05	1.67	0.03	0.01	0.03	0.03
C6orf226	12.31	20.57	11.72	15.24	10.03	13.24	8.37	13.15
C6orf47	11.59	14.75	11.86	13.73	19.43	17.32	15.93	16.42
C6orf48	218.37	192.46	258.18	266.07	303.06	213.24	280.29	202.64
C6orf52	3.44	6.35	4.81	9.71	1.66	1.61	0.9	4.94
C6orf58	0.08	0.01	0.15	0.01	3.82	1.73	2.77	0.65
C6orf62	59	60.97	50.17	49.8	117.96	110.85	101.58	99.39
C6orf89	28.17	36.53	27.51	33.12	44.27	44.59	38.53	44.06
C7orf25	4.8	4.06	4.06	5.55	2.75	2.64	1.76	1.76
C7orf26	27.03	26.7	22.82	24.36	17.32	18.77	19.59	17.04
C7orf31	11.89	11.02	11.06	10.36	2.91	0.82	2.08	1.07
C7orf43	8.23	12.11	8.43	8.18	13.15	22.52	15.19	23.75
C7orf49	32.85	35.4	31.93	28.4	44	40.08	36.85	32.82
C7orf50	154.63	135.49	112.04	107.28	261.3	258.44	262.89	229.76
C7orf55	9.96	9.64	7.56	7.53	19.55	15.97	17.18	18.45
C7orf57	0.45	0.73	0.55	0.47	6.84	5.29	5.83	3.6
C7orf61	0.2	0.68	0.27	0.69	1	2.86	1.56	1.35
C7orf73	13.07	14.98	14.87	13.04	31.84	33.63	32.38	32.27
C8G	3.96	2.26	1.28	0.81	0.2	0.9	0.38	0.8
C8orf33	46.33	42.9	38.08	35.67	41.17	35.91	37.89	32.48
C8orf37	1.31	0.93	0.95	0.8	1.35	1.16	0.66	0.88
C8orf4	0.01	0.01	0.01	0.01	2.53	0.11	0.98	0.25
C8orf44	3.43	2.99	4.38	3.23	7.76	3.97	3.54	3.73
C8orf46	2.95	2.41	2.4	1.41	0.05	0.3	0.23	0.25
C8orf48	4.53	3.21	4.02	3.34	1.11	0.49	0.81	0.46
C8orf58	7.7	6.84	7.82	6.23	7.98	10.36	8.63	7.5
C8orf59	70.74	75.22	60.24	64.92	67.02	61.44	64.64	53.57
C8orf76	21.69	19.71	19.96	16.34	23.7	24.97	16.15	19.32
C8orf82	10.44	6.34	4.64	7.64	14.9	15.07	14.76	13.89
C8orf88	0.23	0.23	0.18	0.21	0.16	0.06	0.01	0.22
C9orf114	8.26	9.84	7.94	9.53	30.04	38.18	25.25	29.73
C9orf116	16.84	18.75	17.65	13.7	14.57	9.7	21.27	9.86
C9orf142	27.6	23.23	32.79	18.88	54.56	46.34	45.83	38.88
C9orf16	91.86	101.46	83.83	93.52	400.41	393.51	459.73	385.39
C9orf172	4.01	3.14	2.96	3.08	2.17	1.87	2.14	1.46
C9orf24	0.08	0.01	0.14	0.15	0.01	0.7	0.01	0.01
C9orf3	44.16	34.73	44.59	32.14	69.84	47.51	48.57	29.77
C9orf40	9.4	8.15	10.57	6.06	15.46	10.54	10.16	8.29
C9orf43	0.83	0.72	1.15	1.19	0.34	0.83	0.46	0.27
C9orf64	12.47	11.97	13.53	11.05	0.01	0.01	0.01	0.01
C9orf66	0.51	0.43	0.43	0.32	0.03	0.01	0.01	0.01
C9orf69	19.88	19.65	17.72	14.49	56.2	53	54.32	51.9
C9orf72	3	3.43	3.21	3.38	5.56	4.9	5.95	5.22
C9orf78	30.28	33.2	26.69	31.69	62.83	56.12	53.45	54.05
C9orf84	0.07	0.07	0.01	0.03	0.56	0.26	0.17	0.08
C9orf85	10.32	12.33	11.53	15.6	23.65	28.66	18.76	26.34
C9orf91	16.64	12.3	12.82	8.55	19.06	14.65	13.36	10.38
C9orf92	0.01	0.01	0.01	0.01	0.01	0.01	2.97	0.01
CA11	14.58	15.31	12.17	12.48	5.12	4.26	4.5	4.84
CA12	0.01	0.01	0.03	0.01	15.04	12.39	10.4	8.16
CA13	0.71	0.56	0.38	0.88	1.04	1.2	0.45	0.62
CA14	0.35	0.7	0.14	0.99	0.13	0.32	0.11	0.25
CA2	3.47	5.54	5.94	3.38	0.46	0.25	0.8	0.24
CA4	0.01	0.01	0.01	0.15	1.02	0.22	0.17	0.01
CA5B	4.59	2.59	1.04	1.7	4.29	3.43	2.05	3.84
CA9	0.57	0.01	0.54	0.16	0.81	0.83	0.32	0.16
CAAP1	8.37	8.84	8.53	6.85	19.33	17.61	16.97	14.53
CAB39	39.99	39.47	39.35	34.6	46.06	33.43	30.78	31.36
CAB39L	3.06	2.77	3.43	2.72	4.29	3.67	3.79	4.09
CABIN1	16.82	12.87	13.32	9.35	20.88	23.07	21.48	17.62
CABLES1	11.11	6.99	9.43	5.29	34.33	26.53	26.65	23.69
CABLES2	7.09	9.75	6.56	7.83	6.28	5.57	5.56	5.53
CABP1	4.71	1.3	1.74	1.17	0.13	0.01	0.01	0.01
CABYR	0.41	0.24	0.2	0.1	3.31	2.26	2.11	1.66
CACFD1	10.29	11.96	8.66	10.17	7.6	10.06	8.9	10.45
CACHD1	2.99	2.53	3.6	3.35	0.09	0.11	0.1	0.13
CACNA1A	0.84	0.51	0.25	0.45	1.15	0.6	1.26	0.31
CACNA1D	1.86	1.42	1.24	0.93	0.01	0.01	0.02	0.02
CACNA1G	0.75	0.86	0.62	0.57	0.12	0.35	0.14	0.32
CACNA1H	26.78	17.96	24.53	18.61	0.19	0.06	0.05	0.01
CACNA1I	0.72	0.32	0.4	0.2	0.01	0.01	0.01	0.01
CACNA2D1	0.01	0.01	0.01	0.33	1.15	0.36	0.26	0.38
CACNA2D3	68.16	23.92	78.36	21.74	0.2	0.03	0.14	0.01
CACNA2D4	0.23	0.01	0.01	0.1	16.27	12.8	17.64	15.65
CACNB1	6.97	5.04	4.66	4.69	3.32	1.26	2.65	1.8
CACNB3	34.07	30.18	34.13	34.86	7.11	5.47	7.12	3.56
CACNG4	0.03	0.01	0.01	0.01	1.4	0.84	1.24	0.92
CACNG6	0.01	0.01	0.01	0.01	7.96	4.97	15.02	6.47
CACNG7	0.19	0.01	0.01	0.01	0.83	0.07	0.24	0.3
CACTIN	16.2	18.75	15.45	16.69	12	12.41	10.39	13.19
CACUL1	17.72	18.75	14.37	15.78	17.19	18.76	15.6	16.44
CACYBP	177.69	164.73	190.08	129.5	222.12	168.95	174.11	122.63
CAD	21.4	21.01	25.24	19.17	18.6	15.58	15.74	14.4
CADM1	39.08	42.63	30.35	35.23	0.29	0.84	0.12	0.3
CADM3	0.01	0.01	0.01	0.01	4.7	5.07	4.04	4.22
CADM4	29	28.62	23.92	22.56	2.2	2.45	2.54	1.76
CADPS2	3.42	3.22	2.65	2.17	0.39	0.52	1	0.2
CALB1	0.59	0.06	0.01	0.21	0.32	0.01	0.01	0.01
CALB2	22.13	15.74	10.6	7.28	2.04	1.25	1.94	0.97
CALCOCO1	31.74	38.52	30.13	46.44	36.62	46.55	49.32	68.71
CALCOCO2	120.76	104.75	104.32	103.39	88.32	72.02	69.16	61.51
CALD1	83.04	92.72	63.16	75.68	112.09	86.49	95.62	74.72
CALHM2	0.25	0.54	0.4	0.26	11.12	7.3	10.07	5.79
CALHM3	0.67	0.22	0.2	0.01	0.16	0.06	0.18	0.06
CALM1	318.32	309.16	316.86	244.58	309.9	315.94	281.03	250.18
CALM2	1247.23	1023.19	1661.51	1210.27	626.84	555.97	618.77	618.01
CALM3	189.16	188.77	183.9	167.65	277.59	255.79	261.54	203.1
CALML4	2.76	1.36	2.85	1.44	1.67	1.46	0.96	1.28
CALML6	0.97	0.67	0.17	0.38	0.13	0.01	0.09	0.01
CALR	723.47	642.21	610.29	428.36	1183.53	1181.03	1219.3	962.83
CALU	154.95	136.04	148.62	109.37	534.19	542.91	465.32	476.43
CALY	1.3	0.75	0.44	0.56	0.01	0.04	0.01	0.01
CAMK1	43.85	31.9	35.71	30.34	12.79	12.79	16.55	8.99
CAMK1D	5.3	3.08	2.91	1.52	9.79	5.36	7.27	4.96
CAMK2A	0.94	0.86	1	1.34	0.08	0.01	0.12	0.06
CAMK2B	0.37	0.36	0.38	0.07	0.04	0.01	0.01	0.08
CAMK2D	25.51	36.37	21.97	32.69	17.94	16.53	13.31	13.27
CAMK2G	20.63	18.06	18.35	13.88	16.52	17.45	16.24	17.89
CAMK2N1	13.09	9.8	8.86	8.04	8.41	8.64	12.03	13.01
CAMK2N2	11.64	8.77	13.32	10.43	2.6	1.37	2.11	0.96
CAMK4	0.01	0.03	0.01	0.01	0.4	0.15	0.07	0.64
CAMKK1	6.01	5.42	5.48	4.43	5.02	3.2	5.47	3
CAMKK2	21.11	20.18	19.11	18.41	14.27	13.42	13.37	13.05
CAMKMT	6.09	7.46	4.7	4.55	2.75	4.4	2.67	4.84
CAMLG	20.4	24.31	20.9	31.2	19.46	19.39	18.91	22.91
CAMSAP1	13.08	14.14	11.67	14.59	18.17	14.58	12.91	13.35
CAMSAP2	29.38	30.82	26.96	27.85	19.34	17.18	16.56	17.46
CAMSAP3	8.74	8.23	7.34	5.4	0.23	0.11	0.45	0.23
CAMTA1	57.28	43.62	59.22	37.23	93.81	96.18	87.6	87.31
CAMTA2	27.24	16.67	26.27	16.16	41.02	37.3	32.93	31.45
CAND1	90.08	94.53	83.08	77.38	52.23	46.75	44.67	41.27
CAND2	0.02	0.02	0.02	0.1	0.31	0.44	0.16	0.21
CANT1	70.72	73.1	84.83	70.64	56.08	55.74	60.79	65.4
CANX	447.55	431.01	446.16	397.24	381.23	315.66	356.03	277.93
CAP1	204.61	179.26	200.44	163.71	461.29	419.99	433.69	392.03
CAP2	49.77	43.51	40.96	32.13	46.45	31.7	44.6	28.18
CAPG	10.93	13.33	6.37	10.5	143.89	123.61	144.99	93.33
CAPN1	72.43	68.41	48.84	50.67	112.79	101.38	113.15	85.35
CAPN10	19.55	17.76	15.26	16.28	16.17	20.16	15.01	17.63
CAPN12	2.24	0.93	1.93	1.38	0.13	0.01	0.01	0.14
CAPN15	26.79	26.69	26.92	22.45	20.15	21.17	17.75	19.68
CAPN2	183.87	190.24	168.51	182.26	188.97	160.6	189.03	150.18
CAPN3	0.01	0.05	0.77	0.21	0.01	0.01	0.2	0.36
CAPN5	53.24	53.8	29.73	36.75	11.98	10.73	10.17	9.4
CAPN7	15.57	15.69	11.74	14.22	17.66	16.3	15.93	14.5
CAPN8	1.1	0.38	0.23	0.13	0.01	0.01	0.01	0.01
CAPNS1	739.08	641.98	694.19	573.22	924.58	893.18	956.28	891.11
CAPRIN1	105.81	88.69	94.24	87.12	245.28	202.85	215.81	198.52
CAPRIN2	12.72	8.51	11.07	7.6	14.36	15.06	12.99	12.43
CAPS	9.24	6.64	6.1	8.43	2.47	2.22	5.98	2.84
CAPS2	6.39	5.16	4.56	2.35	1.93	1.86	2.16	1.51
CAPZA1	143.39	130.28	108.21	100.54	156.86	130.81	128.99	123.92
CAPZA2	137.08	137.72	147.25	140.5	170.02	178.37	157.68	167.92
CAPZB	222.13	199.61	171.97	145.85	546.42	507.58	497.68	430
CARD10	27.06	26.52	28.12	24.17	14.2	11.51	10.87	10.28
CARD11	49.01	33.17	38.97	27.43	27.46	16.14	30.88	18.35
CARD14	0.7	1.59	0.67	1.19	0.34	0.37	0.47	0.9
CARD16	0.01	0.01	0.01	0.01	36.27	24.88	31.31	23.01
CARD18	0.01	0.01	0.01	0.01	2.14	4.16	2.05	2.34
CARD19	32.85	26.5	24.56	31.61	144.07	150.9	135.22	143.79
CARD6	0.24	0.19	0.09	0.05	11.89	8.69	10.69	7
CARD8	11.04	8.77	10.32	8.49	7.59	7.86	7.68	3.1
CARD9	0.46	2.07	0.47	2.27	0.6	1.65	0.68	2.69
CARF	3.22	3.02	3.76	5.12	1.06	0.71	1.58	1.2
CARHSP1	117.59	137.55	128.38	142.35	67.32	82.95	57.34	68.53
CARM1	69.38	62.94	62.81	55.48	61.88	54.4	56.33	57.42
CARMIL2	2.66	0.78	3.64	2.02	0.23	0.01	0.11	0.2
CARMIL3	3.01	2.49	2.45	2.46	0.01	0.01	0.02	0.01
CARNMT1	6.26	6.3	5.16	4.33	14.73	11.63	10.82	11.25
CARNS1	0.07	0.14	0.49	0.29	0.06	0.01	0.02	0.01
CARS	60.85	38.56	33.79	21.58	189.33	163.12	116.77	111.04
CARS2	53.15	47.7	44.84	36.42	115.48	110.54	126.74	103.51
CASC1	3.22	2.38	2.35	2.74	0.05	0.14	0.13	0.33
CASC10	15.81	15.13	17.96	12.84	6.65	6.29	6.18	4.76
CASC3	46.56	38.62	47	42.59	25.7	24.16	20.29	18.43
CASC4	34.73	34.11	27.05	28.44	65.63	51.86	54.07	53.15
CASC5	3.05	3.08	5.66	4.18	5.86	4.33	3.49	2.61
CASD1	10.12	8.35	11.34	10.37	5.15	4.99	5.02	4.68
CASK	22.48	24.41	17.63	18.13	33.22	27.43	19	19.38
CASKIN1	0.31	0.43	0.24	0.58	0.13	0.07	0.09	0.1
CASKIN2	11.02	14.21	9.59	11.45	6.41	4.29	5.08	4.06
CASP1	2.82	2.58	1.74	1.16	66.48	49.6	57.24	35.73
CASP10	0.86	1.21	0.69	0.62	5.75	4.74	4.85	3.13
CASP2	11.87	13.05	13.63	11.58	14.35	13.28	14.31	11.71
CASP3	12.63	10.94	12.18	10.32	24.99	23.13	20.01	17.45
CASP4	17.47	20.16	15.87	17.78	233.49	192.77	228.36	210.03
CASP6	24.16	26.85	24.35	25.72	25.41	14.27	14.87	13.68
CASP7	16.18	17.86	12.28	16.78	19.62	17.93	13.65	14.63
CASP8	34.06	44.31	29.68	32.91	43.72	37.37	34.33	29.97
CASP8AP2	3.9	4.59	5.13	3.87	6.49	5.34	4.53	4.99
CASP9	8.85	8.55	5.03	7.59	22.54	21.55	16.27	17.54
CASQ1	5.19	2.72	6.29	4.62	0.11	0.01	0.2	0.01
CAST	96.71	103.39	84.99	84.42	154.51	132.8	122.24	114.92
CASZ1	2.41	3.3	2.02	1.97	2.3	2.98	2.08	2.28
CAT	29.11	30.26	15.19	16.29	135.78	123.08	98.34	84.1
CATIP	0.93	0.42	0.71	0.37	0.07	0.01	0.14	0.14
CATSPER1	2.37	1.18	2.23	1.89	5.67	3.34	9.13	3.92
CATSPER2	1.2	1.51	2.39	3.07	0.53	2.09	0.41	1.02
CATSPER3	0.07	0.2	0.28	0.07	0.07	0.12	0.1	0.35
CATSPERG	1.37	2.08	2.94	3.47	0.52	0.73	1.98	1.18
CAV1	155.79	158.96	191.04	222.66	264.74	162.27	172.15	90.75
CAV2	93.47	90.37	81.11	115.03	139.62	94.45	101.5	75.82
CBARP	3.18	2.29	3.9	2.78	10.03	9.55	12.02	13.69
CBFA2T2	9.19	10.43	8.69	8.35	11.48	11.51	9.46	9.11
CBFB	42.76	35.87	39.95	33	32.72	24.51	24.91	18.16
CBL	6.57	6.88	5.26	5.72	9.37	8.68	6.45	8.13
CBLB	7.87	5.54	5.28	6.76	50.82	34.99	47.67	25.5
CBLL1	22.65	20.58	22.81	17.18	31.98	24.51	23.5	21.85
CBLN3	3.79	2.19	2.81	2.15	1.2	0.53	1.78	0.78
CBR1	103.86	129.1	92.68	107.65	206.6	205.67	170.11	187.12
CBR3	0.01	0.01	0.01	0.01	17.54	10.89	10.91	5.81
CBR4	9.06	7.82	7.46	6.64	6.24	5.54	4.99	5.1
CBS	41.32	18.66	21.11	7.69	110.84	87.21	64.6	51.27
CBSL	0.25	0.01	0.01	0.01	0.51	0.12	0.24	0.14
CBWD1	23.12	26.13	20.44	22.05	30.48	25.75	23.05	29.77
CBWD2	16.4	21.94	15.45	18.42	30.49	31.65	28.85	33.56
CBWD3	3.38	1.47	2.64	2.58	33.36	32.45	26.14	45.27
CBWD5	21.56	23.08	18.17	16.98	41.12	39.22	34.75	35.88
CBWD7	6.64	7.04	6.42	5.22	39.02	25.04	32.67	10.88
CBX1	109.78	113.75	112.93	88.29	54.66	44.13	41.5	33.5
CBX2	9.81	8.04	11.62	7.89	4	3.12	2.73	2.72
CBX3	388.86	360.76	450	349.35	139.35	109.27	121.8	112.3
CBX4	38.21	34.32	30.18	26.73	19.56	18.01	15.57	15.43
CBX5	33.24	33.01	35.38	25.62	18.96	14.96	14.43	11.17
CBX6	25.36	25.69	24.09	22.28	25.86	24.93	25.9	23.82
CBX7	4.28	5.07	5.5	4.17	9.68	10.11	10.05	9.85
CBX8	11.34	10.68	9.12	9.99	6.81	6.48	5.5	6.2
CBY1	14.85	19.24	14.47	15.64	33.87	34.07	26.56	33.57
CC2D1A	32.32	31.71	23.05	20.99	22.52	15.49	20.04	13.81
CC2D1B	9.58	9.75	9.07	9.14	32.5	32.39	38.21	35.08
CC2D2A	4.53	4.11	7.16	3.33	14.79	8.04	14.26	3.59
CC2D2B	1.29	1.03	1.22	2.03	0.01	0.01	0.01	0.01
CCAR1	41.52	40.02	44.93	34.95	40.64	38.5	28.52	37.42
CCAR2	81.34	89.08	81.17	87.91	74.55	66.55	60.07	75.05
CCBE1	0.01	0.05	0.01	0.01	15.33	9.57	11.03	7.31
CCDC102A	12	9.41	10.45	9.46	3.98	2.28	5.02	2.88
CCDC102B	1.26	0.72	1.24	1.68	0.73	0.18	0.29	0.19
CCDC103	1.73	2.17	1.63	2.86	2.09	1.89	2.71	3.41
CCDC106	2.16	1.29	2	1.24	20.13	14.63	21.96	16.88
CCDC107	15.52	10.75	12.85	9.45	28.02	26.91	35.37	26.94
CCDC109B	28.03	20.42	23.01	15.87	19.46	16.16	18.19	11.09
CCDC110	0.32	0.26	0.14	0.2	0.1	0.01	0.01	0.03
CCDC112	8.28	8.68	9.04	7.38	8.75	5.32	6.14	5.21
CCDC113	8.04	7.69	5.14	6.23	10.85	8.8	8.1	6.81
CCDC114	1.06	0.88	0.46	0.86	0.17	0.57	0.66	0.12
CCDC115	27.55	28.47	26.95	30.86	27.76	25.71	34.32	27.57
CCDC117	8.9	8.07	9.23	7.46	11.6	9.06	8.92	7.5
CCDC12	27.71	24.18	28.85	22.03	39.01	29.86	37.69	35.7
CCDC120	2.3	3.24	2.85	2.55	1.25	1.13	1.94	1.61
CCDC121	2.93	4.86	2.75	3.39	1.22	0.95	1.7	0.39
CCDC122	1.43	2.2	2.97	1.45	4.72	3.69	3.89	4.02
CCDC124	111.51	108.77	101.6	88.44	99.83	105.16	92.66	93.13
CCDC125	5.51	5.33	5.56	4.91	6.55	5.02	4.65	3.71
CCDC126	16.22	15.69	15.18	14.1	3.14	3.9	3.83	4.67
CCDC127	4.3	4.8	5.63	5.93	4.48	4.85	5.26	5.44
CCDC13	0.26	0.13	0.01	0.12	0.3	0.16	0.01	0.17
CCDC130	19.44	19.34	17.08	19.39	18.4	22.36	17.55	20.32
CCDC134	3.31	3.74	2.51	2.54	3.79	2.68	3.7	2.76
CCDC136	4.96	2.71	3.9	2.94	4.72	5.93	3.17	4.34
CCDC137	36.03	42.98	38.38	39.07	32.54	33.09	32.25	32.21
CCDC138	4.37	3.7	5.44	2.89	5.58	3.15	2.99	2.28
CCDC14	38	37.33	47.57	38.48	19.51	19.5	21.76	16.35
CCDC142	4.91	4.89	4.23	4.03	3.39	3.66	3.74	4.35
CCDC144A	0.24	0.15	0.11	0.12	0.34	0.12	0.35	0.03
CCDC144NL	0.24	0.38	0.33	0.14	0.01	0.01	0.01	0.01
CCDC146	0.76	0.5	0.91	0.61	2.77	2.2	2.78	2.25
CCDC148	6.17	6.35	7.76	6.8	0.5	0.01	0.26	0.01
CCDC149	4.43	3.81	4.39	3.17	10.04	10.63	10.64	8.51
CCDC15	1.31	1	1.41	1.07	1.27	0.63	0.86	1.27
CCDC150	5.59	4.7	4.71	4.4	1.92	1.16	1.99	0.98
CCDC151	1.5	1.47	1.47	1.39	1.59	0.67	0.67	0.29
CCDC153	0.05	0.01	0.07	0.01	0.5	0.09	0.56	0.25
CCDC154	0.76	1.88	0.41	1.21	0.08	0.04	0.43	0.04
CCDC157	3.31	2.62	2	2.5	4.39	4.15	3.88	3.53
CCDC159	6.16	6.8	7.65	10.03	10.27	11.39	15.95	16.87
CCDC163P	1.65	2.06	1.74	2.5	1.08	0.76	0.83	1.18
CCDC167	37.56	40.17	35.26	31.26	57.04	60.57	55.83	40.71
CCDC169	0.01	0.01	0.01	0.01	5.69	5.45	4.6	5.66
CCDC17	0.51	0.92	0.39	1.04	0.11	0.16	0.34	0.27
CCDC171	1.49	1.13	0.65	0.53	1.05	0.82	0.9	0.48
CCDC173	0.28	0.21	0.18	1.04	0.08	0.09	0.52	0.01
CCDC174	8.36	5.96	5.74	8.63	10.38	7.51	8.13	7.93
CCDC18	4.6	1.94	4.15	3	6.91	4.37	5.1	2.89
CCDC180	0.01	0.01	0.01	0.01	0.34	0.24	1.18	0.56
CCDC183	0.28	0.74	0.4	0.73	0.43	0.67	0.44	0.89
CCDC186	6.43	5.43	4.87	5.97	5.54	4.6	4.91	4.83
CCDC189	4.61	5.06	5.03	5.57	8.43	7.93	4.87	3.03
CCDC190	0.01	0.01	0.01	0.01	1.52	0.83	1.48	0.42
CCDC191	3.16	2.51	3.58	2.14	2.58	2.15	1.61	2.19
CCDC192	0.01	0.34	0.01	0.15	0.16	0.18	0.18	0.01
CCDC22	7.15	6.03	6.51	5.31	22.67	21.24	20.87	19.47
CCDC24	14.29	12.03	11.41	13.69	12.1	10.97	14.26	11.25
CCDC25	14.8	10.7	11.5	9.2	30.3	26.4	20.62	19.77
CCDC28A	9.14	7.7	7.95	10.06	44.64	47.09	48.05	47.28
CCDC28B	5.65	4.87	3.12	2.68	4.4	2.77	4.83	1.55
CCDC30	1.28	2.35	1.52	1.39	1.85	1.7	1.28	1.04
CCDC33	0.58	0.22	0.08	0.06	0.48	0.01	0.16	0.24
CCDC34	7.29	4.7	7.72	6.34	27.14	17.85	17.1	10.96
CCDC39	0.15	0.22	0.22	0.27	0.2	0.23	0.15	0.14
CCDC40	7.12	7.52	7.25	4.38	7.48	5.86	4.44	6.13
CCDC43	26.8	23.02	19.13	17.79	24.28	20.05	18.14	17.88
CCDC47	98.42	97.02	87.96	80.72	136.31	118.49	99.66	116.73
CCDC50	37.5	33.1	38	32.12	37.01	27.71	31.66	29.04
CCDC51	17.95	15.49	17.47	14.21	24	20.18	20.91	13.95
CCDC53	28.76	30.45	29.06	30.65	77.83	65.11	74.61	60.01
CCDC57	31.52	25.97	27.44	28.19	9.89	9.92	9.68	15.31
CCDC58	40.88	36.65	40.94	31.47	65.93	57.13	54.98	43.99
CCDC59	43.07	40.5	49.79	30.85	46.21	35.46	35.6	23.27
CCDC6	17.75	19.09	16	15.42	16.25	14.66	13.02	11.89
CCDC61	5.13	3.05	4.11	5.36	2.8	5.53	3.65	4.08
CCDC65	1.09	1.67	2.35	1.83	0.19	0.01	0.2	0.13
CCDC66	5.1	4.83	5.11	4.74	7.08	6.68	5.18	5.38
CCDC68	2.48	1.7	1.55	1.08	6.1	3.42	4.19	3.46
CCDC69	0.92	0.09	0.09	0.03	1.32	1.06	1	0.78
CCDC7	1.04	0.21	0.81	0.55	1.28	1	1.16	0.41
CCDC71	14.01	14.73	14.04	12.78	16.43	18.99	17.84	16.37
CCDC71L	12.36	11.4	12.19	11.89	32.05	23.08	32.09	26.13
CCDC74A	15.95	12.73	16.03	8.86	11.47	7.5	13.76	6.01
CCDC74B	12.48	8.83	10.77	6.42	9.94	7.43	10.52	3.83
CCDC77	7.53	6.23	11.75	7.8	15.07	14.24	12.83	9.41
CCDC78	12.55	10.28	10.26	10.5	1.37	1.42	1.91	1.97
CCDC80	177.51	65.54	148.72	38.66	107.87	80.05	77.19	48.78
CCDC82	11.95	14.42	12.61	14.2	25.55	23.1	18.01	20.36
CCDC84	9.06	11.7	6.88	8.74	8.38	11.08	9.41	14.09
CCDC85A	1.41	1.01	0.97	0.93	0.02	0.01	0.14	0.01
CCDC85B	41.13	60.01	43.44	63.15	66.18	105.32	70.59	103.89
CCDC85C	10.25	13.61	10.78	9.23	15.12	14.87	12.63	10.04
CCDC86	30.98	30.01	29.01	24.5	35.15	36.95	27.72	33.85
CCDC87	0.27	0.35	0.29	0.29	0.46	0.56	0.39	0.81
CCDC88A	7.98	10.65	7.3	5.99	14.13	13.61	8.88	10.32
CCDC88B	11.97	11.94	8.33	5.63	3.72	1.8	3.2	2.11
CCDC88C	6.99	6.67	7.59	6.9	2.26	1.64	1.61	0.97
CCDC9	12.69	10.16	11.36	9.42	13.35	17.15	14.25	10.57
CCDC90B	31.48	26.34	28.04	28.58	46.46	45.14	48.54	46.8
CCDC91	76.9	76.06	74.84	73.12	23.05	19.85	19.15	18.32
CCDC92	33.02	30.39	25.45	27.8	16.23	18.13	16.97	18.92
CCDC93	19.3	22.67	24.73	21.51	15.63	18.01	15.74	18.76
CCDC94	13.92	10.62	11.56	10.87	12.64	12.73	12.01	8.53
CCDC96	1.07	1.7	0.65	1.14	1.23	1.11	1.35	0.88
CCDC97	7.2	9.11	9.81	10.41	14.98	14.65	11.63	10.93
CCER2	0.19	0.37	0.52	0.58	0.09	0.1	0.1	0.28
CCHCR1	24.06	20.55	30.15	22.49	17.18	13.91	15.2	12.63
CCK	22.47	19.33	19.13	20.12	1.09	0.31	0.15	0.01
CCL2	204.27	107.38	62.93	26.46	22.98	7.33	16.51	1.62
CCL20	0.4	0.49	0.48	0.15	4.06	1.64	2.69	2.34
CCL26	11.07	5.31	5.99	1.1	48.96	23.16	38.34	15.28
CCL27	0.38	0.22	0.55	0.01	0.15	0.01	0.04	0.01
CCL28	0.08	0.03	0.01	0.01	15.04	12.02	12.08	8.7
CCL5	0.15	0.01	0.07	0.14	0.55	0.3	0.22	0.21
CCL8	0.61	0.96	0.07	0.07	0.01	0.01	0.01	0.01
CCM2	69.99	75.68	65.25	59.48	39.3	41.34	34.5	40.66
CCM2L	4.48	4.02	5.06	3.78	0.01	0.01	0.05	0.05
CCNA1	0.01	0.01	0.01	0.01	3.7	2.16	1.3	0.58
CCNA2	24.41	21.44	39.25	19.47	46.39	27.87	32.58	14.73
CCNB1	128.83	110.61	221.17	98.18	180.77	134.34	114.71	63.16
CCNB1IP1	65.02	50.51	54.71	53.34	32.04	19.9	23.74	16.59
CCNB2	25.51	23.51	50.24	23.55	72.98	54.8	45.11	23.37
CCNB3	0.3	0.11	0.3	0.05	0.12	0.12	0.02	0.06
CCNC	28.29	28.48	28.5	22.06	62.65	60.42	51.98	56.16
CCND1	390.72	408.15	516.33	523.18	52.37	51.77	59.24	76.26
CCND3	78.14	63.38	49.77	39.11	77.58	61.41	54.97	39.55
CCNDBP1	21.49	23.29	24.96	27.16	46	45.85	53.54	50.21
CCNE1	14.55	14.62	15.65	8.9	9	7.95	9.26	9.65
CCNE2	8.17	9.62	14	5.63	6.4	3.65	5.22	3.91
CCNF	8.5	8.61	11.89	7.13	12.22	9.87	8.71	5.6
CCNG1	107.02	107.35	87.09	87.98	58.36	54.19	45.57	38.63
CCNG2	17.13	17.87	18.75	22.4	18.06	11.44	16.21	11.11
CCNH	37.14	43.58	34.82	40.02	58.83	65.39	57.31	64.84
CCNI	152.52	128.98	164.24	154.44	152.75	128.99	124.13	118.99
CCNI2	0.16	0.27	0.84	0.58	0.01	0.23	0.01	0.01
CCNJ	6.88	6.74	5.56	5.74	5.17	3.13	3.94	3.49
CCNJL	3.79	3.74	4.3	3.21	13.8	10.89	9.02	8.65
CCNK	13.06	14.08	12.35	12.27	51.72	48.64	40.94	37.37
CCNL1	26.81	36.6	33.12	36.75	26.31	42.64	32.46	42.75
CCNL2	85.66	94.16	82.1	93.45	33.26	53.14	54.15	69.68
CCNO	2.28	1.63	1.99	1.31	5.1	5.67	6.06	5.45
CCNT1	11.73	13.49	13.65	13.61	8.24	7.71	6.63	7.24
CCNT2	11.95	14.62	11.51	10.67	7.22	6.54	5.26	6.56
CCNY	37.62	35.21	36.08	28.85	59.71	60	38.94	55.15
CCNYL1	29.61	23.08	16.03	14.29	21.74	20.43	15.04	15.67
CCP110	5.61	6.93	7.65	6.45	6.27	5.75	4.04	4.04
CCPG1	24.95	22.97	20.94	20.69	134.38	88.07	93.29	74.03
CCR1	2.64	0.65	0.54	0.28	0.77	0.17	0.61	0.07
CCR10	0.93	0.89	0.62	0.72	0.85	0.75	0.63	0.58
CCR7	0.38	0.2	0.63	0.25	0.01	0.14	0.01	0.01
CCRL2	0.06	0.01	0.01	0.01	18.74	18.37	21.35	19.08
CCS	14.36	20.03	14.19	20.09	13.47	15.8	13.09	16.24
CCSAP	5.78	4.89	4.61	3.91	7.13	4.66	3.75	3.41
CCSER1	0.26	0.7	0.2	0.18	0.01	0.01	0.01	0.01
CCSER2	17.51	15.65	12.34	14.52	17.2	19.08	13.04	13.51
CCT2	169.64	172.61	178.85	159.08	162.58	145.2	128.8	125.76
[truncated: 12,183 more rows]
