# Supplementary material for: CRISPR screening identifies BET and mTOR inhibitor synergy in cholangiocarcinoma through serine glycine one carbon
Source: JCI Insight. 2024 Jan 23;9(2):e174220. doi: 10.1172/jci.insight.174220 (PMC10906219; doi:10.1172/jci.insight.174220)
Supplement: Supporting data values [file jciinsight-9-174220-s195.xlsx]

## Sheet: Fig.2B
SNU1079									SSP25									RBE
Time(h)	0.01% DMSO		ARV825 40 nM		RAPA 10 nM		ARV825 40 nM + RAPA 10 nM		Time(h)	0.01% DMSO		ARV825 40 nM		RAPA 10 nM		ARV825 40 nM + RAPA 10 nM		Time(h)	0.01% DMSO		ARV825 40 nM		RAPA 10 nM		ARV825 40 nM + RAPA 10 nM
0	1.00064	1.00004	1.00104	1.00024	1.00404	1.40468	1.00017	1.00059	0	1.00051	1.00094	1.00041	1.00001	1.00098	1.00014	1.00034	1.0013	0	1.00034	1.00129	0.753956	1.00062	1.00072	1.00106	1.00209	1.00142
2	1.10762	1.05102	0.946382	0.909987	1.10123	1.30872	1.10715	1.17421	2	1.10022	1.07801	1.05693	1.05812	1.12188	1.12782	1.08401	1.05716	2	1.06516	1.13473	0.883454	1.15585	1.11612	1.15872	1.03285	1.11768
4	1.19813	1.14915	0.920811	0.924937	1.14182	1.11533	1.01578	1.18381	4	1.17699	1.11295	1.13582	1.08878	1.14086	1.20974	1.1273	1.09404	4	1.19108	1.13334	0.926982	1.25922	1.21704	1.29164	1.14052	1.15333
6	1.31207	1.21374	0.970286	0.975824	1.2157	1.33096	1.07396	1.26158	6	1.21369	1.16083	1.22618	1.15219	1.17489	1.30729	1.10338	1.14256	6	1.31718	1.26163	0.971773	1.47498	1.31329	1.32907	1.1828	1.17169
8	1.4122	1.20976	1.02519	1.02891	1.26139	1.34213	0.930978	1.27295	8	1.2986	1.23203	1.24248	1.22589	1.27919	1.33923	1.11597	1.10519	8	1.41025	1.37435	1.08348	1.61998	1.36038	1.45091	1.30806	1.32513
10	1.42809	1.29875	1.03726	1.00416	1.38956	1.43791	0.957668	1.25799	10	1.40155	1.29825	1.34094	1.37438	1.40372	1.43231	1.10417	1.12496	10	1.54003	1.53941	1.20963	1.74293	1.55224	1.53673	1.43265	1.45766
12	1.53672	1.36789	1.04601	0.998484	1.40616	1.22608	0.909764	1.26816	12	1.48457	1.41114	1.39338	1.48432	1.4489	1.57363	1.14425	1.16251	12	1.6055	1.63951	1.25026	1.90306	1.61073	1.64832	1.52616	1.50934
14	1.56771	1.44947	1.0412	0.997404	1.49099	1.44908	0.900113	1.28261	14	1.55717	1.52335	1.47693	1.5462	1.5981	1.63369	1.16461	1.19311	14	1.65433	1.6562	1.40991	2.01935	1.71859	1.7382	1.59006	1.61831
16	1.62471	1.51694	1.08373	1.01856	1.54943	1.35482	0.946369	1.33898	16	1.60312	1.62154	1.59779	1.61959	1.6902	1.72789	1.18498	1.21982	16	1.9338	1.78178	1.45215	2.22849	1.86265	1.8235	1.61691	1.70038
18	1.711	1.60677	1.12525	1.10354	1.65873	1.45645	1.02465	1.37278	18	1.65917	1.69414	1.65784	1.68319	1.80029	1.75795	1.21737	1.25379	18	2.07815	1.93686	1.57214	2.30239	1.94887	1.88844	1.75243	1.7243
20	1.89544	1.74651	1.19847	1.25559	1.79354	1.5088	1.10014	1.39681	20	1.8197	1.85638	1.69229	1.72826	1.86183	1.89341	1.23158	1.29546	20	2.27562	2.08371	1.67257	2.45025	2.07459	1.96281	1.91468	1.76566
22	2.01561	1.8557	1.24679	1.13975	1.81542	1.42943	0.99702	1.43526	22	1.9727	1.98021	1.71183	1.79864	1.94465	2.01714	1.22584	1.24018	22	2.30227	2.37697	1.748	2.74459	2.18139	2.04561	1.92804	1.89432
24	2.10794	1.95505	1.25358	1.18007	1.8887	1.61959	1.106	1.42427	24	2.09016	2.02152	1.75378	1.82288	1.96098	2.04967	1.22103	1.26658	24	2.51514	2.3603	1.87894	2.81903	2.24178	2.13585	2.09806	1.96223
26	2.24635	2.13222	1.28431	1.1574	1.93043	1.82208	1.08827	1.39947	26	2.17705	2.2034	1.79602	1.81569	1.9916	2.13556	1.23063	1.23967	26	2.791	2.69966	2.00365	2.99506	2.31905	2.13838	2.2458	2.09127
28	2.34384	2.13376	1.24999	1.20819	1.97192	1.63392	1.07772	1.40065	28	2.36002	2.32995	1.89521	1.92106	2.09901	2.16754	1.24557	1.26939	28	2.9058	2.83789	2.19656	3.12633	2.50905	2.35802	2.27983	2.27266
30	2.41771	2.20917	1.25048	1.19522	2.00394	1.58611	1.1533	1.37647	30	2.51839	2.51481	1.98497	2.00283	2.21014	2.2629	1.2174	1.25982	30	3.12267	3.09588	2.29855	3.39927	2.67005	2.47903	2.41257	2.34826
32	2.56778	2.31366	1.28559	1.27885	2.05574	1.66421	1.09252	1.41507	32	2.6538	2.68123	2.08312	2.11061	2.24769	2.31883	1.22385	1.217	32	3.30861	3.43926	2.45891	3.42465	2.82961	2.58068	2.57153	2.32629
34	2.66982	2.43627	1.28998	1.27794	2.07227	1.71505	1.13509	1.39101	34	2.77505	2.80206	2.23457	2.23207	2.3135	2.39056	1.22608	1.21649	34	3.68205	3.5798	2.68497	3.7088	3.02496	2.58727	2.70142	2.5356
36	2.83661	2.66151	1.3251	1.30477	2.15468	1.70338	1.09036	1.36254	36	2.90785	2.96557	2.27717	2.34501	2.3768	2.53412	1.24728	1.25092	36	3.89635	3.84304	2.86357	3.834	3.12804	2.82814	2.70701	2.51382
38	3.10093	2.79141	1.35089	1.34625	2.159	1.69451	1.05576	1.40061	38	3.06132	3.18733	2.42379	2.45137	2.5015	2.5457	1.23154	1.24335	38	4.07661	4.18725	3.05177	3.99889	3.09198	2.92851	2.78194	2.60586
40	3.2299	2.87862	1.37143	1.35632	2.16896	1.7547	1.03981	1.38985	40	3.38435	3.4879	2.54078	2.60945	2.67282	2.70683	1.2601	1.27747	40	4.2964	4.33132	3.19705	4.2137	3.28773	2.95338	2.70362	2.51333
42	3.37569	3.0733	1.48007	1.41813	2.22682	1.69886	1.09415	1.36055	42	3.62003	3.69669	2.69233	2.73373	2.7446	2.75256	1.23976	1.29047	42	4.74294	4.73079	3.27525	4.42164	3.28554	3.02858	2.98101	2.67158
44	3.58899	3.23856	1.49473	1.40675	2.27784	1.80136	1.03286	1.35728	44	3.8884	3.86286	2.81444	2.87046	2.89095	2.79835	1.26628	1.29364	44	5.10204	5.21477	3.47025	4.48595	3.56045	3.17983	3.0618	2.66443
46	3.726	3.26712	1.48268	1.46946	2.3768	1.79218	0.96496	1.32598	46	4.21728	4.08916	2.86891	3.02829	2.9441	3.03258	1.27541	1.30374	46	5.53832	5.43573	3.72336	4.62838	3.75737	3.25386	3.06698	2.71036
48	3.86472	3.43651	1.55472	1.54306	2.40383	1.8374	0.944106	1.31079	48	4.47053	4.42098	3.09696	3.17346	2.99945	3.15652	1.28001	1.30603	48	5.92733	5.97813	3.91634	4.82873	3.8682	3.43739	3.18989	2.79481
50	4.07534	3.56344	1.60514	1.58663	2.49252	2.00078	0.955123	1.29457	50	4.82325	4.83863	3.24381	3.28654	3.10898	3.23431	1.29222	1.35088	50	6.19382	6.19488	4.29053	4.8751	3.8728	3.62028	3.21211	2.82262
52	4.08553	3.66029	1.62131	1.62849	2.50619	1.91946	0.999436	1.2869	52	5.1164	5.03017	3.5139	3.46461	3.19419	3.34286	1.31911	1.36876	52	6.82781	6.59094	4.41693	4.97519	4.06014	3.80718	3.30043	2.85894
54	4.37988	3.85514	1.68775	1.70442	2.51325	1.98254	0.989246	1.23779	54	5.43807	5.33608	3.68319	3.74662	3.27579	3.42436	1.32349	1.34673	54	7.16673	7.45141	4.68497	5.2196	4.38531	3.90873	3.40952	2.94084
56	4.53197	3.91789	1.76498	1.72923	2.57858	2.08069	0.990493	1.24989	56	5.63523	5.49077	3.88478	3.95789	3.37827	3.45015	1.35687	1.37415	56	7.5311	7.67922	5.11347	5.46687	4.57237	4.19198	3.46781	2.96984
58	4.62441	4.08785	1.81683	1.79186	2.65686	2.16037	1.02994	1.28446	58	6.01764	6.14371	4.2032	4.24146	3.4436	3.62277	1.3701	1.43176	58	7.95463	8.12513	5.14584	5.61737	4.52756	4.2853	3.4966	2.94447
60	4.80039	4.14809	1.86991	1.871	2.72323	2.06157	0.964418	1.21769	60	6.45693	6.49514	4.49399	4.46358	3.62279	3.68136	1.42039	1.41311	60	8.31257	8.73398	5.45661	5.7102	4.97222	4.392	3.48966	3.00653
62	4.97537	4.24647	1.87278	1.93768	2.76695	2.08688	0.952511	1.23079	62	6.67156	6.73256	4.70057	4.74641	3.66957	3.67377	1.39616	1.42995	62	9.00659	9.34179	5.75917	5.8739	5.03817	4.67398	3.59952	2.93914
64	5.06751	4.30125	1.9843	1.96498	2.82397	2.20876	1.07235	1.25736	64	7.08004	7.1581	4.98988	5.03644	3.85594	3.93492	1.43556	1.45937	64	9.38739	9.47845	6.09604	6.08181	5.30136	5.05255	3.64583	3.03022
66	5.2467	4.40437	2.02758	2.03711	2.87439	2.15971	0.916928	1.22905	66	7.53788	7.28625	5.16221	5.34395	3.84023	4.0314	1.42424	1.49696	66	10.0305	9.9874	6.11438	6.28249	5.39652	5.25852	3.71507	3.01446
68	5.37602	4.50994	2.10447	2.07552	2.99929	2.19995	0.970397	1.24983	68	7.86131	7.81001	5.53718	5.76519	4.07805	4.28901	1.49127	1.53709	68	10.3523	10.4754	6.6637	6.31864	5.85631	5.33883	3.70969	3.10775
70	5.48983	4.55383	2.18519	2.21186	3.06204	2.27371	1.02334	1.22359	70	8.416	7.99383	5.94035	6.01669	4.21678	4.43569	1.50291	1.58199	70	10.9381	10.9483	6.83555	6.48524	6.04932	5.79766	3.743	3.2969
72	5.61566	4.60645	2.19347	2.22597	3.10816	2.24167	0.966375	1.2722	72	8.64683	8.37775	6.2465	6.48611	4.29409	4.61535	1.53647	1.60099	72	11.3358	11.6798	7.25104	6.57336	6.309	6.19695	3.75852	3.21001
74	5.64316	4.69432	2.28691	2.31143	3.19471	2.27414	0.949394	1.26487	74	9.00004	8.50705	6.60252	6.68475	4.48715	4.6958	1.53231	1.61788	74	11.5077	12.013	7.68615	6.79721	6.65731	6.37792	3.7493	3.34933
76	5.8037	4.75044	2.34365	2.37652	3.2561	2.42393	1.00396	1.26689	76	9.37871	8.83975	6.95042	7.02878	4.68404	4.96608	1.57019	1.64355	76	11.9585	12.3852	7.88239	6.97432	6.8984	6.66784	3.72938	3.32691
78	5.84847	4.79421	2.41377	2.45564	3.29336	2.46996	0.990437	1.27728	78	9.79402	8.82215	7.34308	7.61067	4.8449	5.06737	1.63617	1.69563	78	12.1853	12.8095	8.0735	7.06712	7.3548	6.5491	3.89526	3.43734
80	5.99738	4.83248	2.44269	2.52825	3.38124	2.50107	0.912915	1.24652	80	10.0349	9.12831	7.64784	7.88515	5.03207	5.14561	1.63838	1.72591	80	12.1581	13.4768	8.44506	7.29375	7.77045	7.39284	3.89724	3.43656
82	6.05232	4.87455	2.47134	2.56504	3.44076	2.56525	0.997587	1.33445	82	10.2484	9.23651	7.93756	8.46371	5.14044	5.30451	1.68884	1.7525	82	12.5736	13.6794	8.67277	7.41122	8.2584	7.61327	3.99038	3.40769
84	6.13757	4.91461	2.60602	2.67615	3.47898	2.62174	1.00035	1.27605	84	10.4136	9.35932	8.42386	8.66226	5.34734	5.57574	1.74347	1.8309	84	12.7054	14.0507	9.02549	7.45042	8.53297	7.95999	4.00666	3.4484
86	6.27784	4.92863	2.66416	2.68846	3.58465	2.68329	0.983575	1.31043	86	10.6266	9.48345	8.66548	9.13566	5.50474	5.6826	1.77337	1.86675	86	12.804	14.6211	9.4597	7.66534	8.62925	8.03634	4.24395	3.66908
88	6.3569	4.96283	2.66507	2.74749	3.63081	2.7722	1.0127	1.27648	88	10.7976	9.52309	9.10774	9.51709	5.66822	5.94898	1.82398	1.87013	88	12.8919	14.5073	9.51183	7.74767	9.15973	8.44406	4.1141	3.67164
90	6.35474	4.97563	2.73919	2.82348	3.67061	2.7041	0.972693	1.38703	90	10.953	9.55907	9.32331	9.75245	5.88719	6.05408	1.85385	1.89517	90	13.0825	14.7737	9.83061	7.78241	9.67387	8.63793	4.12803	3.60147
92	6.4374	4.99953	2.79411	2.88446	3.82034	2.78804	1.02291	1.34816	92	10.9714	9.62725	9.60067	10.0401	6.06745	6.10082	1.90827	2.01297	92	13.1288	15.2009	9.8883	7.93449	9.85141	9.3423	4.25882	3.67056
94	6.51431	5.0139	2.87953	2.92285	3.8613	2.82446	1.05185	1.3535	94	11.0652	9.66426	9.76988	10.4503	6.13772	6.37688	1.94647	2.06148	94	13.061	15.4148	10.0224	8.09877	10.5367	9.70152	4.28793	3.72804
96	6.56574	5.04247	2.96634	3.0098	3.96263	2.90235	1.02122	1.34731	96	11.1228	9.68271	10.0925	10.775	6.35967	6.57842	1.9911	2.11631	96	13.0965	15.5726	10.23	8.28578	10.6159	9.98242	4.51935	4.0401
98	6.63928	5.06312	2.99033	3.06682	3.99025	2.90042	1.05451	1.39343	98	11.1525	9.68902	10.2911	10.9085	6.54535	6.84286	2.05955	2.13039	98	13.2433	15.9301	10.6263	8.30464	11.4253	10.4013	4.54602	3.87765
100	6.66379	5.06421	3.08396	3.17364	4.08368	2.96439	0.99821	1.38216	100	11.1915	9.71622	10.2556	11.0934	6.72821	7.03122	2.09474	2.22307	100	13.289	16.0652	10.8492	8.3677	11.3262	10.9955	4.73176	4.13987
Time(h)	0.01% DMSO		ARV 40 nM		AZD8055 50 nM		ARV 40 nM + AZD8055 50 nM		Time(h)	0.01% DMSO		ARV825 40 nM		AZD8055 50 nM		ARV825 40 nM + AZD8055 50 nM		Time(h)	0.01% DMSO		ARV825 40 nM		AZD8055 50 nM		ARV825 40 nM + AZD8055 50 nM
0	1.00028	1.0002	1.00306	1.00109	1.00017	1.00006	1.00006	1.00004	0	1.00119	1.001	1.00122	1.00066	1.00077	1.00021	1.00162	1.00097	0	1.00024	1.00073	1.00039	1.00119	1.00065	1.00528	1.00312	1.00027
2	1.12777	1.07324	1.23333	1.03936	1.05645	1.17196	1.07005	1.04206	2	1.03223	1.07926	1.08099	1.06017	1.12479	1.09807	1.15692	1.13702	2	1.0429	1.14457	1.10626	1.06678	1.05992	1.0598	1.03695	1.04761
4	1.09617	1.09448	1.28465	1.11114	1.12152	1.17637	1.12136	0.986425	4	1.04892	1.07223	1.21647	1.15433	1.17205	1.11628	1.29386	1.22437	4	1.13082	1.18477	1.14308	1.11316	1.15038	1.11855	1.07318	1.06534
6	1.04978	1.07905	1.28401	1.08691	1.11445	1.21377	1.10654	1.00606	6	1.17365	1.17747	1.22231	1.24904	1.24277	1.23138	1.33357	1.25627	6	1.24495	1.26878	1.20403	1.2359	1.16885	1.14622	1.16036	1.15648
8	1.14282	1.21955	1.35736	1.13624	1.21311	1.32617	1.18952	0.923604	8	1.28666	1.26651	1.22104	1.20803	1.3128	1.28337	1.29716	1.24136	8	1.27227	1.40852	1.33158	1.32818	1.22112	1.19859	1.25491	1.28209
10	1.26336	1.29039	1.42357	1.21443	1.25227	1.39006	1.12968	0.99484	10	1.33252	1.40894	1.14937	1.13007	1.38011	1.39292	1.26128	1.21067	10	1.27706	1.48233	1.42626	1.41205	1.31238	1.26639	1.29625	1.36204
12	1.52896	1.35655	1.36293	1.21062	1.25527	1.36733	1.15228	0.932588	12	1.46321	1.5457	1.28651	1.17539	1.43216	1.45605	1.21187	1.20044	12	1.44662	1.5133	1.57171	1.60102	1.3155	1.32594	1.36774	1.3518
14	1.60973	1.39772	1.42839	1.24518	1.36586	1.44636	1.09747	1.15333	14	1.51115	1.59737	1.31561	1.13167	1.53088	1.55999	1.19726	1.15942	14	1.47448	1.61101	1.7461	1.65655	1.43582	1.35109	1.46063	1.47273
16	1.6368	1.53273	1.45187	1.30675	1.37992	1.40675	1.1026	1.11756	16	1.63162	1.70209	1.37897	1.12272	1.63196	1.59949	1.15319	1.17871	16	1.68122	1.7664	1.81605	1.7703	1.44051	1.4954	1.49014	1.5197
18	1.65756	1.62812	1.54734	1.28958	1.41661	1.5031	1.22146	1.19139	18	1.75501	1.80335	1.44362	1.16776	1.59764	1.66213	1.11736	1.1915	18	1.81099	1.83021	1.91774	1.87223	1.55934	1.5128	1.59799	1.5693
20	1.61124	1.82775	1.55606	1.33858	1.52248	1.55477	1.14628	0.973625	20	1.77044	1.92339	1.41464	1.24187	1.66949	1.74086	1.10583	1.15968	20	1.77724	1.96606	2.00671	1.92799	1.5922	1.51577	1.58943	1.58036
22	1.83688	1.88048	1.6572	1.27552	1.4548	1.553	1.16206	1.08166	22	1.85769	2.05026	1.3715	1.2789	1.74869	1.89242	1.08805	1.13118	22	1.81588	2.03835	2.07435	2.0786	1.62219	1.53876	1.7132	1.70896
24	1.90825	1.93282	1.62354	1.44279	1.56253	1.62094	1.1184	1.02978	24	2.01232	2.1619	1.35506	1.17794	1.80714	1.85596	1.09024	1.07669	24	2.14812	2.34092	2.17136	2.20623	1.59991	1.64795	1.73478	1.71883
26	2.12833	2.2393	1.6842	1.44518	1.57872	1.63011	1.11675	1.06875	26	2.23069	2.31217	1.33428	1.29348	1.78996	1.92063	1.03506	1.07664	26	2.35799	2.46554	2.28618	2.32647	1.72103	1.65129	1.79698	1.7405
28	2.31871	2.40918	1.69881	1.38843	1.62186	1.69823	1.0874	1.04187	28	2.41394	2.42282	1.29328	1.20329	1.96824	1.99157	1.04338	1.05697	28	2.49828	2.6505	2.38171	2.32258	1.80919	1.73985	1.80254	1.79569
30	2.52522	2.32297	1.67112	1.48916	1.61852	1.7231	1.10094	0.990176	30	2.34895	2.34223	1.19454	1.22063	1.97091	2.02613	0.976029	0.957358	30	2.60431	2.82893	2.50086	2.42651	1.92617	1.87522	1.81306	1.84025
32	2.40349	2.61157	1.70384	1.45663	1.66502	1.75148	1.00597	1.05534	32	2.46027	2.58424	1.26903	1.18017	2.08689	2.18594	0.928412	0.93582	32	2.87672	2.97237	2.65856	2.57433	1.8993	1.84723	1.81363	1.77808
34	2.68263	2.50346	1.69208	1.50261	1.63083	1.74007	1.00547	0.901677	34	2.62543	2.80131	1.27956	1.18007	2.20153	2.18974	0.920251	0.903604	34	2.98158	3.06502	2.68848	2.69899	1.93924	1.91186	1.81379	1.77696
36	2.74802	2.84791	1.58619	1.46661	1.6376	1.83462	1.02267	0.98545	36	2.77911	2.76501	1.2871	1.16898	2.30818	2.26901	0.918643	0.897196	36	3.10585	3.28734	2.80756	2.71535	2.03916	2.00458	1.83058	1.81102
38	2.79133	2.90964	1.71462	1.54105	1.69826	1.84979	0.925762	0.861427	38	2.99446	3.08903	1.32858	1.21375	2.32003	2.41955	0.891629	0.852255	38	2.9663	3.43563	2.92965	2.91636	2.128	2.10142	1.86834	1.86412
40	2.92444	3.13421	1.60802	1.4849	1.73682	1.8099	0.955911	1.00928	40	3.04008	3.18945	1.36893	1.24643	2.45037	2.41045	0.890573	0.869469	40	3.45585	3.80495	2.99666	2.99319	2.12287	2.13763	1.85429	1.86507
42	3.13006	3.13267	1.52655	1.41938	1.7263	1.85378	0.89096	0.888775	42	3.24393	3.45515	1.35305	1.27375	2.54572	2.5677	0.88552	0.86061	42	3.71535	4.007	3.10038	3.12102	2.28069	2.22643	1.86671	1.85397
44	3.28388	3.30829	1.62531	1.43692	1.83316	1.89787	0.920186	1.12258	44	3.43188	3.72281	1.38746	1.27413	2.62125	2.63508	0.859732	0.804841	44	4.05867	4.19996	3.0705	3.1915	2.34497	2.34458	1.85088	1.84443
46	3.46002	3.33224	1.57104	1.41244	1.76426	1.86325	0.973383	0.882635	46	3.66336	3.73237	1.48371	1.32258	2.82936	2.97188	0.872883	0.80005	46	4.15703	4.51931	3.29613	3.26168	2.48161	2.43294	1.8547	1.81915
48	3.45997	3.40185	1.62404	1.47408	1.69012	1.88349	0.882143	0.762165	48	3.77604	3.95534	1.4727	1.33926	2.94468	2.98952	0.852696	0.780921	48	4.51646	4.9887	3.32745	3.33549	2.48014	2.52907	1.86353	1.82208
50	3.55543	3.63604	1.65808	1.45339	1.80459	1.93961	0.930789	0.810777	50	4.07301	4.36103	1.57974	1.32268	3.08383	3.1303	0.865717	0.774856	50	4.8479	4.97058	3.45476	3.51244	2.53596	2.64047	1.85938	1.79885
52	3.64637	3.63254	1.72991	1.5249	1.80419	1.93625	0.873977	0.63774	52	4.40523	4.46729	1.58528	1.3374	3.26889	3.25753	0.808635	0.766749	52	5.00168	5.36712	3.6234	3.57636	2.76203	2.67051	1.87522	1.7722
54	3.72194	3.68966	1.62034	1.58113	1.86493	1.949	0.792752	0.845313	54	4.53907	4.78854	1.55567	1.44058	3.32209	3.44965	0.784664	0.746727	54	5.37907	5.62068	3.61902	3.70536	2.78519	2.81013	1.83708	1.76519
56	3.76486	3.72137	1.79092	1.57054	1.87021	2.00193	0.866626	0.847005	56	4.72261	4.73999	1.6054	1.39031	3.4452	3.58743	0.792641	0.712303	56	5.78518	6.16359	3.79509	3.77564	2.82441	2.90123	1.80474	1.74977
58	3.77958	3.7896	1.70755	1.55271	1.93205	2.06782	0.784042	0.716248	58	4.99939	5.05979	1.62201	1.54218	3.5769	3.68582	0.748736	0.706376	58	5.92636	6.45073	3.84844	3.84863	2.93447	2.94524	1.784	1.72569
60	3.80541	3.85645	1.83196	1.59022	2.05154	2.10559	0.808181	0.711368	60	5.46327	5.35061	1.70367	1.51003	3.72072	3.86344	0.745345	0.673271	60	6.23297	6.92787	4.03075	3.88806	2.99335	3.04049	1.78248	1.706
62	3.88618	3.89368	1.79558	1.60598	2.00639	2.12403	0.759093	0.711588	62	5.41836	5.53443	1.88033	1.58814	3.92625	3.893	0.732701	0.67127	62	6.73148	6.93253	4.13734	4.07356	3.0683	3.1282	1.77205	1.71722
64	3.86838	3.85489	1.80422	1.70674	2.05884	2.1831	0.762138	0.8529	64	6.0393	5.7953	1.87224	1.67442	4.01408	4.11175	0.731514	0.657638	64	6.6125	7.5607	4.34202	4.22092	3.13721	3.22149	1.75585	1.69095
66	3.91415	3.94124	1.841	1.74531	2.13172	2.2762	0.725859	0.701323	66	6.3784	5.9458	1.98218	1.76741	4.24146	4.41456	0.718316	0.645261	66	7.21611	8.00263	4.41259	4.35989	3.36346	3.29961	1.76449	1.6584
68	3.94888	3.96538	1.82111	1.76245	2.25736	2.36262	0.71681	0.705348	68	6.38176	6.47336	2.05068	1.78869	4.31016	4.61862	0.745105	0.613343	68	7.27042	8.53489	4.58684	4.40781	3.3136	3.33723	1.74537	1.64309
70	3.97199	3.97775	1.88373	1.82846	2.17718	2.37635	0.723758	0.739438	70	6.63643	6.70853	2.17598	1.90163	4.49071	4.7305	0.699223	0.601397	70	7.44165	8.74851	4.65121	4.64619	3.46714	3.42468	1.75506	1.62496
72	3.97186	4.0127	1.96717	1.95642	2.27362	2.43336	0.717264	0.665018	72	7.12087	7.00068	2.21232	1.94373	4.58945	4.9923	0.693379	0.605473	72	7.8212	9.28942	4.81667	4.66916	3.58227	3.46138	1.72396	1.62257
74	3.99903	3.98567	2.04883	1.98538	2.32372	2.47412	0.731995	0.518022	74	7.42352	7.41352	2.3355	2.06531	4.75685	5.20305	0.67558	0.588988	74	8.19164	9.78384	4.88459	4.87959	3.56802	3.64383	1.71407	1.61171
76	3.99061	4.04553	2.0401	1.97323	2.42865	2.55886	0.695508	0.608389	76	7.81912	7.63676	2.34691	2.07014	5.02669	5.43826	0.693207	0.589757	76	8.94367	9.85344	5.13135	4.94888	3.73833	3.7372	1.698	1.5966
78	4.0105	4.03957	2.12328	1.99089	2.4535	2.58888	0.686743	0.733097	78	7.983	7.92488	2.45952	2.0655	5.17208	5.60026	0.673666	0.593307	78	9.14573	10.3315	5.24898	5.20808	3.85504	3.78637	1.69592	1.56878
80	4.00542	4.03697	2.20836	2.1492	2.48542	2.54694	0.739244	0.69438	80	8.6262	8.07029	2.56339	2.28934	5.32947	5.9609	0.636815	0.571618	80	9.18194	10.6981	5.36174	5.28436	4.006	3.916	1.69725	1.57786
82	4.01915	4.05977	2.24454	2.10583	2.56992	2.6377	0.676597	0.573017	82	8.64742	8.44065	2.67588	2.44133	5.53236	6.07802	0.640063	0.566364	82	9.65157	11.1523	5.61578	5.45065	3.9802	3.90062	1.68243	1.55325
84	4.02998	4.06933	2.35409	2.24211	2.61968	2.6884	0.72607	0.741873	84	9.13476	8.85261	2.81314	2.43664	5.70522	6.3384	0.653501	0.598804	84	9.36705	11.5044	5.77313	5.51946	3.95282	4.05312	1.7001	1.57178
86	4.03589	4.06853	2.30946	2.33386	2.64532	2.74513	0.64269	0.670474	86	9.42853	9.0687	2.86129	2.596	5.92066	6.55577	0.64313	0.582634	86	10.1405	11.8847	5.95635	5.6735	4.32546	4.21843	1.70038	1.55615
88	4.04295	4.08828	2.43296	2.45254	2.69018	2.74241	0.639865	0.481596	88	9.54051	9.28335	2.97566	2.70324	6.03746	6.7864	0.617953	0.570747	88	10.2104	12.1979	6.02853	5.88754	4.35005	4.28812	1.67804	1.5335
90	4.19037	4.02161	2.48864	2.4863	2.68651	2.88762	0.704368	0.685931	90	10.0514	9.71054	3.15226	2.85893	6.2743	6.99544	0.621167	0.575576	90	10.295	12.6354	6.40848	6.05307	4.43532	4.35056	1.68759	1.52535
92	4.18696	4.02016	2.55409	2.52221	2.80037	2.88291	0.63989	0.53335	92	10.0649	10.1375	3.23193	2.98781	6.53733	7.18175	0.620076	0.559832	92	10.7027	12.7576	6.50701	6.17533	4.48256	4.39956	1.67848	1.52069
94	4.19061	4.02082	2.52832	2.56954	2.81747	2.9557	0.701359	0.608335	94	10.4355	10.2564	3.42991	3.08678	6.57694	7.46041	0.602283	0.568773	94	10.7863	12.9975	6.62327	6.20393	4.5697	4.47032	1.69313	1.5269
96	4.20118	4.01965	2.61962	2.55977	2.9267	2.9633	0.664494	0.476086	96	10.7479	10.6299	3.53094	3.209	6.78872	7.78665	0.597835	0.565709	96	11.2035	13.1499	6.91302	6.37631	4.66643	4.55743	1.70526	1.48557
98	4.2003	4.02361	2.7524	2.73443	2.99572	3.03918	0.647961	0.562252	98	11.3535	11.1884	3.75712	3.55514	7.05209	8.02466	0.627853	0.609349	98	10.8104	13.4858	7.15426	6.75416	4.81039	4.68008	1.70209	1.52522
100	4.20435	4.02526	2.74831	2.77736	2.96059	3.03898	0.676208	0.593746	100	11.5744	11.2493	4.05784	3.78796	7.16484	8.28796	0.662884	0.599858	100	11.3734	13.3954	7.18031	6.93665	4.80779	4.68746	1.68269	1.51769

## Sheet: Fig.2C
SNU1079						SSP25						RBE
Drug1:	RAPA					Drug1:	RAPA					Drug1:	RAPA
Drug2:	ARV-825					Drug2:	ARV-825					Drug2:	ARV-825
ConcUnit:	nM					ConcUnit:	nM					ConcUnit:	nM
	0	10	20	40	80		0	10	20	40	80		0	10	20	40	80
0	2.7e-09	-2.88583	16.5018	46.6574	65.4033	0	-0.0618	-14.4611	-2.22576	25.1244	81.8252	0	-0.0305	8.34541	22.4005	9.71727	45.9464
10	47.3059	58.0327	71.1536	79.7042	87.6894	10	34.1386	64.2106	79.3381	85.5946	92.8573	10	23.9362	47.7072	69.7957	74.183	84.1303
100	54.1588	59.0034	70.6459	80.9237	85.3575	100	39.9316	67.0143	78.5963	90.1173	93.1732	100	28.6545	44.3146	68.5312	76.4947	82.6036
1000	46.0239	60.6821	77.2319	82.8365	86.838
Drug1	AZD8055					Drug1	AZD8055					Drug1	AZD8055
Drug2	ARV-825					Drug2	ARV-825					Drug2	ARV825
ConcUnit	nM					ConcUnit	nM					ConcUnit	nM
	0	10	20	40	80		0	10	20	40	80		0	10	20	40	80
0	100.242	98.7129	92.5127	95.1113	53.7287	0	100.066	103.868	76.9672	57.0166	40.7303	0	100.015	87.7312	45.6539	47.5293	32.7006
10	97.6824	91.7032	75.9097	81.0955	47.8553	10	78.5147	66.9062	45.3249	28.9541	27.4953	10	95.7488	87.9348	47.7855	45.474	26.324
25	98.757	80.1961	89.0139	52.0301	31.056	25	53.5228	38.935	26.7003	19.2308	14.9442	25	95.1164	81.815	43.4141	35.3694	25.2764
50	81.8333	77.1061	45.0405	40.6781	13.4349	50	38.2679	29.4844	17.3109	12.9132	11.9033	50	86.4238	58.1861	31.0993	27.7991	12.7122

## Sheet: Fig.2D
	ARV825+RAPA		ARV825+TEM		JQ1+RAPA		JQ1+ TEM		ARV825+AZD8055		ARV825+AZD2014		ARV771+ AZD8055
SNU1079	9.87	12.89	5.36	26.26	1.4	1.65	2.87	1.87	18.3	29.03	4.8	7.11	11.25	14.73
RBE	26.25	5.36	19.06	10.77	4.31	1.86	16.43	4.96	5.76	11.19	5.03	3.83	4.91	7.06
SSP25	30.12	12.13	22.51	14.77	21.56	22.7	16.38	0.94	11.19	11.08	4.8	1.29	17.45	7.57

## Sheet: Fig.3A
	Sub G0			G0/G1			S			G2/M
Control	4.2	4.5	4	54.2	57.3	50	7.6	8.1	9.6	19.5	19.3	20.2
40 nM ARV825	8	7.6	8.5	56.1	55.7	57.2	15	16	18	12	11.7	12.3
50 nM AZD8055	6.4	6.1	7.9	59.2	76.5	55.6	4.8	5.2	5.5	8.1	7.6	8.2
Combination	15.8	16.5	15.1	72.1	76.1	70	1.3	1.8	2.3	4.9	4.6	5.2

## Sheet: Fig.3B
	Sub G0			G0/G1			S			G2/M
Control	0.9	1.2	1.5	48.3	49.1	50.8	18.8	18	17.3	26	25.5	26.4
40 nM ARV825	13	13.2	14.2	55.7	56.9	58.2	16.2	17.2	18	7.6	7.8	7.6
50 nM AZD8055	1.4	1.1	1	54	55.1	56.1	21.5	22	22.6	20	19.5	20.3
Combination	28.8	28	27.5	67	66.5	66.3	1.5	1.7	1.9	2	1.5	2.3

## Sheet: Fig.3D
	Control			ARV-825			AZD-8055			Combination
mTOR	1.00192	1.00192	1.00046	0.922091	0.9	0.896284	1.00612	0.919881	0.95	1	1.08401	0.915449
Brd4	1.00043	1.00043	1.00015	0.055366	0.05	0.0283526	1.05789	0.974603	1.01	0.1	0.140946	0.0186958
C-myc	1.00055	1.00055	1.00028	0.993328	1	1.01254	1.05293	0.950934	1	1	0.999282	1.03895
P-S6k1	1.00253	1.00253	1.00036	0.889463	1.01	1.07412	1.00872	0.963082	1	1	0.923952	1.03315
S6k1	1.00071	1.00071	1.00121	0.960996	0.97	0.992955	1.01469	1.07493	1.02	1	0.979042	1.07898
P-AKT	1.00189	1.00189	1.00114	0.957813	0.97	0.992357	1.01527	1.0568	1.02	1.04	1.00211	1.08945
AKT	1.00067	1.00067	1.0001	0.985564	0.95	0.928176	1.00626	1.03001	1.01	0.93	0.930856	0.974909
P-4E-BP	1.00133	1.00133	1.00112	0.954458	1	1.08892	1.06042	1.0138	1.03	1	0.938163	1.09623
4E-BP	1.00056	1.00056	1.00027	0.995815	1	1.03291	1.00419	1.10224	1.05	1.03	0.989129	1.06685
P-S6	1.00139	1.00139	1.00019	1.01367	1	0.977927	0.230858	0.372753	0.3	0.44	0.417636	0.476186
S6	1.00104	1.00104	1.00081	1.04767	1.02	0.972989	0.994174	1.03261	1	1.03	1.07453	0.980411
C-casp3	0.234356	0.22	0.193543	0.13457	0.18	0.245696	0.64321	0.643523	0.62	1.02	1.04562	1.02345

## Sheet: Fig.3E
	Control			ARV-825			AZD-8055			Combination
mTOR	1.00093	1	1.00066	0.986064	1	0.965458	1.02991	1	0.96739	1.08185	1.05	1.0131
Brd4	1.00012	1	1.00058	0.00432438	0.03	0.0504264	1.11503	0.98	0.963664	0.00206309	0.01	0.0303388
C-myc	1.00052	1	1.00236	1.04172	1.02	1.03552	1.0601	1	0.9903	1.08343	1.05	1.05226
P-S6k1	1.00174	1	1.0006	1.04086	1.01	1.01506	0.996208	1.01	0.996094	0.964822	1.02	1.01917
S6k1	1.00025	1	1.00161	0.987984	1.02	1.04708	1.04634	1.02	1.04285	1.03491	1.03	1.05561
P-AKT	1.00006	1	1.0084	0.961537	1.04	1.11976	0.982848	1.02	1.04947	0.957399	1	1.09387
AKT	1.00006	1	1.00042	0.944697	1	1.05462	1.0324	1.02	1.02206	0.925366	1.03	1.08153
P-4E-BP	1.00068	1	1.00712	0.968311	1	1.09345	0.603648	0.69	0.769687	0.704298	0.73	0.763649
4E-BP	1.00025	1	1.00131	0.900385	1	1.03801	0.973701	1	1.00195	0.994746	0.94	0.920521
P-S6	1.00027	1	1	1.08727	1.03	0.983055	0.0175773	0.02	0.0166256	0.105781	0.09	0.0734632
S6	1.00087	1	1.00013	1.11502	1.05	1.04182	1.17817	1.16	1.13637	1.10294	1.1	1.12053
C-casp3	0.104354	0.18	0.235644	0.209755	0.39	0.624524	0.234535	0.4	0.624523	1.04523	1.02	1.04353

## Sheet: Fig.4D
	Control			ARV-825			AZD-8055			Combination
PHGDH	0.656915	0.721438	0.818024	0.376922	0.359213	0.354194	0.252631	0.409122	0.571333	0.039854	0.08123	0.146671
PSAT1	0.308	0.281	0.26	0.26	0.23	0.21	0.22	0.202	0.198	0.0877	0.0912	0.1

## Sheet: Fig.5A
Treatment	5-formyl-THF		5-methyl-THF		Folic Acid		THF		Glycine		Homocysteine		Serine
Control	1	1	1	1	1	1	1	1	1	1	1	1	1	1
ARV825 40nM	0.86151	2.57659	2.37827	4.24024	1.13427	2.29721	2.22952	6.19855	0.754877	2.77493	0.751855	1.33837	1.31265	3.8581
AZD8055 50 nM	1.03611	2.29916	7.3377	2.52596	2.05457	2.66643	3.19005	15.2857	1.10852	3.18895	1.18156	2.4918	3.02037	3.16826
Combination	0	0	26.1544	3.38749	3.54772	2.54307	3.63529	13.3362	2.35283	3.177	2.66477	1.40492	10.3055	2.5037

## Sheet: Fig.6E
Time(h)	shNT + ARV825 40 nM		PSAT1 shRNA-1 + ARV825 40 nM		PSAT1 shRNA-2 + ARV825 40 nM		PSAT1 shRNA-3 + ARV825 40 nM		shNT + 0.01% DMSO		PSAT1 shRNA-1 + 0.01% DMSO		PSAT1 shRNA-2 + 0.01% DMSO		5
0	1.00275	1.00163	1.00008	1.00046	1.00114	1.00012	1.00086	1.00072	1.00189	1.0002	1.00093	1.00006	1.00031	1.00012	1.00017	1.00015
2	0.952701	0.97385	1.01053	1.04557	0.983977	1.0371	0.981593	0.984686	0.934864	0.969741	0.957093	1.04039	0.995995	1.02695	0.948751	1.02125
4	0.994747	1.01936	1.01016	1.09543	1.00565	0.999605	1.0131	1.02776	0.996801	1.09949	0.930055	1.04031	1.03575	1.05676	1.04733	1.08313
6	1.00515	1.05913	1.05089	1.11079	1.00631	1.05903	1.04224	0.985759	1.05087	1.19897	1.02441	1.15442	1.11807	1.13487	1.06126	1.17691
8	1.06695	1.10949	1.03621	1.12977	1.0452	1.14062	1.08398	1.10352	1.15234	1.25949	1.07517	1.26066	1.21976	1.22827	1.19064	1.25788
10	1.09973	1.18464	1.07028	1.14866	1.07234	1.17325	1.14111	1.17432	1.19362	1.3629	1.14877	1.28705	1.31594	1.33952	1.32507	1.3665
12	1.20594	1.275	1.14378	1.23336	1.17427	1.19321	1.21506	1.23161	1.36061	1.47543	1.24788	1.39032	1.42078	1.45589	1.41253	1.38239
14	1.22733	1.34912	1.19033	1.23928	1.21288	1.25091	1.25986	1.23269	1.44886	1.5842	1.38046	1.47224	1.47513	1.53686	1.42518	1.50186
16	1.20009	1.3905	1.20616	1.27328	1.2887	1.26662	1.32275	1.38253	1.51792	1.68173	1.4979	1.4995	1.57511	1.66718	1.6383	1.64119
18	1.32918	1.45525	1.30992	1.37052	1.3042	1.33626	1.33988	1.3926	1.6148	1.83497	1.5743	1.59954	1.6482	1.77798	1.73845	1.71098
20	1.3943	1.50985	1.3662	1.42241	1.37217	1.45358	1.38644	1.41807	1.64999	1.93335	1.64221	1.72141	1.77341	1.88133	1.77293	1.81388
22	1.41746	1.60317	1.389	1.45722	1.38026	1.44007	1.40158	1.48445	1.85376	2.10305	1.68646	1.77325	1.79283	1.8979	1.79927	2.00115
24	1.50594	1.66162	1.41852	1.46257	1.43087	1.48499	1.41482	1.53276	2.02288	2.17052	1.77564	1.81543	1.99047	2.07972	1.85436	2.15318
26	1.63305	1.76018	1.43861	1.52087	1.4854	1.52554	1.44345	1.54161	2.0811	2.27939	1.91542	1.93267	2.03658	2.23955	1.9186	2.14828
28	1.68504	1.88946	1.4955	1.60102	1.53117	1.55766	1.49794	1.61094	2.19234	2.44361	2.01854	2.05604	2.30232	2.32718	2.13069	2.22542
30	1.90696	1.96748	1.58962	1.69968	1.5566	1.62601	1.522	1.67858	2.30208	2.51209	2.13511	2.02299	2.31331	2.53834	2.15889	2.41611
32	1.93618	2.12995	1.61852	1.68939	1.5993	1.63734	1.54487	1.76491	2.34325	2.64783	2.20919	2.1905	2.46689	2.57	2.35827	2.61942
34	2.04977	2.26732	1.72181	1.78876	1.64185	1.69231	1.64818	1.80851	2.48518	2.8158	2.26016	2.40149	2.66204	2.86699	2.47442	2.80741
36	2.16637	2.53248	1.68504	1.85071	1.70608	1.77413	1.67497	1.84384	2.64888	3.0875	2.53797	2.51917	2.77779	2.83399	2.68553	2.90106
38	2.27062	2.57713	1.80267	1.89991	1.79349	1.80969	1.77725	1.94482	2.69791	3.23966	2.67069	2.66302	2.91802	3.27048	2.79657	3.16484
40	2.36267	2.7053	1.86232	1.95604	1.79794	1.89537	1.79191	1.92643	3.00269	3.47546	2.68472	2.86686	3.01037	3.40762	2.81046	3.39348
42	2.50302	2.79038	1.7831	2.00466	1.83189	1.91921	1.82508	2.06507	2.98571	3.49368	2.77132	3.11104	3.29351	3.53117	3.19854	3.72947
44	2.69119	2.83991	1.91365	2.11894	1.87397	1.98342	1.85218	2.103	3.33797	3.7686	3.25845	3.16985	3.65707	3.80748	3.37499	3.78221
46	2.85232	3.02212	2.01405	2.08281	1.95466	2.04717	1.95354	2.16465	3.5171	4.13134	3.19985	3.44974	3.90311	4.2882	3.41291	4.4457
48	3.04712	3.22521	2.00192	2.15384	1.97185	2.10783	1.97485	2.19131	3.64694	4.20973	3.2668	3.66812	4.26842	4.36001	3.78027	4.70967
50	3.21383	3.52421	2.09981	2.20472	2.02127	2.1578	2.05773	2.26437	3.87398	4.91222	3.60785	3.95133	4.39701	4.75656	4.13401	4.97973
52	3.45919	3.72743	2.33086	2.27127	2.2158	2.25671	2.23487	2.37109	4.28887	5.31038	4.20532	4.25107	4.86012	5.25253	4.65509	5.47811
54	3.45842	3.99808	2.201	2.32296	2.15058	2.29536	2.12674	2.42133	4.69709	5.69628	4.33338	4.47913	5.06449	5.46897	5.09728	5.97989
56	3.7118	4.09592	2.20053	2.39582	2.19282	2.34454	2.22392	2.53885	4.85774	5.805	4.4657	4.78528	5.40579	5.85551	5.32061	6.22307
58	4.08584	4.31266	2.31985	2.46448	2.25538	2.37797	2.26983	2.57332	5.16698	6.34113	4.87834	5.09392	5.95515	6.42057	5.74648	6.58612
60	4.38531	4.67595	2.59841	2.50936	2.26451	2.50228	2.38453	2.68349	5.3293	7.02001	5.31186	5.34097	6.54049	6.65248	5.94984	7.12307
62	4.54456	4.94972	2.4335	2.55376	2.39472	2.54502	2.4163	2.70667	5.90828	7.04902	5.42741	5.78042	6.65681	7.13994	6.26797	7.32654
64	4.9998	5.08836	2.58085	2.63191	2.42974	2.57278	2.54045	2.82794	6.54421	8.09135	5.80293	6.07192	7.08018	7.63136	6.84056	7.68171
66	5.08336	5.4992	2.5871	2.70082	2.49843	2.63844	2.59604	2.91611	7.13364	8.78219	6.51472	6.41758	7.66859	8.04065	7.67258	8.23728
68	5.49165	5.78102	2.60743	2.77812	2.48495	2.71258	2.59763	3.01298	8.67306	9.33068	6.94087	6.61256	8.22565	8.38321	7.91697	8.64889
70	5.67235	6.01682	2.69014	2.818	2.60927	2.82394	2.63557	3.06369	8.85558	10.1638	7.56649	6.92323	9.3374	8.91245	8.37856	9.00593
72	6.07146	6.63353	2.73434	2.93364	2.78852	2.88415	2.72177	3.20909	10.1838	11.0773	7.79974	7.13522	9.57285	9.23875	9.26981	9.47518
74	6.54224	6.67737	2.8054	2.99416	2.84379	2.94991	2.83706	3.31729	10.1842	11.354	8.22063	7.50053	10.2458	9.6136	9.81103	9.68537
76	6.6695	7.35191	2.84307	2.99258	2.83213	3.08093	2.89537	3.41622	11.1445	12.2887	8.78514	7.74356	11.5941	9.81184	11.1725	10.0664
78	7.07952	7.7292	2.92291	3.12011	2.94037	3.19054	3.01294	3.42004	11.9019	12.9036	8.78582	8.02224	11.3563	10.2425	11.1897	10.3727
80	7.59482	7.99981	3.06933	3.22281	3.00222	3.29411	3.11656	3.56261	12.9601	13.9157	9.30619	8.28877	12.6522	10.5034	12.2276	10.6009
82	8.64584	8.92309	3.17271	3.35245	3.00222	3.41248	3.11656	3.82892	14.3943	15.5079	9.30619	8.52307	12.6522	11.0295	12.2276	11.2913
84	8.30721	9.25628	3.20157	3.49985	3.19772	3.57048	3.27297	3.96048	14.9413	16.2927	9.97861	8.64115	13.7925	11.0861	13.1407	11.1337
86	9.06459	9.71555	3.38826	3.60367	3.31017	3.62778	3.4137	4.06259	15.9983	16.8475	10.2923	8.83791	14.6432	11.3201	14.2864	11.4859
88	9.44334	10.2214	3.47558	3.6217	3.40119	3.67386	3.48504	4.25305	16.3258	17.629	10.0129	8.99672	14.9723	11.5056	14.6206	11.9926
90	10.3728	10.656	3.52756	3.76532	3.54186	3.83723	3.62032	4.32249	17.3224	18.1041	10.8077	9.11912	16.0818	11.7417	16.2824	12.1776
92	10.2966	11.0717	3.4476	3.82198	3.50216	3.95443	3.7485	4.54011	19.2577	18.7665	11.2826	9.26039	16.82	11.9483	16.7619	12.3208
94	10.9727	11.4225	3.65229	3.99295	3.63406	4.05562	3.74687	4.66665	19.2852	19.1182	11.1806	9.3293	16.7117	12.0453	16.9819	12.4381
96	11.5422	11.905	3.59787	4.00306	3.74729	4.24078	3.85381	4.8132	20.2416	19.4294	11.6719	9.47358	17.5968	12.2104	18.0294	12.7325
98	12.4566	12.6201	3.82783	4.22894	3.87864	4.32933	4.08732	4.95345	21.0426	20.0313	11.8982	9.47262	17.9735	12.1906	18.1539	12.9878
100	12.5539	13.2211	3.86985	4.31279	3.94168	4.58091	4.15488	5.11564	21.8695	19.981	12.1202	9.51622	18.4276	12.2741	19.762	12.9526

[truncated: 10 more sheets: Fig.6F, S.Fig2, S.Fig3, S.Fig.4A, S.Fig.4B, Fig.7A, Fig7C, Fig.7D, Fig.7E, Figure.7F]
